# Supplementary material for: Computational models applied to metabolomics data hints at the relevance of glutamine metabolism in breast cancer
Source: BMC Cancer. 2020 Apr 15;20:307. doi: 10.1186/s12885-020-06764-x (PMC7265650; doi:10.1186/s12885-020-06764-x)
Supplement: Supplementary file 1 — File S1: Cytoscape file of metabolomics network. [file 12885_2020_6764_MOESM1_ESM.xgmml]

<?xml version="1.0" encoding="UTF-8" standalone="yes"?>
<graph id="62" label="edges para cytoscape.txt" directed="1" cy:documentVersion="3.0" xmlns:dc="http://purl.org/dc/elements/1.1/" xmlns:xlink="http://www.w3.org/1999/xlink" xmlns:rdf="http://www.w3.org/1999/02/22-rdf-syntax-ns#" xmlns:cy="http://www.cytoscape.org" xmlns="http://www.cs.rpi.edu/XGMML">
  <att name="networkMetadata">
    <rdf:RDF>
      <rdf:Description rdf:about="http://www.cytoscape.org/">
        <dc:type>Protein-Protein Interaction</dc:type>
        <dc:description>N/A</dc:description>
        <dc:identifier>N/A</dc:identifier>
        <dc:date>2020-03-03 14:11:38</dc:date>
        <dc:title>edges para cytoscape.txt</dc:title>
        <dc:source>http://www.cytoscape.org/</dc:source>
        <dc:format>Cytoscape-XGMML</dc:format>
      </rdf:Description>
    </rdf:RDF>
  </att>
  <att name="shared name" value="edges para cytoscape.txt" type="string"/>
  <att name="name" value="edges para cytoscape.txt" type="string"/>
  <att name="selected" value="1" type="boolean"/>
  <att name="__Annotations" type="list">
    <att name="__Annotations" value="" type="string"/>
  </att>
  <att name="layoutAlgorithm" value="Prefuse Force Directed Layout" type="string" cy:hidden="1"/>
  <node id="308" label="1,2propanediol(prev.X4796)">
    <att name="shared name" value="1,2propanediol(prev.X4796)" type="string"/>
    <att name="name" value="1,2propanediol(prev.X4796)" type="string"/>
    <att name="selected" value="0" type="boolean"/>
    <att name="SUPER_PATHWAY" value="No Super Pathway" type="string"/>
    <att name="SUB_PATHWAY" value="No Pathway" type="string"/>
    <att name="NODE" value="1" type="integer"/>
  </node>
  <node id="307" label="X13621">
    <att name="shared name" value="X13621" type="string"/>
    <att name="name" value="X13621" type="string"/>
    <att name="selected" value="0" type="boolean"/>
    <att name="SUPER_PATHWAY" value="No Super Pathway" type="string"/>
    <att name="SUB_PATHWAY" value="No Pathway" type="string"/>
    <att name="NODE" value="5" type="integer"/>
  </node>
  <node id="306" label="phenolsulfate">
    <att name="shared name" value="phenolsulfate" type="string"/>
    <att name="name" value="phenolsulfate" type="string"/>
    <att name="selected" value="0" type="boolean"/>
    <att name="SUPER_PATHWAY" value="Amino acid" type="string"/>
    <att name="SUB_PATHWAY" value="Phenylalanine &amp; tyrosine metabolism" type="string"/>
    <att name="NODE" value="3" type="integer"/>
  </node>
  <node id="305" label="cytidine">
    <att name="shared name" value="cytidine" type="string"/>
    <att name="name" value="cytidine" type="string"/>
    <att name="selected" value="0" type="boolean"/>
    <att name="SUPER_PATHWAY" value="Nucleotide" type="string"/>
    <att name="SUB_PATHWAY" value="&quot;Pyrimidine metabolism, cytidine containing&quot;" type="string"/>
    <att name="NODE" value="3" type="integer"/>
  </node>
  <node id="304" label="X13372">
    <att name="shared name" value="X13372" type="string"/>
    <att name="name" value="X13372" type="string"/>
    <att name="selected" value="0" type="boolean"/>
    <att name="SUPER_PATHWAY" value="No Super Pathway" type="string"/>
    <att name="SUB_PATHWAY" value="No Pathway" type="string"/>
    <att name="NODE" value="5" type="integer"/>
  </node>
  <node id="303" label="heme*">
    <att name="shared name" value="heme*" type="string"/>
    <att name="name" value="heme*" type="string"/>
    <att name="selected" value="0" type="boolean"/>
    <att name="SUPER_PATHWAY" value="Cofactors and vitamins" type="string"/>
    <att name="SUB_PATHWAY" value="Hemoglobin and porphyrin" type="string"/>
    <att name="NODE" value="5" type="integer"/>
  </node>
  <node id="302" label="gluconate">
    <att name="shared name" value="gluconate" type="string"/>
    <att name="name" value="gluconate" type="string"/>
    <att name="selected" value="0" type="boolean"/>
    <att name="SUPER_PATHWAY" value="Carbohydrate" type="string"/>
    <att name="SUB_PATHWAY" value="&quot;Nucleotide sugars, pentose metabolism&quot;" type="string"/>
    <att name="NODE" value="4" type="integer"/>
  </node>
  <node id="301" label="X11886">
    <att name="shared name" value="X11886" type="string"/>
    <att name="name" value="X11886" type="string"/>
    <att name="selected" value="0" type="boolean"/>
    <att name="SUPER_PATHWAY" value="No Super Pathway" type="string"/>
    <att name="SUB_PATHWAY" value="No Pathway" type="string"/>
    <att name="NODE" value="5" type="integer"/>
  </node>
  <node id="300" label="citrulline">
    <att name="shared name" value="citrulline" type="string"/>
    <att name="name" value="citrulline" type="string"/>
    <att name="selected" value="0" type="boolean"/>
    <att name="SUPER_PATHWAY" value="Amino acid" type="string"/>
    <att name="SUB_PATHWAY" value="&quot;Urea cycle; arginine-, proline-, metabolism&quot;" type="string"/>
    <att name="NODE" value="2" type="integer"/>
  </node>
  <node id="299" label="caproate(6:0)">
    <att name="shared name" value="caproate(6:0)" type="string"/>
    <att name="name" value="caproate(6:0)" type="string"/>
    <att name="selected" value="0" type="boolean"/>
    <att name="SUPER_PATHWAY" value="Lipid" type="string"/>
    <att name="SUB_PATHWAY" value="Medium chain fatty acid" type="string"/>
    <att name="NODE" value="5" type="integer"/>
  </node>
  <node id="298" label="glucose">
    <att name="shared name" value="glucose" type="string"/>
    <att name="name" value="glucose" type="string"/>
    <att name="selected" value="0" type="boolean"/>
    <att name="SUPER_PATHWAY" value="Carbohydrate" type="string"/>
    <att name="SUB_PATHWAY" value="&quot;Glycolysis, gluconeogenesis, pyruvate metabolism&quot;" type="string"/>
    <att name="NODE" value="5" type="integer"/>
  </node>
  <node id="297" label="pyroglutamine*">
    <att name="shared name" value="pyroglutamine*" type="string"/>
    <att name="name" value="pyroglutamine*" type="string"/>
    <att name="selected" value="0" type="boolean"/>
    <att name="SUPER_PATHWAY" value="Amino acid" type="string"/>
    <att name="SUB_PATHWAY" value="Glutamate metabolism" type="string"/>
    <att name="NODE" value="5" type="integer"/>
  </node>
  <node id="296" label="X12104">
    <att name="shared name" value="X12104" type="string"/>
    <att name="name" value="X12104" type="string"/>
    <att name="selected" value="0" type="boolean"/>
    <att name="SUPER_PATHWAY" value="No Super Pathway" type="string"/>
    <att name="SUB_PATHWAY" value="No Pathway" type="string"/>
    <att name="NODE" value="3" type="integer"/>
  </node>
  <node id="295" label="stearoylsphingomyelin">
    <att name="shared name" value="stearoylsphingomyelin" type="string"/>
    <att name="name" value="stearoylsphingomyelin" type="string"/>
    <att name="selected" value="0" type="boolean"/>
    <att name="SUPER_PATHWAY" value="Lipid" type="string"/>
    <att name="SUB_PATHWAY" value="Sphingolipid" type="string"/>
    <att name="NODE" value="5" type="integer"/>
  </node>
  <node id="294" label="histidylleucine(prev.X14123)">
    <att name="shared name" value="histidylleucine(prev.X14123)" type="string"/>
    <att name="name" value="histidylleucine(prev.X14123)" type="string"/>
    <att name="selected" value="0" type="boolean"/>
    <att name="SUPER_PATHWAY" value="No Super Pathway" type="string"/>
    <att name="SUB_PATHWAY" value="No Pathway" type="string"/>
    <att name="NODE" value="5" type="integer"/>
  </node>
  <node id="293" label="citrate">
    <att name="shared name" value="citrate" type="string"/>
    <att name="name" value="citrate" type="string"/>
    <att name="selected" value="0" type="boolean"/>
    <att name="SUPER_PATHWAY" value="Energy" type="string"/>
    <att name="SUB_PATHWAY" value="Krebs cycle" type="string"/>
    <att name="NODE" value="3" type="integer"/>
  </node>
  <node id="292" label="&amp;quot;docosapentaenoate(n6DPA,22:5n6)(prev.X12990)&amp;quot;">
    <att name="shared name" value="&quot;docosapentaenoate(n6DPA,22:5n6)(prev.X12990)&quot;" type="string"/>
    <att name="name" value="&quot;docosapentaenoate(n6DPA,22:5n6)(prev.X12990)&quot;" type="string"/>
    <att name="selected" value="0" type="boolean"/>
    <att name="SUPER_PATHWAY" value="No Super Pathway" type="string"/>
    <att name="SUB_PATHWAY" value="No Pathway" type="string"/>
    <att name="NODE" value="3" type="integer"/>
  </node>
  <node id="291" label="&amp;quot;1,5anhydroglucitol(1,5AG)&amp;quot;">
    <att name="shared name" value="&quot;1,5anhydroglucitol(1,5AG)&quot;" type="string"/>
    <att name="name" value="&quot;1,5anhydroglucitol(1,5AG)&quot;" type="string"/>
    <att name="selected" value="0" type="boolean"/>
    <att name="SUPER_PATHWAY" value="Carbohydrate" type="string"/>
    <att name="SUB_PATHWAY" value="&quot;Glycolysis, gluconeogenesis, pyruvate metabolism&quot;" type="string"/>
    <att name="NODE" value="3" type="integer"/>
  </node>
  <node id="290" label="glutamine">
    <att name="shared name" value="glutamine" type="string"/>
    <att name="name" value="glutamine" type="string"/>
    <att name="selected" value="0" type="boolean"/>
    <att name="SUPER_PATHWAY" value="Amino acid" type="string"/>
    <att name="SUB_PATHWAY" value="Glutamate metabolism" type="string"/>
    <att name="NODE" value="5" type="integer"/>
  </node>
  <node id="289" label="isobutyrylcarnitine">
    <att name="shared name" value="isobutyrylcarnitine" type="string"/>
    <att name="name" value="isobutyrylcarnitine" type="string"/>
    <att name="selected" value="0" type="boolean"/>
    <att name="SUPER_PATHWAY" value="Amino acid" type="string"/>
    <att name="SUB_PATHWAY" value="&quot;Valine, leucine and isoleucine metabolism&quot;" type="string"/>
    <att name="NODE" value="3" type="integer"/>
  </node>
  <node id="288" label="creatinine">
    <att name="shared name" value="creatinine" type="string"/>
    <att name="name" value="creatinine" type="string"/>
    <att name="selected" value="0" type="boolean"/>
    <att name="SUPER_PATHWAY" value="Amino acid" type="string"/>
    <att name="SUB_PATHWAY" value="Creatine metabolism" type="string"/>
    <att name="NODE" value="1" type="integer"/>
  </node>
  <node id="287" label="succinate">
    <att name="shared name" value="succinate" type="string"/>
    <att name="name" value="succinate" type="string"/>
    <att name="selected" value="0" type="boolean"/>
    <att name="SUPER_PATHWAY" value="Energy" type="string"/>
    <att name="SUB_PATHWAY" value="Krebs cycle" type="string"/>
    <att name="NODE" value="5" type="integer"/>
  </node>
  <node id="286" label="xanthine">
    <att name="shared name" value="xanthine" type="string"/>
    <att name="name" value="xanthine" type="string"/>
    <att name="selected" value="0" type="boolean"/>
    <att name="SUPER_PATHWAY" value="Nucleotide" type="string"/>
    <att name="SUB_PATHWAY" value="&quot;Purine metabolism, (hypo)xanthine/inosine containing&quot;" type="string"/>
    <att name="NODE" value="1" type="integer"/>
  </node>
  <node id="285" label="tryptophanbetaine">
    <att name="shared name" value="tryptophanbetaine" type="string"/>
    <att name="name" value="tryptophanbetaine" type="string"/>
    <att name="selected" value="0" type="boolean"/>
    <att name="SUPER_PATHWAY" value="Amino acid" type="string"/>
    <att name="SUB_PATHWAY" value="Tryptophan metabolism" type="string"/>
    <att name="NODE" value="4" type="integer"/>
  </node>
  <node id="284" label="X12799">
    <att name="shared name" value="X12799" type="string"/>
    <att name="name" value="X12799" type="string"/>
    <att name="selected" value="0" type="boolean"/>
    <att name="SUPER_PATHWAY" value="No Super Pathway" type="string"/>
    <att name="SUB_PATHWAY" value="No Pathway" type="string"/>
    <att name="NODE" value="2" type="integer"/>
  </node>
  <node id="283" label="3hydroxybutyrate(BHBA)">
    <att name="shared name" value="3hydroxybutyrate(BHBA)" type="string"/>
    <att name="name" value="3hydroxybutyrate(BHBA)" type="string"/>
    <att name="selected" value="0" type="boolean"/>
    <att name="SUPER_PATHWAY" value="Lipid" type="string"/>
    <att name="SUB_PATHWAY" value="Ketone bodies" type="string"/>
    <att name="NODE" value="1" type="integer"/>
  </node>
  <node id="282" label="X11315">
    <att name="shared name" value="X11315" type="string"/>
    <att name="name" value="X11315" type="string"/>
    <att name="selected" value="0" type="boolean"/>
    <att name="SUPER_PATHWAY" value="No Super Pathway" type="string"/>
    <att name="SUB_PATHWAY" value="No Pathway" type="string"/>
    <att name="NODE" value="1" type="integer"/>
  </node>
  <node id="281" label="glycerate">
    <att name="shared name" value="glycerate" type="string"/>
    <att name="name" value="glycerate" type="string"/>
    <att name="selected" value="0" type="boolean"/>
    <att name="SUPER_PATHWAY" value="Carbohydrate" type="string"/>
    <att name="SUB_PATHWAY" value="&quot;Glycolysis, gluconeogenesis, pyruvate metabolism&quot;" type="string"/>
    <att name="NODE" value="1" type="integer"/>
  </node>
  <node id="280" label="stachydrine">
    <att name="shared name" value="stachydrine" type="string"/>
    <att name="name" value="stachydrine" type="string"/>
    <att name="selected" value="0" type="boolean"/>
    <att name="SUPER_PATHWAY" value="Amino acid" type="string"/>
    <att name="SUB_PATHWAY" value="&quot;Urea cycle; arginine-, proline-, metabolism&quot;" type="string"/>
    <att name="NODE" value="4" type="integer"/>
  </node>
  <node id="279" label="gammatocopherol">
    <att name="shared name" value="gammatocopherol" type="string"/>
    <att name="name" value="gammatocopherol" type="string"/>
    <att name="selected" value="0" type="boolean"/>
    <att name="SUPER_PATHWAY" value="Cofactors and vitamins" type="string"/>
    <att name="SUB_PATHWAY" value="Tocopherol metabolism" type="string"/>
    <att name="NODE" value="5" type="integer"/>
  </node>
  <node id="278" label="alphatocopherol">
    <att name="shared name" value="alphatocopherol" type="string"/>
    <att name="name" value="alphatocopherol" type="string"/>
    <att name="selected" value="0" type="boolean"/>
    <att name="SUPER_PATHWAY" value="Cofactors and vitamins" type="string"/>
    <att name="SUB_PATHWAY" value="Tocopherol metabolism" type="string"/>
    <att name="NODE" value="5" type="integer"/>
  </node>
  <node id="277" label="2aminoadipate">
    <att name="shared name" value="2aminoadipate" type="string"/>
    <att name="name" value="2aminoadipate" type="string"/>
    <att name="selected" value="0" type="boolean"/>
    <att name="SUPER_PATHWAY" value="Amino acid" type="string"/>
    <att name="SUB_PATHWAY" value="Lysine metabolism" type="string"/>
    <att name="NODE" value="4" type="integer"/>
  </node>
  <node id="276" label="gammaglutamylglutamate">
    <att name="shared name" value="gammaglutamylglutamate" type="string"/>
    <att name="name" value="gammaglutamylglutamate" type="string"/>
    <att name="selected" value="0" type="boolean"/>
    <att name="SUPER_PATHWAY" value="Peptide" type="string"/>
    <att name="SUB_PATHWAY" value="gamma-glutamyl" type="string"/>
    <att name="NODE" value="4" type="integer"/>
  </node>
  <node id="275" label="X12854">
    <att name="shared name" value="X12854" type="string"/>
    <att name="name" value="X12854" type="string"/>
    <att name="selected" value="0" type="boolean"/>
    <att name="SUPER_PATHWAY" value="No Super Pathway" type="string"/>
    <att name="SUB_PATHWAY" value="No Pathway" type="string"/>
    <att name="NODE" value="3" type="integer"/>
  </node>
  <node id="274" label="phenylacetylglutamine">
    <att name="shared name" value="phenylacetylglutamine" type="string"/>
    <att name="name" value="phenylacetylglutamine" type="string"/>
    <att name="selected" value="0" type="boolean"/>
    <att name="SUPER_PATHWAY" value="Amino acid" type="string"/>
    <att name="SUB_PATHWAY" value="Phenylalanine &amp; tyrosine metabolism" type="string"/>
    <att name="NODE" value="1" type="integer"/>
  </node>
  <node id="273" label="pcresolsulfate">
    <att name="shared name" value="pcresolsulfate" type="string"/>
    <att name="name" value="pcresolsulfate" type="string"/>
    <att name="selected" value="0" type="boolean"/>
    <att name="SUPER_PATHWAY" value="Amino acid" type="string"/>
    <att name="SUB_PATHWAY" value="Phenylalanine &amp; tyrosine metabolism" type="string"/>
    <att name="NODE" value="1" type="integer"/>
  </node>
  <node id="272" label="histamine">
    <att name="shared name" value="histamine" type="string"/>
    <att name="name" value="histamine" type="string"/>
    <att name="selected" value="0" type="boolean"/>
    <att name="SUPER_PATHWAY" value="Amino acid" type="string"/>
    <att name="SUB_PATHWAY" value="Histidine metabolism" type="string"/>
    <att name="NODE" value="3" type="integer"/>
  </node>
  <node id="271" label="X13743">
    <att name="shared name" value="X13743" type="string"/>
    <att name="name" value="X13743" type="string"/>
    <att name="selected" value="0" type="boolean"/>
    <att name="SUPER_PATHWAY" value="No Super Pathway" type="string"/>
    <att name="SUB_PATHWAY" value="No Pathway" type="string"/>
    <att name="NODE" value="3" type="integer"/>
  </node>
  <node id="270" label="2hydroxybutyrate(AHB)">
    <att name="shared name" value="2hydroxybutyrate(AHB)" type="string"/>
    <att name="name" value="2hydroxybutyrate(AHB)" type="string"/>
    <att name="selected" value="0" type="boolean"/>
    <att name="SUPER_PATHWAY" value="Amino acid" type="string"/>
    <att name="SUB_PATHWAY" value="&quot;Cysteine, methionine, SAM, taurine metabolism&quot;" type="string"/>
    <att name="NODE" value="1" type="integer"/>
  </node>
  <node id="269" label="X13560">
    <att name="shared name" value="X13560" type="string"/>
    <att name="name" value="X13560" type="string"/>
    <att name="selected" value="0" type="boolean"/>
    <att name="SUPER_PATHWAY" value="No Super Pathway" type="string"/>
    <att name="SUB_PATHWAY" value="No Pathway" type="string"/>
    <att name="NODE" value="3" type="integer"/>
  </node>
  <node id="268" label="trans4hydroxyproline">
    <att name="shared name" value="trans4hydroxyproline" type="string"/>
    <att name="name" value="trans4hydroxyproline" type="string"/>
    <att name="selected" value="0" type="boolean"/>
    <att name="SUPER_PATHWAY" value="Amino acid" type="string"/>
    <att name="SUB_PATHWAY" value="&quot;Urea cycle; arginine-, proline-, metabolism&quot;" type="string"/>
    <att name="NODE" value="3" type="integer"/>
  </node>
  <node id="267" label="3phosphoglycerate">
    <att name="shared name" value="3phosphoglycerate" type="string"/>
    <att name="name" value="3phosphoglycerate" type="string"/>
    <att name="selected" value="0" type="boolean"/>
    <att name="SUPER_PATHWAY" value="Carbohydrate" type="string"/>
    <att name="SUB_PATHWAY" value="&quot;Glycolysis, gluconeogenesis, pyruvate metabolism&quot;" type="string"/>
    <att name="NODE" value="3" type="integer"/>
  </node>
  <node id="266" label="X11787">
    <att name="shared name" value="X11787" type="string"/>
    <att name="name" value="X11787" type="string"/>
    <att name="selected" value="0" type="boolean"/>
    <att name="SUPER_PATHWAY" value="No Super Pathway" type="string"/>
    <att name="SUB_PATHWAY" value="No Pathway" type="string"/>
    <att name="NODE" value="1" type="integer"/>
  </node>
  <node id="265" label="X12800">
    <att name="shared name" value="X12800" type="string"/>
    <att name="name" value="X12800" type="string"/>
    <att name="selected" value="0" type="boolean"/>
    <att name="SUPER_PATHWAY" value="No Super Pathway" type="string"/>
    <att name="SUB_PATHWAY" value="No Pathway" type="string"/>
    <att name="NODE" value="3" type="integer"/>
  </node>
  <node id="264" label="methioninesulfoxide">
    <att name="shared name" value="methioninesulfoxide" type="string"/>
    <att name="name" value="methioninesulfoxide" type="string"/>
    <att name="selected" value="0" type="boolean"/>
    <att name="SUPER_PATHWAY" value="Amino acid" type="string"/>
    <att name="SUB_PATHWAY" value="&quot;Cysteine, methionine, SAM, taurine metabolism&quot;" type="string"/>
    <att name="NODE" value="3" type="integer"/>
  </node>
  <node id="263" label="X14590">
    <att name="shared name" value="X14590" type="string"/>
    <att name="name" value="X14590" type="string"/>
    <att name="selected" value="0" type="boolean"/>
    <att name="SUPER_PATHWAY" value="No Super Pathway" type="string"/>
    <att name="SUB_PATHWAY" value="No Pathway" type="string"/>
    <att name="NODE" value="3" type="integer"/>
  </node>
  <node id="262" label="gammaglutamylglutamine">
    <att name="shared name" value="gammaglutamylglutamine" type="string"/>
    <att name="name" value="gammaglutamylglutamine" type="string"/>
    <att name="selected" value="0" type="boolean"/>
    <att name="SUPER_PATHWAY" value="Peptide" type="string"/>
    <att name="SUB_PATHWAY" value="gamma-glutamyl" type="string"/>
    <att name="NODE" value="4" type="integer"/>
  </node>
  <node id="261" label="cysteineglutathionedisulfide">
    <att name="shared name" value="cysteineglutathionedisulfide" type="string"/>
    <att name="name" value="cysteineglutathionedisulfide" type="string"/>
    <att name="selected" value="0" type="boolean"/>
    <att name="SUPER_PATHWAY" value="Amino acid" type="string"/>
    <att name="SUB_PATHWAY" value="Glutathione metabolism" type="string"/>
    <att name="NODE" value="4" type="integer"/>
  </node>
  <node id="260" label="2hydroxystearate">
    <att name="shared name" value="2hydroxystearate" type="string"/>
    <att name="name" value="2hydroxystearate" type="string"/>
    <att name="selected" value="0" type="boolean"/>
    <att name="SUPER_PATHWAY" value="Lipid" type="string"/>
    <att name="SUB_PATHWAY" value="&quot;Fatty acid, monohydroxy&quot;" type="string"/>
    <att name="NODE" value="1" type="integer"/>
  </node>
  <node id="259" label="2hydroxypalmitate">
    <att name="shared name" value="2hydroxypalmitate" type="string"/>
    <att name="name" value="2hydroxypalmitate" type="string"/>
    <att name="selected" value="0" type="boolean"/>
    <att name="SUPER_PATHWAY" value="Lipid" type="string"/>
    <att name="SUB_PATHWAY" value="&quot;Fatty acid, monohydroxy&quot;" type="string"/>
    <att name="NODE" value="1" type="integer"/>
  </node>
  <node id="258" label="adenosine">
    <att name="shared name" value="adenosine" type="string"/>
    <att name="name" value="adenosine" type="string"/>
    <att name="selected" value="0" type="boolean"/>
    <att name="SUPER_PATHWAY" value="Nucleotide" type="string"/>
    <att name="SUB_PATHWAY" value="&quot;Purine metabolism, adenine containing&quot;" type="string"/>
    <att name="NODE" value="4" type="integer"/>
  </node>
  <node id="257" label="3(4hydroxyphenyl)lactate">
    <att name="shared name" value="3(4hydroxyphenyl)lactate" type="string"/>
    <att name="name" value="3(4hydroxyphenyl)lactate" type="string"/>
    <att name="selected" value="0" type="boolean"/>
    <att name="SUPER_PATHWAY" value="Amino acid" type="string"/>
    <att name="SUB_PATHWAY" value="Phenylalanine &amp; tyrosine metabolism" type="string"/>
    <att name="NODE" value="2" type="integer"/>
  </node>
  <node id="256" label="X12442">
    <att name="shared name" value="X12442" type="string"/>
    <att name="name" value="X12442" type="string"/>
    <att name="selected" value="0" type="boolean"/>
    <att name="SUPER_PATHWAY" value="No Super Pathway" type="string"/>
    <att name="SUB_PATHWAY" value="No Pathway" type="string"/>
    <att name="NODE" value="5" type="integer"/>
  </node>
  <node id="255" label="X14147">
    <att name="shared name" value="X14147" type="string"/>
    <att name="name" value="X14147" type="string"/>
    <att name="selected" value="0" type="boolean"/>
    <att name="SUPER_PATHWAY" value="No Super Pathway" type="string"/>
    <att name="SUB_PATHWAY" value="No Pathway" type="string"/>
    <att name="NODE" value="2" type="integer"/>
  </node>
  <node id="254" label="laurate(12:0)">
    <att name="shared name" value="laurate(12:0)" type="string"/>
    <att name="name" value="laurate(12:0)" type="string"/>
    <att name="selected" value="0" type="boolean"/>
    <att name="SUPER_PATHWAY" value="Lipid" type="string"/>
    <att name="SUB_PATHWAY" value="Medium chain fatty acid" type="string"/>
    <att name="NODE" value="5" type="integer"/>
  </node>
  <node id="253" label="X12797">
    <att name="shared name" value="X12797" type="string"/>
    <att name="name" value="X12797" type="string"/>
    <att name="selected" value="0" type="boolean"/>
    <att name="SUPER_PATHWAY" value="No Super Pathway" type="string"/>
    <att name="SUB_PATHWAY" value="No Pathway" type="string"/>
    <att name="NODE" value="5" type="integer"/>
  </node>
  <node id="252" label="methylphosphate">
    <att name="shared name" value="methylphosphate" type="string"/>
    <att name="name" value="methylphosphate" type="string"/>
    <att name="selected" value="0" type="boolean"/>
    <att name="SUPER_PATHWAY" value="Energy" type="string"/>
    <att name="SUB_PATHWAY" value="Oxidative phosphorylation" type="string"/>
    <att name="NODE" value="3" type="integer"/>
  </node>
  <node id="251" label="X11861">
    <att name="shared name" value="X11861" type="string"/>
    <att name="name" value="X11861" type="string"/>
    <att name="selected" value="0" type="boolean"/>
    <att name="SUPER_PATHWAY" value="No Super Pathway" type="string"/>
    <att name="SUB_PATHWAY" value="No Pathway" type="string"/>
    <att name="NODE" value="1" type="integer"/>
  </node>
  <node id="250" label="X6227">
    <att name="shared name" value="X6227" type="string"/>
    <att name="name" value="X6227" type="string"/>
    <att name="selected" value="0" type="boolean"/>
    <att name="SUPER_PATHWAY" value="No Super Pathway" type="string"/>
    <att name="SUB_PATHWAY" value="No Pathway" type="string"/>
    <att name="NODE" value="5" type="integer"/>
  </node>
  <node id="249" label="pyruvate">
    <att name="shared name" value="pyruvate" type="string"/>
    <att name="name" value="pyruvate" type="string"/>
    <att name="selected" value="0" type="boolean"/>
    <att name="SUPER_PATHWAY" value="Carbohydrate" type="string"/>
    <att name="SUB_PATHWAY" value="&quot;Glycolysis, gluconeogenesis, pyruvate metabolism&quot;" type="string"/>
    <att name="NODE" value="2" type="integer"/>
  </node>
  <node id="248" label="xanthosine">
    <att name="shared name" value="xanthosine" type="string"/>
    <att name="name" value="xanthosine" type="string"/>
    <att name="selected" value="0" type="boolean"/>
    <att name="SUPER_PATHWAY" value="Nucleotide" type="string"/>
    <att name="SUB_PATHWAY" value="&quot;Purine metabolism, (hypo)xanthine/inosine containing&quot;" type="string"/>
    <att name="NODE" value="1" type="integer"/>
  </node>
  <node id="247" label="X12786">
    <att name="shared name" value="X12786" type="string"/>
    <att name="name" value="X12786" type="string"/>
    <att name="selected" value="0" type="boolean"/>
    <att name="SUPER_PATHWAY" value="No Super Pathway" type="string"/>
    <att name="SUB_PATHWAY" value="No Pathway" type="string"/>
    <att name="NODE" value="2" type="integer"/>
  </node>
  <node id="246" label="maltose">
    <att name="shared name" value="maltose" type="string"/>
    <att name="name" value="maltose" type="string"/>
    <att name="selected" value="0" type="boolean"/>
    <att name="SUPER_PATHWAY" value="Carbohydrate" type="string"/>
    <att name="SUB_PATHWAY" value="&quot;Fructose, mannose, galactose, starch, and sucrose metabolism&quot;" type="string"/>
    <att name="NODE" value="3" type="integer"/>
  </node>
  <node id="245" label="ornithine">
    <att name="shared name" value="ornithine" type="string"/>
    <att name="name" value="ornithine" type="string"/>
    <att name="selected" value="0" type="boolean"/>
    <att name="SUPER_PATHWAY" value="Amino acid" type="string"/>
    <att name="SUB_PATHWAY" value="&quot;Urea cycle; arginine-, proline-, metabolism&quot;" type="string"/>
    <att name="NODE" value="5" type="integer"/>
  </node>
  <node id="244" label="spermidine">
    <att name="shared name" value="spermidine" type="string"/>
    <att name="name" value="spermidine" type="string"/>
    <att name="selected" value="0" type="boolean"/>
    <att name="SUPER_PATHWAY" value="Amino acid" type="string"/>
    <att name="SUB_PATHWAY" value="Polyamine metabolism" type="string"/>
    <att name="NODE" value="4" type="integer"/>
  </node>
  <node id="243" label="X14613">
    <att name="shared name" value="X14613" type="string"/>
    <att name="name" value="X14613" type="string"/>
    <att name="selected" value="0" type="boolean"/>
    <att name="SUPER_PATHWAY" value="No Super Pathway" type="string"/>
    <att name="SUB_PATHWAY" value="No Pathway" type="string"/>
    <att name="NODE" value="2" type="integer"/>
  </node>
  <node id="242" label="cystine">
    <att name="shared name" value="cystine" type="string"/>
    <att name="name" value="cystine" type="string"/>
    <att name="selected" value="0" type="boolean"/>
    <att name="SUPER_PATHWAY" value="Amino acid" type="string"/>
    <att name="SUB_PATHWAY" value="&quot;Cysteine, methionine, SAM, taurine metabolism&quot;" type="string"/>
    <att name="NODE" value="1" type="integer"/>
  </node>
  <node id="241" label="X11725">
    <att name="shared name" value="X11725" type="string"/>
    <att name="name" value="X11725" type="string"/>
    <att name="selected" value="0" type="boolean"/>
    <att name="SUPER_PATHWAY" value="No Super Pathway" type="string"/>
    <att name="SUB_PATHWAY" value="No Pathway" type="string"/>
    <att name="NODE" value="2" type="integer"/>
  </node>
  <node id="240" label="Nacetylaspartate(NAA)">
    <att name="shared name" value="Nacetylaspartate(NAA)" type="string"/>
    <att name="name" value="Nacetylaspartate(NAA)" type="string"/>
    <att name="selected" value="0" type="boolean"/>
    <att name="SUPER_PATHWAY" value="Amino acid" type="string"/>
    <att name="SUB_PATHWAY" value="Alanine and aspartate metabolism" type="string"/>
    <att name="NODE" value="3" type="integer"/>
  </node>
  <node id="239" label="Nacetylaspartylglutamate(NAAG)">
    <att name="shared name" value="Nacetylaspartylglutamate(NAAG)" type="string"/>
    <att name="name" value="Nacetylaspartylglutamate(NAAG)" type="string"/>
    <att name="selected" value="0" type="boolean"/>
    <att name="SUPER_PATHWAY" value="Amino acid" type="string"/>
    <att name="SUB_PATHWAY" value="Glutamate metabolism" type="string"/>
    <att name="NODE" value="3" type="integer"/>
  </node>
  <node id="238" label="13(S)HODE(prev.X11560)">
    <att name="shared name" value="13(S)HODE(prev.X11560)" type="string"/>
    <att name="name" value="13(S)HODE(prev.X11560)" type="string"/>
    <att name="selected" value="0" type="boolean"/>
    <att name="SUPER_PATHWAY" value="No Super Pathway" type="string"/>
    <att name="SUB_PATHWAY" value="No Pathway" type="string"/>
    <att name="NODE" value="5" type="integer"/>
  </node>
  <node id="237" label="1arachidonoylglycerophosphoinositol*">
    <att name="shared name" value="1arachidonoylglycerophosphoinositol*" type="string"/>
    <att name="name" value="1arachidonoylglycerophosphoinositol*" type="string"/>
    <att name="selected" value="0" type="boolean"/>
    <att name="SUPER_PATHWAY" value="Lipid" type="string"/>
    <att name="SUB_PATHWAY" value="Lysolipid" type="string"/>
    <att name="NODE" value="5" type="integer"/>
  </node>
  <node id="236" label="gammaglutamyltyrosine">
    <att name="shared name" value="gammaglutamyltyrosine" type="string"/>
    <att name="name" value="gammaglutamyltyrosine" type="string"/>
    <att name="selected" value="0" type="boolean"/>
    <att name="SUPER_PATHWAY" value="Peptide" type="string"/>
    <att name="SUB_PATHWAY" value="gamma-glutamyl" type="string"/>
    <att name="NODE" value="3" type="integer"/>
  </node>
  <node id="235" label="X4523">
    <att name="shared name" value="X4523" type="string"/>
    <att name="name" value="X4523" type="string"/>
    <att name="selected" value="0" type="boolean"/>
    <att name="SUPER_PATHWAY" value="No Super Pathway" type="string"/>
    <att name="SUB_PATHWAY" value="No Pathway" type="string"/>
    <att name="NODE" value="4" type="integer"/>
  </node>
  <node id="234" label="2linoleoylglycerophosphoethanolamine*">
    <att name="shared name" value="2linoleoylglycerophosphoethanolamine*" type="string"/>
    <att name="name" value="2linoleoylglycerophosphoethanolamine*" type="string"/>
    <att name="selected" value="0" type="boolean"/>
    <att name="SUPER_PATHWAY" value="Lipid" type="string"/>
    <att name="SUB_PATHWAY" value="Lysolipid" type="string"/>
    <att name="NODE" value="5" type="integer"/>
  </node>
  <node id="233" label="isovalerylcarnitine">
    <att name="shared name" value="isovalerylcarnitine" type="string"/>
    <att name="name" value="isovalerylcarnitine" type="string"/>
    <att name="selected" value="0" type="boolean"/>
    <att name="SUPER_PATHWAY" value="Amino acid" type="string"/>
    <att name="SUB_PATHWAY" value="&quot;Valine, leucine and isoleucine metabolism&quot;" type="string"/>
    <att name="NODE" value="3" type="integer"/>
  </node>
  <node id="232" label="urate">
    <att name="shared name" value="urate" type="string"/>
    <att name="name" value="urate" type="string"/>
    <att name="selected" value="0" type="boolean"/>
    <att name="SUPER_PATHWAY" value="Nucleotide" type="string"/>
    <att name="SUB_PATHWAY" value="&quot;Purine metabolism, urate metabolism&quot;" type="string"/>
    <att name="NODE" value="1" type="integer"/>
  </node>
  <node id="231" label="X10500">
    <att name="shared name" value="X10500" type="string"/>
    <att name="name" value="X10500" type="string"/>
    <att name="selected" value="0" type="boolean"/>
    <att name="SUPER_PATHWAY" value="No Super Pathway" type="string"/>
    <att name="SUB_PATHWAY" value="No Pathway" type="string"/>
    <att name="NODE" value="5" type="integer"/>
  </node>
  <node id="230" label="Sadenosylhomocysteine(SAH)">
    <att name="shared name" value="Sadenosylhomocysteine(SAH)" type="string"/>
    <att name="name" value="Sadenosylhomocysteine(SAH)" type="string"/>
    <att name="selected" value="0" type="boolean"/>
    <att name="SUPER_PATHWAY" value="Amino acid" type="string"/>
    <att name="SUB_PATHWAY" value="&quot;Cysteine, methionine, SAM, taurine metabolism&quot;" type="string"/>
    <att name="NODE" value="5" type="integer"/>
  </node>
  <node id="229" label="margarate(17:0)">
    <att name="shared name" value="margarate(17:0)" type="string"/>
    <att name="name" value="margarate(17:0)" type="string"/>
    <att name="selected" value="0" type="boolean"/>
    <att name="SUPER_PATHWAY" value="Lipid" type="string"/>
    <att name="SUB_PATHWAY" value="Long chain fatty acid" type="string"/>
    <att name="NODE" value="5" type="integer"/>
  </node>
  <node id="228" label="X12776">
    <att name="shared name" value="X12776" type="string"/>
    <att name="name" value="X12776" type="string"/>
    <att name="selected" value="0" type="boolean"/>
    <att name="SUPER_PATHWAY" value="No Super Pathway" type="string"/>
    <att name="SUB_PATHWAY" value="No Pathway" type="string"/>
    <att name="NODE" value="2" type="integer"/>
  </node>
  <node id="227" label="X13230">
    <att name="shared name" value="X13230" type="string"/>
    <att name="name" value="X13230" type="string"/>
    <att name="selected" value="0" type="boolean"/>
    <att name="SUPER_PATHWAY" value="No Super Pathway" type="string"/>
    <att name="SUB_PATHWAY" value="No Pathway" type="string"/>
    <att name="NODE" value="3" type="integer"/>
  </node>
  <node id="226" label="erythronate*">
    <att name="shared name" value="erythronate*" type="string"/>
    <att name="name" value="erythronate*" type="string"/>
    <att name="selected" value="0" type="boolean"/>
    <att name="SUPER_PATHWAY" value="Carbohydrate" type="string"/>
    <att name="SUB_PATHWAY" value="Aminosugars metabolism" type="string"/>
    <att name="NODE" value="3" type="integer"/>
  </node>
  <node id="225" label="X15165">
    <att name="shared name" value="X15165" type="string"/>
    <att name="name" value="X15165" type="string"/>
    <att name="selected" value="0" type="boolean"/>
    <att name="SUPER_PATHWAY" value="No Super Pathway" type="string"/>
    <att name="SUB_PATHWAY" value="No Pathway" type="string"/>
    <att name="NODE" value="4" type="integer"/>
  </node>
  <node id="224" label="1arachidonoylglycerophosphoethanolamine*">
    <att name="shared name" value="1arachidonoylglycerophosphoethanolamine*" type="string"/>
    <att name="name" value="1arachidonoylglycerophosphoethanolamine*" type="string"/>
    <att name="selected" value="0" type="boolean"/>
    <att name="SUPER_PATHWAY" value="Lipid" type="string"/>
    <att name="SUB_PATHWAY" value="Lysolipid" type="string"/>
    <att name="NODE" value="5" type="integer"/>
  </node>
  <node id="223" label="X12127">
    <att name="shared name" value="X12127" type="string"/>
    <att name="name" value="X12127" type="string"/>
    <att name="selected" value="0" type="boolean"/>
    <att name="SUPER_PATHWAY" value="No Super Pathway" type="string"/>
    <att name="SUB_PATHWAY" value="No Pathway" type="string"/>
    <att name="NODE" value="3" type="integer"/>
  </node>
  <node id="222" label="putrescine">
    <att name="shared name" value="putrescine" type="string"/>
    <att name="name" value="putrescine" type="string"/>
    <att name="selected" value="0" type="boolean"/>
    <att name="SUPER_PATHWAY" value="Amino acid" type="string"/>
    <att name="SUB_PATHWAY" value="Polyamine metabolism" type="string"/>
    <att name="NODE" value="3" type="integer"/>
  </node>
  <node id="221" label="X12051">
    <att name="shared name" value="X12051" type="string"/>
    <att name="name" value="X12051" type="string"/>
    <att name="selected" value="0" type="boolean"/>
    <att name="SUPER_PATHWAY" value="No Super Pathway" type="string"/>
    <att name="SUB_PATHWAY" value="No Pathway" type="string"/>
    <att name="NODE" value="5" type="integer"/>
  </node>
  <node id="220" label="betaine">
    <att name="shared name" value="betaine" type="string"/>
    <att name="name" value="betaine" type="string"/>
    <att name="selected" value="0" type="boolean"/>
    <att name="SUPER_PATHWAY" value="Amino acid" type="string"/>
    <att name="SUB_PATHWAY" value="&quot;Glycine, serine and threonine metabolism&quot;" type="string"/>
    <att name="NODE" value="3" type="integer"/>
  </node>
  <node id="219" label="creatine">
    <att name="shared name" value="creatine" type="string"/>
    <att name="name" value="creatine" type="string"/>
    <att name="selected" value="0" type="boolean"/>
    <att name="SUPER_PATHWAY" value="Amino acid" type="string"/>
    <att name="SUB_PATHWAY" value="Creatine metabolism" type="string"/>
    <att name="NODE" value="3" type="integer"/>
  </node>
  <node id="218" label="cystathionine">
    <att name="shared name" value="cystathionine" type="string"/>
    <att name="name" value="cystathionine" type="string"/>
    <att name="selected" value="0" type="boolean"/>
    <att name="SUPER_PATHWAY" value="Amino acid" type="string"/>
    <att name="SUB_PATHWAY" value="&quot;Cysteine, methionine, SAM, taurine metabolism&quot;" type="string"/>
    <att name="NODE" value="5" type="integer"/>
  </node>
  <node id="217" label="aspartylleucine(prev.X12801)">
    <att name="shared name" value="aspartylleucine(prev.X12801)" type="string"/>
    <att name="name" value="aspartylleucine(prev.X12801)" type="string"/>
    <att name="selected" value="0" type="boolean"/>
    <att name="SUPER_PATHWAY" value="No Super Pathway" type="string"/>
    <att name="SUB_PATHWAY" value="No Pathway" type="string"/>
    <att name="NODE" value="2" type="integer"/>
  </node>
  <node id="216" label="kynurenine">
    <att name="shared name" value="kynurenine" type="string"/>
    <att name="name" value="kynurenine" type="string"/>
    <att name="selected" value="0" type="boolean"/>
    <att name="SUPER_PATHWAY" value="Amino acid" type="string"/>
    <att name="SUB_PATHWAY" value="Tryptophan metabolism" type="string"/>
    <att name="NODE" value="5" type="integer"/>
  </node>
  <node id="215" label="scylloinositol">
    <att name="shared name" value="scylloinositol" type="string"/>
    <att name="name" value="scylloinositol" type="string"/>
    <att name="selected" value="0" type="boolean"/>
    <att name="SUPER_PATHWAY" value="Lipid" type="string"/>
    <att name="SUB_PATHWAY" value="Inositol metabolism" type="string"/>
    <att name="NODE" value="4" type="integer"/>
  </node>
  <node id="214" label="cholinephosphate">
    <att name="shared name" value="cholinephosphate" type="string"/>
    <att name="name" value="cholinephosphate" type="string"/>
    <att name="selected" value="0" type="boolean"/>
    <att name="SUPER_PATHWAY" value="Lipid" type="string"/>
    <att name="SUB_PATHWAY" value="Glycerolipid metabolism" type="string"/>
    <att name="NODE" value="3" type="integer"/>
  </node>
  <node id="213" label="Nacetylneuraminate">
    <att name="shared name" value="Nacetylneuraminate" type="string"/>
    <att name="name" value="Nacetylneuraminate" type="string"/>
    <att name="selected" value="0" type="boolean"/>
    <att name="SUPER_PATHWAY" value="Carbohydrate" type="string"/>
    <att name="SUB_PATHWAY" value="Aminosugars metabolism" type="string"/>
    <att name="NODE" value="5" type="integer"/>
  </node>
  <node id="212" label="stearidonate(18:4n3)">
    <att name="shared name" value="stearidonate(18:4n3)" type="string"/>
    <att name="name" value="stearidonate(18:4n3)" type="string"/>
    <att name="selected" value="0" type="boolean"/>
    <att name="SUPER_PATHWAY" value="Lipid" type="string"/>
    <att name="SUB_PATHWAY" value="Long chain fatty acid" type="string"/>
    <att name="NODE" value="5" type="integer"/>
  </node>
  <node id="211" label="cisvaccenate(18:1n7)">
    <att name="shared name" value="cisvaccenate(18:1n7)" type="string"/>
    <att name="name" value="cisvaccenate(18:1n7)" type="string"/>
    <att name="selected" value="0" type="boolean"/>
    <att name="SUPER_PATHWAY" value="Lipid" type="string"/>
    <att name="SUB_PATHWAY" value="Long chain fatty acid" type="string"/>
    <att name="NODE" value="5" type="integer"/>
  </node>
  <node id="210" label="1methylnicotinamide">
    <att name="shared name" value="1methylnicotinamide" type="string"/>
    <att name="name" value="1methylnicotinamide" type="string"/>
    <att name="selected" value="0" type="boolean"/>
    <att name="SUPER_PATHWAY" value="Cofactors and vitamins" type="string"/>
    <att name="SUB_PATHWAY" value="Nicotinate and nicotinamide metabolism" type="string"/>
    <att name="NODE" value="1" type="integer"/>
  </node>
  <node id="209" label="urea">
    <att name="shared name" value="urea" type="string"/>
    <att name="name" value="urea" type="string"/>
    <att name="selected" value="0" type="boolean"/>
    <att name="SUPER_PATHWAY" value="Amino acid" type="string"/>
    <att name="SUB_PATHWAY" value="&quot;Urea cycle; arginine-, proline-, metabolism&quot;" type="string"/>
    <att name="NODE" value="1" type="integer"/>
  </node>
  <node id="208" label="pseudouridine">
    <att name="shared name" value="pseudouridine" type="string"/>
    <att name="name" value="pseudouridine" type="string"/>
    <att name="selected" value="0" type="boolean"/>
    <att name="SUPER_PATHWAY" value="Nucleotide" type="string"/>
    <att name="SUB_PATHWAY" value="&quot;Pyrimidine metabolism, uracil containing&quot;" type="string"/>
    <att name="NODE" value="1" type="integer"/>
  </node>
  <node id="207" label="2aminobutyrate">
    <att name="shared name" value="2aminobutyrate" type="string"/>
    <att name="name" value="2aminobutyrate" type="string"/>
    <att name="selected" value="0" type="boolean"/>
    <att name="SUPER_PATHWAY" value="Amino acid" type="string"/>
    <att name="SUB_PATHWAY" value="Butanoate metabolism" type="string"/>
    <att name="NODE" value="1" type="integer"/>
  </node>
  <node id="206" label="fumarate">
    <att name="shared name" value="fumarate" type="string"/>
    <att name="name" value="fumarate" type="string"/>
    <att name="selected" value="0" type="boolean"/>
    <att name="SUPER_PATHWAY" value="Energy" type="string"/>
    <att name="SUB_PATHWAY" value="Krebs cycle" type="string"/>
    <att name="NODE" value="4" type="integer"/>
  </node>
  <node id="205" label="X13421">
    <att name="shared name" value="X13421" type="string"/>
    <att name="name" value="X13421" type="string"/>
    <att name="selected" value="0" type="boolean"/>
    <att name="SUPER_PATHWAY" value="No Super Pathway" type="string"/>
    <att name="SUB_PATHWAY" value="No Pathway" type="string"/>
    <att name="NODE" value="1" type="integer"/>
  </node>
  <node id="204" label="X15161">
    <att name="shared name" value="X15161" type="string"/>
    <att name="name" value="X15161" type="string"/>
    <att name="selected" value="0" type="boolean"/>
    <att name="SUPER_PATHWAY" value="No Super Pathway" type="string"/>
    <att name="SUB_PATHWAY" value="No Pathway" type="string"/>
    <att name="NODE" value="3" type="integer"/>
  </node>
  <node id="203" label="cytidine5&amp;apos;diphosphocholine">
    <att name="shared name" value="cytidine5&apos;diphosphocholine" type="string"/>
    <att name="name" value="cytidine5&apos;diphosphocholine" type="string"/>
    <att name="selected" value="0" type="boolean"/>
    <att name="SUPER_PATHWAY" value="Lipid" type="string"/>
    <att name="SUB_PATHWAY" value="Glycerolipid metabolism" type="string"/>
    <att name="NODE" value="5" type="integer"/>
  </node>
  <node id="202" label="X14611">
    <att name="shared name" value="X14611" type="string"/>
    <att name="name" value="X14611" type="string"/>
    <att name="selected" value="0" type="boolean"/>
    <att name="SUPER_PATHWAY" value="No Super Pathway" type="string"/>
    <att name="SUB_PATHWAY" value="No Pathway" type="string"/>
    <att name="NODE" value="3" type="integer"/>
  </node>
  <node id="201" label="X14600">
    <att name="shared name" value="X14600" type="string"/>
    <att name="name" value="X14600" type="string"/>
    <att name="selected" value="0" type="boolean"/>
    <att name="SUPER_PATHWAY" value="No Super Pathway" type="string"/>
    <att name="SUB_PATHWAY" value="No Pathway" type="string"/>
    <att name="NODE" value="3" type="integer"/>
  </node>
  <node id="200" label="inosine">
    <att name="shared name" value="inosine" type="string"/>
    <att name="name" value="inosine" type="string"/>
    <att name="selected" value="0" type="boolean"/>
    <att name="SUPER_PATHWAY" value="Nucleotide" type="string"/>
    <att name="SUB_PATHWAY" value="&quot;Purine metabolism, (hypo)xanthine/inosine containing&quot;" type="string"/>
    <att name="NODE" value="5" type="integer"/>
  </node>
  <node id="199" label="hydroxyisovaleroylcarnitine">
    <att name="shared name" value="hydroxyisovaleroylcarnitine" type="string"/>
    <att name="name" value="hydroxyisovaleroylcarnitine" type="string"/>
    <att name="selected" value="0" type="boolean"/>
    <att name="SUPER_PATHWAY" value="Amino acid" type="string"/>
    <att name="SUB_PATHWAY" value="&quot;Valine, leucine and isoleucine metabolism&quot;" type="string"/>
    <att name="NODE" value="3" type="integer"/>
  </node>
  <node id="198" label="X10445_200">
    <att name="shared name" value="X10445_200" type="string"/>
    <att name="name" value="X10445_200" type="string"/>
    <att name="selected" value="0" type="boolean"/>
    <att name="SUPER_PATHWAY" value="No Super Pathway" type="string"/>
    <att name="SUB_PATHWAY" value="No Pathway" type="string"/>
    <att name="NODE" value="3" type="integer"/>
  </node>
  <node id="197" label="X13145">
    <att name="shared name" value="X13145" type="string"/>
    <att name="name" value="X13145" type="string"/>
    <att name="selected" value="0" type="boolean"/>
    <att name="SUPER_PATHWAY" value="No Super Pathway" type="string"/>
    <att name="SUB_PATHWAY" value="No Pathway" type="string"/>
    <att name="NODE" value="2" type="integer"/>
  </node>
  <node id="196" label="betaalanine">
    <att name="shared name" value="betaalanine" type="string"/>
    <att name="name" value="betaalanine" type="string"/>
    <att name="selected" value="0" type="boolean"/>
    <att name="SUPER_PATHWAY" value="Amino acid" type="string"/>
    <att name="SUB_PATHWAY" value="Alanine and aspartate metabolism" type="string"/>
    <att name="NODE" value="3" type="integer"/>
  </node>
  <node id="195" label="5oxoproline">
    <att name="shared name" value="5oxoproline" type="string"/>
    <att name="name" value="5oxoproline" type="string"/>
    <att name="selected" value="0" type="boolean"/>
    <att name="SUPER_PATHWAY" value="Amino acid" type="string"/>
    <att name="SUB_PATHWAY" value="Glutathione metabolism" type="string"/>
    <att name="NODE" value="2" type="integer"/>
  </node>
  <node id="194" label="taurine">
    <att name="shared name" value="taurine" type="string"/>
    <att name="name" value="taurine" type="string"/>
    <att name="selected" value="0" type="boolean"/>
    <att name="SUPER_PATHWAY" value="Amino acid" type="string"/>
    <att name="SUB_PATHWAY" value="&quot;Cysteine, methionine, SAM, taurine metabolism&quot;" type="string"/>
    <att name="NODE" value="4" type="integer"/>
  </node>
  <node id="193" label="propionylcarnitine">
    <att name="shared name" value="propionylcarnitine" type="string"/>
    <att name="name" value="propionylcarnitine" type="string"/>
    <att name="selected" value="0" type="boolean"/>
    <att name="SUPER_PATHWAY" value="Lipid" type="string"/>
    <att name="SUB_PATHWAY" value="Fatty acid metabolism (also BCAA metabolism)" type="string"/>
    <att name="NODE" value="3" type="integer"/>
  </node>
  <node id="192" label="2methylbutyroylcarnitine">
    <att name="shared name" value="2methylbutyroylcarnitine" type="string"/>
    <att name="name" value="2methylbutyroylcarnitine" type="string"/>
    <att name="selected" value="0" type="boolean"/>
    <att name="SUPER_PATHWAY" value="Amino acid" type="string"/>
    <att name="SUB_PATHWAY" value="&quot;Valine, leucine and isoleucine metabolism&quot;" type="string"/>
    <att name="NODE" value="3" type="integer"/>
  </node>
  <node id="191" label="Nacetylserine">
    <att name="shared name" value="Nacetylserine" type="string"/>
    <att name="name" value="Nacetylserine" type="string"/>
    <att name="selected" value="0" type="boolean"/>
    <att name="SUPER_PATHWAY" value="Amino acid" type="string"/>
    <att name="SUB_PATHWAY" value="&quot;Glycine, serine and threonine metabolism&quot;" type="string"/>
    <att name="NODE" value="1" type="integer"/>
  </node>
  <node id="190" label="glycerophosphorylcholine(GPC)">
    <att name="shared name" value="glycerophosphorylcholine(GPC)" type="string"/>
    <att name="name" value="glycerophosphorylcholine(GPC)" type="string"/>
    <att name="selected" value="0" type="boolean"/>
    <att name="SUPER_PATHWAY" value="Lipid" type="string"/>
    <att name="SUB_PATHWAY" value="Glycerolipid metabolism" type="string"/>
    <att name="NODE" value="3" type="integer"/>
  </node>
  <node id="189" label="glycerol3phosphate(G3P)">
    <att name="shared name" value="glycerol3phosphate(G3P)" type="string"/>
    <att name="name" value="glycerol3phosphate(G3P)" type="string"/>
    <att name="selected" value="0" type="boolean"/>
    <att name="SUPER_PATHWAY" value="Lipid" type="string"/>
    <att name="SUB_PATHWAY" value="Glycerolipid metabolism" type="string"/>
    <att name="NODE" value="3" type="integer"/>
  </node>
  <node id="188" label="nicotinamide">
    <att name="shared name" value="nicotinamide" type="string"/>
    <att name="name" value="nicotinamide" type="string"/>
    <att name="selected" value="0" type="boolean"/>
    <att name="SUPER_PATHWAY" value="Cofactors and vitamins" type="string"/>
    <att name="SUB_PATHWAY" value="Nicotinate and nicotinamide metabolism" type="string"/>
    <att name="NODE" value="3" type="integer"/>
  </node>
  <node id="187" label="&amp;quot;5,6dihydrouracil&amp;quot;">
    <att name="shared name" value="&quot;5,6dihydrouracil&quot;" type="string"/>
    <att name="name" value="&quot;5,6dihydrouracil&quot;" type="string"/>
    <att name="selected" value="0" type="boolean"/>
    <att name="SUPER_PATHWAY" value="Nucleotide" type="string"/>
    <att name="SUB_PATHWAY" value="&quot;Pyrimidine metabolism, uracil containing&quot;" type="string"/>
    <att name="NODE" value="1" type="integer"/>
  </node>
  <node id="186" label="1stearoylglycerophosphoethanolamine">
    <att name="shared name" value="1stearoylglycerophosphoethanolamine" type="string"/>
    <att name="name" value="1stearoylglycerophosphoethanolamine" type="string"/>
    <att name="selected" value="0" type="boolean"/>
    <att name="SUPER_PATHWAY" value="Lipid" type="string"/>
    <att name="SUB_PATHWAY" value="Lysolipid" type="string"/>
    <att name="NODE" value="5" type="integer"/>
  </node>
  <node id="185" label="mannose">
    <att name="shared name" value="mannose" type="string"/>
    <att name="name" value="mannose" type="string"/>
    <att name="selected" value="0" type="boolean"/>
    <att name="SUPER_PATHWAY" value="Carbohydrate" type="string"/>
    <att name="SUB_PATHWAY" value="&quot;Fructose, mannose, galactose, starch, and sucrose metabolism&quot;" type="string"/>
    <att name="NODE" value="5" type="integer"/>
  </node>
  <node id="184" label="myoinositol">
    <att name="shared name" value="myoinositol" type="string"/>
    <att name="name" value="myoinositol" type="string"/>
    <att name="selected" value="0" type="boolean"/>
    <att name="SUPER_PATHWAY" value="Lipid" type="string"/>
    <att name="SUB_PATHWAY" value="Inositol metabolism" type="string"/>
    <att name="NODE" value="4" type="integer"/>
  </node>
  <node id="183" label="Nacetylmethionine">
    <att name="shared name" value="Nacetylmethionine" type="string"/>
    <att name="name" value="Nacetylmethionine" type="string"/>
    <att name="selected" value="0" type="boolean"/>
    <att name="SUPER_PATHWAY" value="Amino acid" type="string"/>
    <att name="SUB_PATHWAY" value="&quot;Cysteine, methionine, SAM, taurine metabolism&quot;" type="string"/>
    <att name="NODE" value="3" type="integer"/>
  </node>
  <node id="182" label="X4357">
    <att name="shared name" value="X4357" type="string"/>
    <att name="name" value="X4357" type="string"/>
    <att name="selected" value="0" type="boolean"/>
    <att name="SUPER_PATHWAY" value="No Super Pathway" type="string"/>
    <att name="SUB_PATHWAY" value="No Pathway" type="string"/>
    <att name="NODE" value="2" type="integer"/>
  </node>
  <node id="181" label="glycylproline">
    <att name="shared name" value="glycylproline" type="string"/>
    <att name="name" value="glycylproline" type="string"/>
    <att name="selected" value="0" type="boolean"/>
    <att name="SUPER_PATHWAY" value="Peptide" type="string"/>
    <att name="SUB_PATHWAY" value="Dipeptide" type="string"/>
    <att name="NODE" value="2" type="integer"/>
  </node>
  <node id="180" label="cysteine">
    <att name="shared name" value="cysteine" type="string"/>
    <att name="name" value="cysteine" type="string"/>
    <att name="selected" value="0" type="boolean"/>
    <att name="SUPER_PATHWAY" value="Amino acid" type="string"/>
    <att name="SUB_PATHWAY" value="&quot;Cysteine, methionine, SAM, taurine metabolism&quot;" type="string"/>
    <att name="NODE" value="1" type="integer"/>
  </node>
  <node id="179" label="X11687">
    <att name="shared name" value="X11687" type="string"/>
    <att name="name" value="X11687" type="string"/>
    <att name="selected" value="0" type="boolean"/>
    <att name="SUPER_PATHWAY" value="No Super Pathway" type="string"/>
    <att name="SUB_PATHWAY" value="No Pathway" type="string"/>
    <att name="NODE" value="5" type="integer"/>
  </node>
  <node id="178" label="X12748">
    <att name="shared name" value="X12748" type="string"/>
    <att name="name" value="X12748" type="string"/>
    <att name="selected" value="0" type="boolean"/>
    <att name="SUPER_PATHWAY" value="No Super Pathway" type="string"/>
    <att name="SUB_PATHWAY" value="No Pathway" type="string"/>
    <att name="NODE" value="4" type="integer"/>
  </node>
  <node id="177" label="asparagine">
    <att name="shared name" value="asparagine" type="string"/>
    <att name="name" value="asparagine" type="string"/>
    <att name="selected" value="0" type="boolean"/>
    <att name="SUPER_PATHWAY" value="Amino acid" type="string"/>
    <att name="SUB_PATHWAY" value="Alanine and aspartate metabolism" type="string"/>
    <att name="NODE" value="2" type="integer"/>
  </node>
  <node id="176" label="gammaglutamylleucine">
    <att name="shared name" value="gammaglutamylleucine" type="string"/>
    <att name="name" value="gammaglutamylleucine" type="string"/>
    <att name="selected" value="0" type="boolean"/>
    <att name="SUPER_PATHWAY" value="Peptide" type="string"/>
    <att name="SUB_PATHWAY" value="gamma-glutamyl" type="string"/>
    <att name="NODE" value="3" type="integer"/>
  </node>
  <node id="175" label="X12660">
    <att name="shared name" value="X12660" type="string"/>
    <att name="name" value="X12660" type="string"/>
    <att name="selected" value="0" type="boolean"/>
    <att name="SUPER_PATHWAY" value="No Super Pathway" type="string"/>
    <att name="SUB_PATHWAY" value="No Pathway" type="string"/>
    <att name="NODE" value="5" type="integer"/>
  </node>
  <node id="174" label="ribose">
    <att name="shared name" value="ribose" type="string"/>
    <att name="name" value="ribose" type="string"/>
    <att name="selected" value="0" type="boolean"/>
    <att name="SUPER_PATHWAY" value="Carbohydrate" type="string"/>
    <att name="SUB_PATHWAY" value="&quot;Nucleotide sugars, pentose metabolism&quot;" type="string"/>
    <att name="NODE" value="5" type="integer"/>
  </node>
  <node id="173" label="guanosine">
    <att name="shared name" value="guanosine" type="string"/>
    <att name="name" value="guanosine" type="string"/>
    <att name="selected" value="0" type="boolean"/>
    <att name="SUPER_PATHWAY" value="Nucleotide" type="string"/>
    <att name="SUB_PATHWAY" value="&quot;Purine metabolism, guanine containing&quot;" type="string"/>
    <att name="NODE" value="5" type="integer"/>
  </node>
  <node id="172" label="X5229">
    <att name="shared name" value="X5229" type="string"/>
    <att name="name" value="X5229" type="string"/>
    <att name="selected" value="0" type="boolean"/>
    <att name="SUPER_PATHWAY" value="No Super Pathway" type="string"/>
    <att name="SUB_PATHWAY" value="No Pathway" type="string"/>
    <att name="NODE" value="3" type="integer"/>
  </node>
  <node id="171" label="valine">
    <att name="shared name" value="valine" type="string"/>
    <att name="name" value="valine" type="string"/>
    <att name="selected" value="0" type="boolean"/>
    <att name="SUPER_PATHWAY" value="Amino acid" type="string"/>
    <att name="SUB_PATHWAY" value="&quot;Valine, leucine and isoleucine metabolism&quot;" type="string"/>
    <att name="NODE" value="2" type="integer"/>
  </node>
  <node id="170" label="hexanoylcarnitine">
    <att name="shared name" value="hexanoylcarnitine" type="string"/>
    <att name="name" value="hexanoylcarnitine" type="string"/>
    <att name="selected" value="0" type="boolean"/>
    <att name="SUPER_PATHWAY" value="Lipid" type="string"/>
    <att name="SUB_PATHWAY" value="Carnitine metabolism" type="string"/>
    <att name="NODE" value="3" type="integer"/>
  </node>
  <node id="169" label="acetylcarnitine">
    <att name="shared name" value="acetylcarnitine" type="string"/>
    <att name="name" value="acetylcarnitine" type="string"/>
    <att name="selected" value="0" type="boolean"/>
    <att name="SUPER_PATHWAY" value="Lipid" type="string"/>
    <att name="SUB_PATHWAY" value="Carnitine metabolism" type="string"/>
    <att name="NODE" value="3" type="integer"/>
  </node>
  <node id="168" label="X8994">
    <att name="shared name" value="X8994" type="string"/>
    <att name="name" value="X8994" type="string"/>
    <att name="selected" value="0" type="boolean"/>
    <att name="SUPER_PATHWAY" value="No Super Pathway" type="string"/>
    <att name="SUB_PATHWAY" value="No Pathway" type="string"/>
    <att name="NODE" value="3" type="integer"/>
  </node>
  <node id="167" label="X13871">
    <att name="shared name" value="X13871" type="string"/>
    <att name="name" value="X13871" type="string"/>
    <att name="selected" value="0" type="boolean"/>
    <att name="SUPER_PATHWAY" value="No Super Pathway" type="string"/>
    <att name="SUB_PATHWAY" value="No Pathway" type="string"/>
    <att name="NODE" value="2" type="integer"/>
  </node>
  <node id="166" label="3dehydrocarnitine*">
    <att name="shared name" value="3dehydrocarnitine*" type="string"/>
    <att name="name" value="3dehydrocarnitine*" type="string"/>
    <att name="selected" value="0" type="boolean"/>
    <att name="SUPER_PATHWAY" value="Lipid" type="string"/>
    <att name="SUB_PATHWAY" value="Carnitine metabolism" type="string"/>
    <att name="NODE" value="3" type="integer"/>
  </node>
  <node id="165" label="lysine">
    <att name="shared name" value="lysine" type="string"/>
    <att name="name" value="lysine" type="string"/>
    <att name="selected" value="0" type="boolean"/>
    <att name="SUPER_PATHWAY" value="Amino acid" type="string"/>
    <att name="SUB_PATHWAY" value="Lysine metabolism" type="string"/>
    <att name="NODE" value="1" type="integer"/>
  </node>
  <node id="164" label="X13872">
    <att name="shared name" value="X13872" type="string"/>
    <att name="name" value="X13872" type="string"/>
    <att name="selected" value="0" type="boolean"/>
    <att name="SUPER_PATHWAY" value="No Super Pathway" type="string"/>
    <att name="SUB_PATHWAY" value="No Pathway" type="string"/>
    <att name="NODE" value="3" type="integer"/>
  </node>
  <node id="163" label="ethanolamine">
    <att name="shared name" value="ethanolamine" type="string"/>
    <att name="name" value="ethanolamine" type="string"/>
    <att name="selected" value="0" type="boolean"/>
    <att name="SUPER_PATHWAY" value="Lipid" type="string"/>
    <att name="SUB_PATHWAY" value="Glycerolipid metabolism" type="string"/>
    <att name="NODE" value="1" type="integer"/>
  </node>
  <node id="162" label="choline">
    <att name="shared name" value="choline" type="string"/>
    <att name="name" value="choline" type="string"/>
    <att name="selected" value="0" type="boolean"/>
    <att name="SUPER_PATHWAY" value="Lipid" type="string"/>
    <att name="SUB_PATHWAY" value="Glycerolipid metabolism" type="string"/>
    <att name="NODE" value="1" type="integer"/>
  </node>
  <node id="161" label="X13098">
    <att name="shared name" value="X13098" type="string"/>
    <att name="name" value="X13098" type="string"/>
    <att name="selected" value="0" type="boolean"/>
    <att name="SUPER_PATHWAY" value="No Super Pathway" type="string"/>
    <att name="SUB_PATHWAY" value="No Pathway" type="string"/>
    <att name="NODE" value="2" type="integer"/>
  </node>
  <node id="160" label="1palmitoylplasmenylethanolamine(prev.X13134)">
    <att name="shared name" value="1palmitoylplasmenylethanolamine(prev.X13134)" type="string"/>
    <att name="name" value="1palmitoylplasmenylethanolamine(prev.X13134)" type="string"/>
    <att name="selected" value="0" type="boolean"/>
    <att name="SUPER_PATHWAY" value="No Super Pathway" type="string"/>
    <att name="SUB_PATHWAY" value="No Pathway" type="string"/>
    <att name="NODE" value="5" type="integer"/>
  </node>
  <node id="159" label="1stearoylglycerophosphoinositol">
    <att name="shared name" value="1stearoylglycerophosphoinositol" type="string"/>
    <att name="name" value="1stearoylglycerophosphoinositol" type="string"/>
    <att name="selected" value="0" type="boolean"/>
    <att name="SUPER_PATHWAY" value="Lipid" type="string"/>
    <att name="SUB_PATHWAY" value="Lysolipid" type="string"/>
    <att name="NODE" value="5" type="integer"/>
  </node>
  <node id="158" label="histidine">
    <att name="shared name" value="histidine" type="string"/>
    <att name="name" value="histidine" type="string"/>
    <att name="selected" value="0" type="boolean"/>
    <att name="SUPER_PATHWAY" value="Amino acid" type="string"/>
    <att name="SUB_PATHWAY" value="Histidine metabolism" type="string"/>
    <att name="NODE" value="2" type="integer"/>
  </node>
  <node id="157" label="palmitoylsphinomyelin(prev.X10419)">
    <att name="shared name" value="palmitoylsphinomyelin(prev.X10419)" type="string"/>
    <att name="name" value="palmitoylsphinomyelin(prev.X10419)" type="string"/>
    <att name="selected" value="0" type="boolean"/>
    <att name="SUPER_PATHWAY" value="No Super Pathway" type="string"/>
    <att name="SUB_PATHWAY" value="No Pathway" type="string"/>
    <att name="NODE" value="5" type="integer"/>
  </node>
  <node id="156" label="cholesterol">
    <att name="shared name" value="cholesterol" type="string"/>
    <att name="name" value="cholesterol" type="string"/>
    <att name="selected" value="0" type="boolean"/>
    <att name="SUPER_PATHWAY" value="Lipid" type="string"/>
    <att name="SUB_PATHWAY" value="Sterol/Steroid" type="string"/>
    <att name="NODE" value="5" type="integer"/>
  </node>
  <node id="155" label="Nacetylthreonine">
    <att name="shared name" value="Nacetylthreonine" type="string"/>
    <att name="name" value="Nacetylthreonine" type="string"/>
    <att name="selected" value="0" type="boolean"/>
    <att name="SUPER_PATHWAY" value="Amino acid" type="string"/>
    <att name="SUB_PATHWAY" value="&quot;Glycine, serine and threonine metabolism&quot;" type="string"/>
    <att name="NODE" value="2" type="integer"/>
  </node>
  <node id="154" label="inositol1phosphate(I1P)">
    <att name="shared name" value="inositol1phosphate(I1P)" type="string"/>
    <att name="name" value="inositol1phosphate(I1P)" type="string"/>
    <att name="selected" value="0" type="boolean"/>
    <att name="SUPER_PATHWAY" value="Lipid" type="string"/>
    <att name="SUB_PATHWAY" value="Inositol metabolism" type="string"/>
    <att name="NODE" value="3" type="integer"/>
  </node>
  <node id="153" label="butyrylcarnitine">
    <att name="shared name" value="butyrylcarnitine" type="string"/>
    <att name="name" value="butyrylcarnitine" type="string"/>
    <att name="selected" value="0" type="boolean"/>
    <att name="SUPER_PATHWAY" value="Lipid" type="string"/>
    <att name="SUB_PATHWAY" value="Fatty acid metabolism (also BCAA metabolism)" type="string"/>
    <att name="NODE" value="3" type="integer"/>
  </node>
  <node id="152" label="uridine">
    <att name="shared name" value="uridine" type="string"/>
    <att name="name" value="uridine" type="string"/>
    <att name="selected" value="0" type="boolean"/>
    <att name="SUPER_PATHWAY" value="Nucleotide" type="string"/>
    <att name="SUB_PATHWAY" value="&quot;Pyrimidine metabolism, uracil containing&quot;" type="string"/>
    <att name="NODE" value="3" type="integer"/>
  </node>
  <node id="151" label="Nacetylglucosamine6phosphate">
    <att name="shared name" value="Nacetylglucosamine6phosphate" type="string"/>
    <att name="name" value="Nacetylglucosamine6phosphate" type="string"/>
    <att name="selected" value="0" type="boolean"/>
    <att name="SUPER_PATHWAY" value="Carbohydrate" type="string"/>
    <att name="SUB_PATHWAY" value="Aminosugars metabolism" type="string"/>
    <att name="NODE" value="3" type="integer"/>
  </node>
  <node id="150" label="X12627">
    <att name="shared name" value="X12627" type="string"/>
    <att name="name" value="X12627" type="string"/>
    <att name="selected" value="0" type="boolean"/>
    <att name="SUPER_PATHWAY" value="No Super Pathway" type="string"/>
    <att name="SUB_PATHWAY" value="No Pathway" type="string"/>
    <att name="NODE" value="5" type="integer"/>
  </node>
  <node id="149" label="pantothenate">
    <att name="shared name" value="pantothenate" type="string"/>
    <att name="name" value="pantothenate" type="string"/>
    <att name="selected" value="0" type="boolean"/>
    <att name="SUPER_PATHWAY" value="Cofactors and vitamins" type="string"/>
    <att name="SUB_PATHWAY" value="Pantothenate and CoA metabolism" type="string"/>
    <att name="NODE" value="4" type="integer"/>
  </node>
  <node id="148" label="sphingosine">
    <att name="shared name" value="sphingosine" type="string"/>
    <att name="name" value="sphingosine" type="string"/>
    <att name="selected" value="0" type="boolean"/>
    <att name="SUPER_PATHWAY" value="Lipid" type="string"/>
    <att name="SUB_PATHWAY" value="Sphingolipid" type="string"/>
    <att name="NODE" value="5" type="integer"/>
  </node>
  <node id="147" label="palmitoylcarnitine">
    <att name="shared name" value="palmitoylcarnitine" type="string"/>
    <att name="name" value="palmitoylcarnitine" type="string"/>
    <att name="selected" value="0" type="boolean"/>
    <att name="SUPER_PATHWAY" value="Lipid" type="string"/>
    <att name="SUB_PATHWAY" value="Carnitine metabolism" type="string"/>
    <att name="NODE" value="5" type="integer"/>
  </node>
  <node id="146" label="oleoylcarnitine">
    <att name="shared name" value="oleoylcarnitine" type="string"/>
    <att name="name" value="oleoylcarnitine" type="string"/>
    <att name="selected" value="0" type="boolean"/>
    <att name="SUPER_PATHWAY" value="Lipid" type="string"/>
    <att name="SUB_PATHWAY" value="Carnitine metabolism" type="string"/>
    <att name="NODE" value="5" type="integer"/>
  </node>
  <node id="145" label="X13150">
    <att name="shared name" value="X13150" type="string"/>
    <att name="name" value="X13150" type="string"/>
    <att name="selected" value="0" type="boolean"/>
    <att name="SUPER_PATHWAY" value="No Super Pathway" type="string"/>
    <att name="SUB_PATHWAY" value="No Pathway" type="string"/>
    <att name="NODE" value="2" type="integer"/>
  </node>
  <node id="144" label="arginine">
    <att name="shared name" value="arginine" type="string"/>
    <att name="name" value="arginine" type="string"/>
    <att name="selected" value="0" type="boolean"/>
    <att name="SUPER_PATHWAY" value="Amino acid" type="string"/>
    <att name="SUB_PATHWAY" value="&quot;Urea cycle; arginine-, proline-, metabolism&quot;" type="string"/>
    <att name="NODE" value="2" type="integer"/>
  </node>
  <node id="143" label="N1methyladenosine">
    <att name="shared name" value="N1methyladenosine" type="string"/>
    <att name="name" value="N1methyladenosine" type="string"/>
    <att name="selected" value="0" type="boolean"/>
    <att name="SUPER_PATHWAY" value="Nucleotide" type="string"/>
    <att name="SUB_PATHWAY" value="&quot;Purine metabolism, adenine containing&quot;" type="string"/>
    <att name="NODE" value="5" type="integer"/>
  </node>
  <node id="142" label="2linoleoylglycerophosphocholine*">
    <att name="shared name" value="2linoleoylglycerophosphocholine*" type="string"/>
    <att name="name" value="2linoleoylglycerophosphocholine*" type="string"/>
    <att name="selected" value="0" type="boolean"/>
    <att name="SUPER_PATHWAY" value="Lipid" type="string"/>
    <att name="SUB_PATHWAY" value="Lysolipid" type="string"/>
    <att name="NODE" value="5" type="integer"/>
  </node>
  <node id="141" label="deoxycarnitine">
    <att name="shared name" value="deoxycarnitine" type="string"/>
    <att name="name" value="deoxycarnitine" type="string"/>
    <att name="selected" value="0" type="boolean"/>
    <att name="SUPER_PATHWAY" value="Lipid" type="string"/>
    <att name="SUB_PATHWAY" value="Carnitine metabolism" type="string"/>
    <att name="NODE" value="3" type="integer"/>
  </node>
  <node id="140" label="carnitine">
    <att name="shared name" value="carnitine" type="string"/>
    <att name="name" value="carnitine" type="string"/>
    <att name="selected" value="0" type="boolean"/>
    <att name="SUPER_PATHWAY" value="Lipid" type="string"/>
    <att name="SUB_PATHWAY" value="Carnitine metabolism" type="string"/>
    <att name="NODE" value="3" type="integer"/>
  </node>
  <node id="139" label="glycerol">
    <att name="shared name" value="glycerol" type="string"/>
    <att name="name" value="glycerol" type="string"/>
    <att name="selected" value="0" type="boolean"/>
    <att name="SUPER_PATHWAY" value="Lipid" type="string"/>
    <att name="SUB_PATHWAY" value="Glycerolipid metabolism" type="string"/>
    <att name="NODE" value="5" type="integer"/>
  </node>
  <node id="138" label="lactate">
    <att name="shared name" value="lactate" type="string"/>
    <att name="name" value="lactate" type="string"/>
    <att name="selected" value="0" type="boolean"/>
    <att name="SUPER_PATHWAY" value="Carbohydrate" type="string"/>
    <att name="SUB_PATHWAY" value="&quot;Glycolysis, gluconeogenesis, pyruvate metabolism&quot;" type="string"/>
    <att name="NODE" value="1" type="integer"/>
  </node>
  <node id="137" label="Cglycosyltryptophan*">
    <att name="shared name" value="Cglycosyltryptophan*" type="string"/>
    <att name="name" value="Cglycosyltryptophan*" type="string"/>
    <att name="selected" value="0" type="boolean"/>
    <att name="SUPER_PATHWAY" value="Amino acid" type="string"/>
    <att name="SUB_PATHWAY" value="Tryptophan metabolism" type="string"/>
    <att name="NODE" value="1" type="integer"/>
  </node>
  <node id="136" label="2arachidonoylglycerophosphoethanolamine*">
    <att name="shared name" value="2arachidonoylglycerophosphoethanolamine*" type="string"/>
    <att name="name" value="2arachidonoylglycerophosphoethanolamine*" type="string"/>
    <att name="selected" value="0" type="boolean"/>
    <att name="SUPER_PATHWAY" value="Lipid" type="string"/>
    <att name="SUB_PATHWAY" value="Lysolipid" type="string"/>
    <att name="NODE" value="5" type="integer"/>
  </node>
  <node id="135" label="1oleoylglycerophosphocholine">
    <att name="shared name" value="1oleoylglycerophosphocholine" type="string"/>
    <att name="name" value="1oleoylglycerophosphocholine" type="string"/>
    <att name="selected" value="0" type="boolean"/>
    <att name="SUPER_PATHWAY" value="Lipid" type="string"/>
    <att name="SUB_PATHWAY" value="Lysolipid" type="string"/>
    <att name="NODE" value="5" type="integer"/>
  </node>
  <node id="134" label="stearate(18:0)">
    <att name="shared name" value="stearate(18:0)" type="string"/>
    <att name="name" value="stearate(18:0)" type="string"/>
    <att name="selected" value="0" type="boolean"/>
    <att name="SUPER_PATHWAY" value="Lipid" type="string"/>
    <att name="SUB_PATHWAY" value="Long chain fatty acid" type="string"/>
    <att name="NODE" value="5" type="integer"/>
  </node>
  <node id="133" label="mannose6phosphate">
    <att name="shared name" value="mannose6phosphate" type="string"/>
    <att name="name" value="mannose6phosphate" type="string"/>
    <att name="selected" value="0" type="boolean"/>
    <att name="SUPER_PATHWAY" value="Carbohydrate" type="string"/>
    <att name="SUB_PATHWAY" value="&quot;Fructose, mannose, galactose, starch, and sucrose metabolism&quot;" type="string"/>
    <att name="NODE" value="3" type="integer"/>
  </node>
  <node id="132" label="arachidonate(20:4n6)">
    <att name="shared name" value="arachidonate(20:4n6)" type="string"/>
    <att name="name" value="arachidonate(20:4n6)" type="string"/>
    <att name="selected" value="0" type="boolean"/>
    <att name="SUPER_PATHWAY" value="Lipid" type="string"/>
    <att name="SUB_PATHWAY" value="Long chain fatty acid" type="string"/>
    <att name="NODE" value="5" type="integer"/>
  </node>
  <node id="131" label="N6acetyllysine">
    <att name="shared name" value="N6acetyllysine" type="string"/>
    <att name="name" value="N6acetyllysine" type="string"/>
    <att name="selected" value="0" type="boolean"/>
    <att name="SUPER_PATHWAY" value="Amino acid" type="string"/>
    <att name="SUB_PATHWAY" value="Lysine metabolism" type="string"/>
    <att name="NODE" value="1" type="integer"/>
  </node>
  <node id="130" label="phosphoethanolamine">
    <att name="shared name" value="phosphoethanolamine" type="string"/>
    <att name="name" value="phosphoethanolamine" type="string"/>
    <att name="selected" value="0" type="boolean"/>
    <att name="SUPER_PATHWAY" value="Lipid" type="string"/>
    <att name="SUB_PATHWAY" value="Glycerolipid metabolism" type="string"/>
    <att name="NODE" value="3" type="integer"/>
  </node>
  <node id="129" label="2docosahexaenoylglycerophosphoethanolamine*">
    <att name="shared name" value="2docosahexaenoylglycerophosphoethanolamine*" type="string"/>
    <att name="name" value="2docosahexaenoylglycerophosphoethanolamine*" type="string"/>
    <att name="selected" value="0" type="boolean"/>
    <att name="SUPER_PATHWAY" value="Lipid" type="string"/>
    <att name="SUB_PATHWAY" value="Lysolipid" type="string"/>
    <att name="NODE" value="5" type="integer"/>
  </node>
  <node id="128" label="dimethylarginine(SDMA+ADMA)">
    <att name="shared name" value="dimethylarginine(SDMA+ADMA)" type="string"/>
    <att name="name" value="dimethylarginine(SDMA+ADMA)" type="string"/>
    <att name="selected" value="0" type="boolean"/>
    <att name="SUPER_PATHWAY" value="Amino acid" type="string"/>
    <att name="SUB_PATHWAY" value="&quot;Urea cycle; arginine-, proline-, metabolism&quot;" type="string"/>
    <att name="NODE" value="1" type="integer"/>
  </node>
  <node id="127" label="uracil">
    <att name="shared name" value="uracil" type="string"/>
    <att name="name" value="uracil" type="string"/>
    <att name="selected" value="0" type="boolean"/>
    <att name="SUPER_PATHWAY" value="Nucleotide" type="string"/>
    <att name="SUB_PATHWAY" value="&quot;Pyrimidine metabolism, uracil containing&quot;" type="string"/>
    <att name="NODE" value="3" type="integer"/>
  </node>
  <node id="126" label="X13086">
    <att name="shared name" value="X13086" type="string"/>
    <att name="name" value="X13086" type="string"/>
    <att name="selected" value="0" type="boolean"/>
    <att name="SUPER_PATHWAY" value="No Super Pathway" type="string"/>
    <att name="SUB_PATHWAY" value="No Pathway" type="string"/>
    <att name="NODE" value="2" type="integer"/>
  </node>
  <node id="125" label="X13082">
    <att name="shared name" value="X13082" type="string"/>
    <att name="name" value="X13082" type="string"/>
    <att name="selected" value="0" type="boolean"/>
    <att name="SUPER_PATHWAY" value="No Super Pathway" type="string"/>
    <att name="SUB_PATHWAY" value="No Pathway" type="string"/>
    <att name="NODE" value="2" type="integer"/>
  </node>
  <node id="124" label="2palmitoylglycerophosphocholine*">
    <att name="shared name" value="2palmitoylglycerophosphocholine*" type="string"/>
    <att name="name" value="2palmitoylglycerophosphocholine*" type="string"/>
    <att name="selected" value="0" type="boolean"/>
    <att name="SUPER_PATHWAY" value="Lipid" type="string"/>
    <att name="SUB_PATHWAY" value="Lysolipid" type="string"/>
    <att name="NODE" value="5" type="integer"/>
  </node>
  <node id="123" label="2arachidonoylglycerophosphocholine*">
    <att name="shared name" value="2arachidonoylglycerophosphocholine*" type="string"/>
    <att name="name" value="2arachidonoylglycerophosphocholine*" type="string"/>
    <att name="selected" value="0" type="boolean"/>
    <att name="SUPER_PATHWAY" value="Lipid" type="string"/>
    <att name="SUB_PATHWAY" value="Lysolipid" type="string"/>
    <att name="NODE" value="5" type="integer"/>
  </node>
  <node id="122" label="4methyl2oxopentanoate">
    <att name="shared name" value="4methyl2oxopentanoate" type="string"/>
    <att name="name" value="4methyl2oxopentanoate" type="string"/>
    <att name="selected" value="0" type="boolean"/>
    <att name="SUPER_PATHWAY" value="Amino acid" type="string"/>
    <att name="SUB_PATHWAY" value="&quot;Valine, leucine and isoleucine metabolism&quot;" type="string"/>
    <att name="NODE" value="2" type="integer"/>
  </node>
  <node id="121" label="3methyl2oxovalerate">
    <att name="shared name" value="3methyl2oxovalerate" type="string"/>
    <att name="name" value="3methyl2oxovalerate" type="string"/>
    <att name="selected" value="0" type="boolean"/>
    <att name="SUPER_PATHWAY" value="Amino acid" type="string"/>
    <att name="SUB_PATHWAY" value="&quot;Valine, leucine and isoleucine metabolism&quot;" type="string"/>
    <att name="NODE" value="2" type="integer"/>
  </node>
  <node id="120" label="2oleoylglycerophosphoethanolamine*">
    <att name="shared name" value="2oleoylglycerophosphoethanolamine*" type="string"/>
    <att name="name" value="2oleoylglycerophosphoethanolamine*" type="string"/>
    <att name="selected" value="0" type="boolean"/>
    <att name="SUPER_PATHWAY" value="Lipid" type="string"/>
    <att name="SUB_PATHWAY" value="Lysolipid" type="string"/>
    <att name="NODE" value="5" type="integer"/>
  </node>
  <node id="119" label="2oleoylglycerophosphocholine*">
    <att name="shared name" value="2oleoylglycerophosphocholine*" type="string"/>
    <att name="name" value="2oleoylglycerophosphocholine*" type="string"/>
    <att name="selected" value="0" type="boolean"/>
    <att name="SUPER_PATHWAY" value="Lipid" type="string"/>
    <att name="SUB_PATHWAY" value="Lysolipid" type="string"/>
    <att name="NODE" value="5" type="integer"/>
  </node>
  <node id="118" label="malate">
    <att name="shared name" value="malate" type="string"/>
    <att name="name" value="malate" type="string"/>
    <att name="selected" value="0" type="boolean"/>
    <att name="SUPER_PATHWAY" value="Energy" type="string"/>
    <att name="SUB_PATHWAY" value="Krebs cycle" type="string"/>
    <att name="NODE" value="3" type="integer"/>
  </node>
  <node id="117" label="X12855">
    <att name="shared name" value="X12855" type="string"/>
    <att name="name" value="X12855" type="string"/>
    <att name="selected" value="0" type="boolean"/>
    <att name="SUPER_PATHWAY" value="No Super Pathway" type="string"/>
    <att name="SUB_PATHWAY" value="No Pathway" type="string"/>
    <att name="NODE" value="3" type="integer"/>
  </node>
  <node id="116" label="X12465">
    <att name="shared name" value="X12465" type="string"/>
    <att name="name" value="X12465" type="string"/>
    <att name="selected" value="0" type="boolean"/>
    <att name="SUPER_PATHWAY" value="No Super Pathway" type="string"/>
    <att name="SUB_PATHWAY" value="No Pathway" type="string"/>
    <att name="NODE" value="3" type="integer"/>
  </node>
  <node id="115" label="hypoxanthine">
    <att name="shared name" value="hypoxanthine" type="string"/>
    <att name="name" value="hypoxanthine" type="string"/>
    <att name="selected" value="0" type="boolean"/>
    <att name="SUPER_PATHWAY" value="Nucleotide" type="string"/>
    <att name="SUB_PATHWAY" value="&quot;Purine metabolism, (hypo)xanthine/inosine containing&quot;" type="string"/>
    <att name="NODE" value="3" type="integer"/>
  </node>
  <node id="114" label="22:6n3);docosahexaenoate(DHA">
    <att name="shared name" value="22:6n3);docosahexaenoate(DHA" type="string"/>
    <att name="name" value="22:6n3);docosahexaenoate(DHA" type="string"/>
    <att name="selected" value="0" type="boolean"/>
    <att name="SUPER_PATHWAY" value="" type="string"/>
    <att name="SUB_PATHWAY" value="" type="string"/>
    <att name="NODE" value="5" type="integer"/>
  </node>
  <node id="113" label="aspartate">
    <att name="shared name" value="aspartate" type="string"/>
    <att name="name" value="aspartate" type="string"/>
    <att name="selected" value="0" type="boolean"/>
    <att name="SUPER_PATHWAY" value="Amino acid" type="string"/>
    <att name="SUB_PATHWAY" value="Alanine and aspartate metabolism" type="string"/>
    <att name="NODE" value="3" type="integer"/>
  </node>
  <node id="112" label="glucose6phosphate(G6P)">
    <att name="shared name" value="glucose6phosphate(G6P)" type="string"/>
    <att name="name" value="glucose6phosphate(G6P)" type="string"/>
    <att name="selected" value="0" type="boolean"/>
    <att name="SUPER_PATHWAY" value="Carbohydrate" type="string"/>
    <att name="SUB_PATHWAY" value="&quot;Glycolysis, gluconeogenesis, pyruvate metabolism&quot;" type="string"/>
    <att name="NODE" value="3" type="integer"/>
  </node>
  <node id="111" label="fructose6phosphate">
    <att name="shared name" value="fructose6phosphate" type="string"/>
    <att name="name" value="fructose6phosphate" type="string"/>
    <att name="selected" value="0" type="boolean"/>
    <att name="SUPER_PATHWAY" value="Carbohydrate" type="string"/>
    <att name="SUB_PATHWAY" value="&quot;Glycolysis, gluconeogenesis, pyruvate metabolism&quot;" type="string"/>
    <att name="NODE" value="3" type="integer"/>
  </node>
  <node id="110" label="X3094">
    <att name="shared name" value="X3094" type="string"/>
    <att name="name" value="X3094" type="string"/>
    <att name="selected" value="0" type="boolean"/>
    <att name="SUPER_PATHWAY" value="No Super Pathway" type="string"/>
    <att name="SUB_PATHWAY" value="No Pathway" type="string"/>
    <att name="NODE" value="5" type="integer"/>
  </node>
  <node id="109" label="guanine">
    <att name="shared name" value="guanine" type="string"/>
    <att name="name" value="guanine" type="string"/>
    <att name="selected" value="0" type="boolean"/>
    <att name="SUPER_PATHWAY" value="Nucleotide" type="string"/>
    <att name="SUB_PATHWAY" value="&quot;Purine metabolism, guanine containing&quot;" type="string"/>
    <att name="NODE" value="4" type="integer"/>
  </node>
  <node id="108" label="proline">
    <att name="shared name" value="proline" type="string"/>
    <att name="name" value="proline" type="string"/>
    <att name="selected" value="0" type="boolean"/>
    <att name="SUPER_PATHWAY" value="Amino acid" type="string"/>
    <att name="SUB_PATHWAY" value="&quot;Urea cycle; arginine-, proline-, metabolism&quot;" type="string"/>
    <att name="NODE" value="1" type="integer"/>
  </node>
  <node id="107" label="glycine">
    <att name="shared name" value="glycine" type="string"/>
    <att name="name" value="glycine" type="string"/>
    <att name="selected" value="0" type="boolean"/>
    <att name="SUPER_PATHWAY" value="Amino acid" type="string"/>
    <att name="SUB_PATHWAY" value="&quot;Glycine, serine and threonine metabolism&quot;" type="string"/>
    <att name="NODE" value="2" type="integer"/>
  </node>
  <node id="106" label="docosadienoate(22:2n6)">
    <att name="shared name" value="docosadienoate(22:2n6)" type="string"/>
    <att name="name" value="docosadienoate(22:2n6)" type="string"/>
    <att name="selected" value="0" type="boolean"/>
    <att name="SUPER_PATHWAY" value="Lipid" type="string"/>
    <att name="SUB_PATHWAY" value="Long chain fatty acid" type="string"/>
    <att name="NODE" value="5" type="integer"/>
  </node>
  <node id="105" label="serine">
    <att name="shared name" value="serine" type="string"/>
    <att name="name" value="serine" type="string"/>
    <att name="selected" value="0" type="boolean"/>
    <att name="SUPER_PATHWAY" value="Amino acid" type="string"/>
    <att name="SUB_PATHWAY" value="&quot;Glycine, serine and threonine metabolism&quot;" type="string"/>
    <att name="NODE" value="2" type="integer"/>
  </node>
  <node id="104" label="tryptophan">
    <att name="shared name" value="tryptophan" type="string"/>
    <att name="name" value="tryptophan" type="string"/>
    <att name="selected" value="0" type="boolean"/>
    <att name="SUPER_PATHWAY" value="Amino acid" type="string"/>
    <att name="SUB_PATHWAY" value="Tryptophan metabolism" type="string"/>
    <att name="NODE" value="2" type="integer"/>
  </node>
  <node id="103" label="leucine">
    <att name="shared name" value="leucine" type="string"/>
    <att name="name" value="leucine" type="string"/>
    <att name="selected" value="0" type="boolean"/>
    <att name="SUPER_PATHWAY" value="Amino acid" type="string"/>
    <att name="SUB_PATHWAY" value="&quot;Valine, leucine and isoleucine metabolism&quot;" type="string"/>
    <att name="NODE" value="2" type="integer"/>
  </node>
  <node id="102" label="X13068">
    <att name="shared name" value="X13068" type="string"/>
    <att name="name" value="X13068" type="string"/>
    <att name="selected" value="0" type="boolean"/>
    <att name="SUPER_PATHWAY" value="No Super Pathway" type="string"/>
    <att name="SUB_PATHWAY" value="No Pathway" type="string"/>
    <att name="NODE" value="2" type="integer"/>
  </node>
  <node id="101" label="penicillinG(prev.X13066)">
    <att name="shared name" value="penicillinG(prev.X13066)" type="string"/>
    <att name="name" value="penicillinG(prev.X13066)" type="string"/>
    <att name="selected" value="0" type="boolean"/>
    <att name="SUPER_PATHWAY" value="No Super Pathway" type="string"/>
    <att name="SUB_PATHWAY" value="No Pathway" type="string"/>
    <att name="NODE" value="2" type="integer"/>
  </node>
  <node id="100" label="20:5n3);eicosapentaenoate(EPA">
    <att name="shared name" value="20:5n3);eicosapentaenoate(EPA" type="string"/>
    <att name="name" value="20:5n3);eicosapentaenoate(EPA" type="string"/>
    <att name="selected" value="0" type="boolean"/>
    <att name="SUPER_PATHWAY" value="" type="string"/>
    <att name="SUB_PATHWAY" value="" type="string"/>
    <att name="NODE" value="5" type="integer"/>
  </node>
  <node id="99" label="oleate(18:1n9)">
    <att name="shared name" value="oleate(18:1n9)" type="string"/>
    <att name="name" value="oleate(18:1n9)" type="string"/>
    <att name="selected" value="0" type="boolean"/>
    <att name="SUPER_PATHWAY" value="Lipid" type="string"/>
    <att name="SUB_PATHWAY" value="Long chain fatty acid" type="string"/>
    <att name="NODE" value="5" type="integer"/>
  </node>
  <node id="98" label="myristoleate(14:1n5)">
    <att name="shared name" value="myristoleate(14:1n5)" type="string"/>
    <att name="name" value="myristoleate(14:1n5)" type="string"/>
    <att name="selected" value="0" type="boolean"/>
    <att name="SUPER_PATHWAY" value="Lipid" type="string"/>
    <att name="SUB_PATHWAY" value="Long chain fatty acid" type="string"/>
    <att name="NODE" value="5" type="integer"/>
  </node>
  <node id="97" label="myristate(14:0)">
    <att name="shared name" value="myristate(14:0)" type="string"/>
    <att name="name" value="myristate(14:0)" type="string"/>
    <att name="selected" value="0" type="boolean"/>
    <att name="SUPER_PATHWAY" value="Lipid" type="string"/>
    <att name="SUB_PATHWAY" value="Long chain fatty acid" type="string"/>
    <att name="NODE" value="5" type="integer"/>
  </node>
  <node id="96" label="palmitate(16:0)">
    <att name="shared name" value="palmitate(16:0)" type="string"/>
    <att name="name" value="palmitate(16:0)" type="string"/>
    <att name="selected" value="0" type="boolean"/>
    <att name="SUPER_PATHWAY" value="Lipid" type="string"/>
    <att name="SUB_PATHWAY" value="Long chain fatty acid" type="string"/>
    <att name="NODE" value="5" type="integer"/>
  </node>
  <node id="95" label="phenolred">
    <att name="shared name" value="phenolred" type="string"/>
    <att name="name" value="phenolred" type="string"/>
    <att name="selected" value="0" type="boolean"/>
    <att name="SUPER_PATHWAY" value="Xenobiotics" type="string"/>
    <att name="SUB_PATHWAY" value="Chemical" type="string"/>
    <att name="NODE" value="2" type="integer"/>
  </node>
  <node id="94" label="galactose">
    <att name="shared name" value="galactose" type="string"/>
    <att name="name" value="galactose" type="string"/>
    <att name="selected" value="0" type="boolean"/>
    <att name="SUPER_PATHWAY" value="Carbohydrate" type="string"/>
    <att name="SUB_PATHWAY" value="&quot;Fructose, mannose, galactose, starch, and sucrose metabolism&quot;" type="string"/>
    <att name="NODE" value="2" type="integer"/>
  </node>
  <node id="93" label="palmitoleate(16:1n7)">
    <att name="shared name" value="palmitoleate(16:1n7)" type="string"/>
    <att name="name" value="palmitoleate(16:1n7)" type="string"/>
    <att name="selected" value="0" type="boolean"/>
    <att name="SUPER_PATHWAY" value="Lipid" type="string"/>
    <att name="SUB_PATHWAY" value="Long chain fatty acid" type="string"/>
    <att name="NODE" value="5" type="integer"/>
  </node>
  <node id="92" label="10heptadecenoate(17:1n7)">
    <att name="shared name" value="10heptadecenoate(17:1n7)" type="string"/>
    <att name="name" value="10heptadecenoate(17:1n7)" type="string"/>
    <att name="selected" value="0" type="boolean"/>
    <att name="SUPER_PATHWAY" value="Lipid" type="string"/>
    <att name="SUB_PATHWAY" value="Long chain fatty acid" type="string"/>
    <att name="NODE" value="5" type="integer"/>
  </node>
  <node id="91" label="threonine">
    <att name="shared name" value="threonine" type="string"/>
    <att name="name" value="threonine" type="string"/>
    <att name="selected" value="0" type="boolean"/>
    <att name="SUPER_PATHWAY" value="Amino acid" type="string"/>
    <att name="SUB_PATHWAY" value="&quot;Glycine, serine and threonine metabolism&quot;" type="string"/>
    <att name="NODE" value="2" type="integer"/>
  </node>
  <node id="90" label="alanine">
    <att name="shared name" value="alanine" type="string"/>
    <att name="name" value="alanine" type="string"/>
    <att name="selected" value="0" type="boolean"/>
    <att name="SUPER_PATHWAY" value="Amino acid" type="string"/>
    <att name="SUB_PATHWAY" value="Alanine and aspartate metabolism" type="string"/>
    <att name="NODE" value="2" type="integer"/>
  </node>
  <node id="89" label="(18:3n3or6)];linolenate[alphaorgamma">
    <att name="shared name" value="(18:3n3or6)];linolenate[alphaorgamma" type="string"/>
    <att name="name" value="(18:3n3or6)];linolenate[alphaorgamma" type="string"/>
    <att name="selected" value="0" type="boolean"/>
    <att name="SUPER_PATHWAY" value="" type="string"/>
    <att name="SUB_PATHWAY" value="" type="string"/>
    <att name="NODE" value="5" type="integer"/>
  </node>
  <node id="88" label="linoleate(18:2n6)">
    <att name="shared name" value="linoleate(18:2n6)" type="string"/>
    <att name="name" value="linoleate(18:2n6)" type="string"/>
    <att name="selected" value="0" type="boolean"/>
    <att name="SUPER_PATHWAY" value="Lipid" type="string"/>
    <att name="SUB_PATHWAY" value="Long chain fatty acid" type="string"/>
    <att name="NODE" value="5" type="integer"/>
  </node>
  <node id="87" label="1stearoylglycerophosphocholine">
    <att name="shared name" value="1stearoylglycerophosphocholine" type="string"/>
    <att name="name" value="1stearoylglycerophosphocholine" type="string"/>
    <att name="selected" value="0" type="boolean"/>
    <att name="SUPER_PATHWAY" value="Lipid" type="string"/>
    <att name="SUB_PATHWAY" value="Lysolipid" type="string"/>
    <att name="NODE" value="5" type="integer"/>
  </node>
  <node id="86" label="1palmitoylglycerophosphocholine">
    <att name="shared name" value="1palmitoylglycerophosphocholine" type="string"/>
    <att name="name" value="1palmitoylglycerophosphocholine" type="string"/>
    <att name="selected" value="0" type="boolean"/>
    <att name="SUPER_PATHWAY" value="Lipid" type="string"/>
    <att name="SUB_PATHWAY" value="Lysolipid" type="string"/>
    <att name="NODE" value="5" type="integer"/>
  </node>
  <node id="85" label="dihomolinoleate(20:2n6)">
    <att name="shared name" value="dihomolinoleate(20:2n6)" type="string"/>
    <att name="name" value="dihomolinoleate(20:2n6)" type="string"/>
    <att name="selected" value="0" type="boolean"/>
    <att name="SUPER_PATHWAY" value="Lipid" type="string"/>
    <att name="SUB_PATHWAY" value="Long chain fatty acid" type="string"/>
    <att name="NODE" value="5" type="integer"/>
  </node>
  <node id="84" label="X4015">
    <att name="shared name" value="X4015" type="string"/>
    <att name="name" value="X4015" type="string"/>
    <att name="selected" value="0" type="boolean"/>
    <att name="SUPER_PATHWAY" value="No Super Pathway" type="string"/>
    <att name="SUB_PATHWAY" value="No Pathway" type="string"/>
    <att name="NODE" value="4" type="integer"/>
  </node>
  <node id="83" label="X12792">
    <att name="shared name" value="X12792" type="string"/>
    <att name="name" value="X12792" type="string"/>
    <att name="selected" value="0" type="boolean"/>
    <att name="SUPER_PATHWAY" value="No Super Pathway" type="string"/>
    <att name="SUB_PATHWAY" value="No Pathway" type="string"/>
    <att name="NODE" value="4" type="integer"/>
  </node>
  <node id="82" label="eicosenoate(20:1n9or11)">
    <att name="shared name" value="eicosenoate(20:1n9or11)" type="string"/>
    <att name="name" value="eicosenoate(20:1n9or11)" type="string"/>
    <att name="selected" value="0" type="boolean"/>
    <att name="SUPER_PATHWAY" value="Lipid" type="string"/>
    <att name="SUB_PATHWAY" value="Long chain fatty acid" type="string"/>
    <att name="NODE" value="5" type="integer"/>
  </node>
  <node id="81" label="10nonadecenoate(19:1n9)">
    <att name="shared name" value="10nonadecenoate(19:1n9)" type="string"/>
    <att name="name" value="10nonadecenoate(19:1n9)" type="string"/>
    <att name="selected" value="0" type="boolean"/>
    <att name="SUPER_PATHWAY" value="Lipid" type="string"/>
    <att name="SUB_PATHWAY" value="Long chain fatty acid" type="string"/>
    <att name="NODE" value="5" type="integer"/>
  </node>
  <node id="80" label="phosphate">
    <att name="shared name" value="phosphate" type="string"/>
    <att name="name" value="phosphate" type="string"/>
    <att name="selected" value="0" type="boolean"/>
    <att name="SUPER_PATHWAY" value="Energy" type="string"/>
    <att name="SUB_PATHWAY" value="Oxidative phosphorylation" type="string"/>
    <att name="NODE" value="4" type="integer"/>
  </node>
  <node id="79" label="glutamate">
    <att name="shared name" value="glutamate" type="string"/>
    <att name="name" value="glutamate" type="string"/>
    <att name="selected" value="0" type="boolean"/>
    <att name="SUPER_PATHWAY" value="Amino acid" type="string"/>
    <att name="SUB_PATHWAY" value="Glutamate metabolism" type="string"/>
    <att name="NODE" value="3" type="integer"/>
  </node>
  <node id="78" label="dihomolinolenate(20:3n3orn6)">
    <att name="shared name" value="dihomolinolenate(20:3n3orn6)" type="string"/>
    <att name="name" value="dihomolinolenate(20:3n3orn6)" type="string"/>
    <att name="selected" value="0" type="boolean"/>
    <att name="SUPER_PATHWAY" value="Lipid" type="string"/>
    <att name="SUB_PATHWAY" value="Essential fatty acid" type="string"/>
    <att name="NODE" value="5" type="integer"/>
  </node>
  <node id="77" label="22:5n3);docosapentaenoate(n3DPA">
    <att name="shared name" value="22:5n3);docosapentaenoate(n3DPA" type="string"/>
    <att name="name" value="22:5n3);docosapentaenoate(n3DPA" type="string"/>
    <att name="selected" value="0" type="boolean"/>
    <att name="SUPER_PATHWAY" value="" type="string"/>
    <att name="SUB_PATHWAY" value="" type="string"/>
    <att name="NODE" value="5" type="integer"/>
  </node>
  <node id="76" label="adrenate(22:4n6)">
    <att name="shared name" value="adrenate(22:4n6)" type="string"/>
    <att name="name" value="adrenate(22:4n6)" type="string"/>
    <att name="selected" value="0" type="boolean"/>
    <att name="SUPER_PATHWAY" value="Lipid" type="string"/>
    <att name="SUB_PATHWAY" value="Long chain fatty acid" type="string"/>
    <att name="NODE" value="5" type="integer"/>
  </node>
  <node id="75" label="isoleucine">
    <att name="shared name" value="isoleucine" type="string"/>
    <att name="name" value="isoleucine" type="string"/>
    <att name="selected" value="0" type="boolean"/>
    <att name="SUPER_PATHWAY" value="Amino acid" type="string"/>
    <att name="SUB_PATHWAY" value="&quot;Valine, leucine and isoleucine metabolism&quot;" type="string"/>
    <att name="NODE" value="2" type="integer"/>
  </node>
  <node id="74" label="methionine">
    <att name="shared name" value="methionine" type="string"/>
    <att name="name" value="methionine" type="string"/>
    <att name="selected" value="0" type="boolean"/>
    <att name="SUPER_PATHWAY" value="Amino acid" type="string"/>
    <att name="SUB_PATHWAY" value="&quot;Cysteine, methionine, SAM, taurine metabolism&quot;" type="string"/>
    <att name="NODE" value="2" type="integer"/>
  </node>
  <node id="73" label="tyrosine">
    <att name="shared name" value="tyrosine" type="string"/>
    <att name="name" value="tyrosine" type="string"/>
    <att name="selected" value="0" type="boolean"/>
    <att name="SUPER_PATHWAY" value="Amino acid" type="string"/>
    <att name="SUB_PATHWAY" value="Phenylalanine &amp; tyrosine metabolism" type="string"/>
    <att name="NODE" value="2" type="integer"/>
  </node>
  <node id="72" label="phenylalanine">
    <att name="shared name" value="phenylalanine" type="string"/>
    <att name="name" value="phenylalanine" type="string"/>
    <att name="selected" value="0" type="boolean"/>
    <att name="SUPER_PATHWAY" value="Amino acid" type="string"/>
    <att name="SUB_PATHWAY" value="Phenylalanine &amp; tyrosine metabolism" type="string"/>
    <att name="NODE" value="2" type="integer"/>
  </node>
  <edge id="544" label="phenolsulfate (pp) X13743" source="306" target="271" cy:directed="1">
    <att name="shared name" value="phenolsulfate (pp) X13743" type="string"/>
    <att name="shared interaction" value="pp" type="string"/>
    <att name="name" value="phenolsulfate (pp) X13743" type="string"/>
    <att name="selected" value="0" type="boolean"/>
    <att name="interaction" value="pp" type="string"/>
  </edge>
  <edge id="543" label="cytidine (pp) uridine" source="305" target="152" cy:directed="1">
    <att name="shared name" value="cytidine (pp) uridine" type="string"/>
    <att name="shared interaction" value="pp" type="string"/>
    <att name="name" value="cytidine (pp) uridine" type="string"/>
    <att name="selected" value="0" type="boolean"/>
    <att name="interaction" value="pp" type="string"/>
  </edge>
  <edge id="542" label="heme* (pp) histidylleucine(prev.X14123)" source="303" target="294" cy:directed="1">
    <att name="shared name" value="heme* (pp) histidylleucine(prev.X14123)" type="string"/>
    <att name="shared interaction" value="pp" type="string"/>
    <att name="name" value="heme* (pp) histidylleucine(prev.X14123)" type="string"/>
    <att name="selected" value="0" type="boolean"/>
    <att name="interaction" value="pp" type="string"/>
  </edge>
  <edge id="541" label="gluconate (pp) scylloinositol" source="302" target="215" cy:directed="1">
    <att name="shared name" value="gluconate (pp) scylloinositol" type="string"/>
    <att name="shared interaction" value="pp" type="string"/>
    <att name="name" value="gluconate (pp) scylloinositol" type="string"/>
    <att name="selected" value="0" type="boolean"/>
    <att name="interaction" value="pp" type="string"/>
  </edge>
  <edge id="540" label="citrulline (pp) aspartylleucine(prev.X12801)" source="300" target="217" cy:directed="1">
    <att name="shared name" value="citrulline (pp) aspartylleucine(prev.X12801)" type="string"/>
    <att name="shared interaction" value="pp" type="string"/>
    <att name="name" value="citrulline (pp) aspartylleucine(prev.X12801)" type="string"/>
    <att name="selected" value="0" type="boolean"/>
    <att name="interaction" value="pp" type="string"/>
  </edge>
  <edge id="539" label="caproate(6:0) (pp) glucose" source="299" target="298" cy:directed="1">
    <att name="shared name" value="caproate(6:0) (pp) glucose" type="string"/>
    <att name="shared interaction" value="pp" type="string"/>
    <att name="name" value="caproate(6:0) (pp) glucose" type="string"/>
    <att name="selected" value="0" type="boolean"/>
    <att name="interaction" value="pp" type="string"/>
  </edge>
  <edge id="538" label="glucose (pp) glutamine" source="298" target="290" cy:directed="1">
    <att name="shared name" value="glucose (pp) glutamine" type="string"/>
    <att name="shared interaction" value="pp" type="string"/>
    <att name="name" value="glucose (pp) glutamine" type="string"/>
    <att name="selected" value="0" type="boolean"/>
    <att name="interaction" value="pp" type="string"/>
  </edge>
  <edge id="537" label="citrate (pp) glycerophosphorylcholine(GPC)" source="293" target="190" cy:directed="1">
    <att name="shared name" value="citrate (pp) glycerophosphorylcholine(GPC)" type="string"/>
    <att name="shared interaction" value="pp" type="string"/>
    <att name="name" value="citrate (pp) glycerophosphorylcholine(GPC)" type="string"/>
    <att name="selected" value="0" type="boolean"/>
    <att name="interaction" value="pp" type="string"/>
  </edge>
  <edge id="536" label="&amp;quot;1,5anhydroglucitol(1,5AG)&amp;quot; (pp) methioninesulfoxide" source="291" target="264" cy:directed="1">
    <att name="shared name" value="&quot;1,5anhydroglucitol(1,5AG)&quot; (pp) methioninesulfoxide" type="string"/>
    <att name="shared interaction" value="pp" type="string"/>
    <att name="name" value="&quot;1,5anhydroglucitol(1,5AG)&quot; (pp) methioninesulfoxide" type="string"/>
    <att name="selected" value="0" type="boolean"/>
    <att name="interaction" value="pp" type="string"/>
  </edge>
  <edge id="535" label="glutamine (pp) palmitoylcarnitine" source="290" target="147" cy:directed="1">
    <att name="shared name" value="glutamine (pp) palmitoylcarnitine" type="string"/>
    <att name="shared interaction" value="pp" type="string"/>
    <att name="name" value="glutamine (pp) palmitoylcarnitine" type="string"/>
    <att name="selected" value="0" type="boolean"/>
    <att name="interaction" value="pp" type="string"/>
  </edge>
  <edge id="534" label="creatinine (pp) urea" source="288" target="209" cy:directed="1">
    <att name="shared name" value="creatinine (pp) urea" type="string"/>
    <att name="shared interaction" value="pp" type="string"/>
    <att name="name" value="creatinine (pp) urea" type="string"/>
    <att name="selected" value="0" type="boolean"/>
    <att name="interaction" value="pp" type="string"/>
  </edge>
  <edge id="533" label="gammatocopherol (pp) X13621" source="279" target="307" cy:directed="1">
    <att name="shared name" value="gammatocopherol (pp) X13621" type="string"/>
    <att name="shared interaction" value="pp" type="string"/>
    <att name="name" value="gammatocopherol (pp) X13621" type="string"/>
    <att name="selected" value="0" type="boolean"/>
    <att name="interaction" value="pp" type="string"/>
  </edge>
  <edge id="532" label="alphatocopherol (pp) X13372" source="278" target="304" cy:directed="1">
    <att name="shared name" value="alphatocopherol (pp) X13372" type="string"/>
    <att name="shared interaction" value="pp" type="string"/>
    <att name="name" value="alphatocopherol (pp) X13372" type="string"/>
    <att name="selected" value="0" type="boolean"/>
    <att name="interaction" value="pp" type="string"/>
  </edge>
  <edge id="531" label="alphatocopherol (pp) cisvaccenate(18:1n7)" source="278" target="211" cy:directed="1">
    <att name="shared name" value="alphatocopherol (pp) cisvaccenate(18:1n7)" type="string"/>
    <att name="shared interaction" value="pp" type="string"/>
    <att name="name" value="alphatocopherol (pp) cisvaccenate(18:1n7)" type="string"/>
    <att name="selected" value="0" type="boolean"/>
    <att name="interaction" value="pp" type="string"/>
  </edge>
  <edge id="530" label="alphatocopherol (pp) gammatocopherol" source="278" target="279" cy:directed="1">
    <att name="shared name" value="alphatocopherol (pp) gammatocopherol" type="string"/>
    <att name="shared interaction" value="pp" type="string"/>
    <att name="name" value="alphatocopherol (pp) gammatocopherol" type="string"/>
    <att name="selected" value="0" type="boolean"/>
    <att name="interaction" value="pp" type="string"/>
  </edge>
  <edge id="529" label="2aminoadipate (pp) myoinositol" source="277" target="184" cy:directed="1">
    <att name="shared name" value="2aminoadipate (pp) myoinositol" type="string"/>
    <att name="shared interaction" value="pp" type="string"/>
    <att name="name" value="2aminoadipate (pp) myoinositol" type="string"/>
    <att name="selected" value="0" type="boolean"/>
    <att name="interaction" value="pp" type="string"/>
  </edge>
  <edge id="528" label="gammaglutamylglutamate (pp) X12748" source="276" target="178" cy:directed="1">
    <att name="shared name" value="gammaglutamylglutamate (pp) X12748" type="string"/>
    <att name="shared interaction" value="pp" type="string"/>
    <att name="name" value="gammaglutamylglutamate (pp) X12748" type="string"/>
    <att name="selected" value="0" type="boolean"/>
    <att name="interaction" value="pp" type="string"/>
  </edge>
  <edge id="527" label="gammaglutamylglutamate (pp) gammaglutamylglutamine" source="276" target="262" cy:directed="1">
    <att name="shared name" value="gammaglutamylglutamate (pp) gammaglutamylglutamine" type="string"/>
    <att name="shared interaction" value="pp" type="string"/>
    <att name="name" value="gammaglutamylglutamate (pp) gammaglutamylglutamine" type="string"/>
    <att name="selected" value="0" type="boolean"/>
    <att name="interaction" value="pp" type="string"/>
  </edge>
  <edge id="526" label="X12854 (pp) X14590" source="275" target="263" cy:directed="1">
    <att name="shared name" value="X12854 (pp) X14590" type="string"/>
    <att name="shared interaction" value="pp" type="string"/>
    <att name="name" value="X12854 (pp) X14590" type="string"/>
    <att name="selected" value="0" type="boolean"/>
    <att name="interaction" value="pp" type="string"/>
  </edge>
  <edge id="525" label="pcresolsulfate (pp) &amp;quot;1,2propanediol(prev.X4796)&amp;quot;" source="273" target="308" cy:directed="1">
    <att name="shared name" value="pcresolsulfate (pp) &quot;1,2propanediol(prev.X4796)&quot;" type="string"/>
    <att name="shared interaction" value="pp" type="string"/>
    <att name="name" value="pcresolsulfate (pp) &quot;1,2propanediol(prev.X4796)&quot;" type="string"/>
    <att name="selected" value="0" type="boolean"/>
    <att name="interaction" value="pp" type="string"/>
  </edge>
  <edge id="524" label="pcresolsulfate (pp) urea" source="273" target="209" cy:directed="1">
    <att name="shared name" value="pcresolsulfate (pp) urea" type="string"/>
    <att name="shared interaction" value="pp" type="string"/>
    <att name="name" value="pcresolsulfate (pp) urea" type="string"/>
    <att name="selected" value="0" type="boolean"/>
    <att name="interaction" value="pp" type="string"/>
  </edge>
  <edge id="523" label="pcresolsulfate (pp) phenylacetylglutamine" source="273" target="274" cy:directed="1">
    <att name="shared name" value="pcresolsulfate (pp) phenylacetylglutamine" type="string"/>
    <att name="shared interaction" value="pp" type="string"/>
    <att name="name" value="pcresolsulfate (pp) phenylacetylglutamine" type="string"/>
    <att name="selected" value="0" type="boolean"/>
    <att name="interaction" value="pp" type="string"/>
  </edge>
  <edge id="522" label="histamine (pp) X14590" source="272" target="263" cy:directed="1">
    <att name="shared name" value="histamine (pp) X14590" type="string"/>
    <att name="shared interaction" value="pp" type="string"/>
    <att name="name" value="histamine (pp) X14590" type="string"/>
    <att name="selected" value="0" type="boolean"/>
    <att name="interaction" value="pp" type="string"/>
  </edge>
  <edge id="521" label="2hydroxybutyrate(AHB) (pp) 3hydroxybutyrate(BHBA)" source="270" target="283" cy:directed="1">
    <att name="shared name" value="2hydroxybutyrate(AHB) (pp) 3hydroxybutyrate(BHBA)" type="string"/>
    <att name="shared interaction" value="pp" type="string"/>
    <att name="name" value="2hydroxybutyrate(AHB) (pp) 3hydroxybutyrate(BHBA)" type="string"/>
    <att name="selected" value="0" type="boolean"/>
    <att name="interaction" value="pp" type="string"/>
  </edge>
  <edge id="520" label="2hydroxybutyrate(AHB) (pp) urea" source="270" target="209" cy:directed="1">
    <att name="shared name" value="2hydroxybutyrate(AHB) (pp) urea" type="string"/>
    <att name="shared interaction" value="pp" type="string"/>
    <att name="name" value="2hydroxybutyrate(AHB) (pp) urea" type="string"/>
    <att name="selected" value="0" type="boolean"/>
    <att name="interaction" value="pp" type="string"/>
  </edge>
  <edge id="519" label="3phosphoglycerate (pp) glucose6phosphate(G6P)" source="267" target="112" cy:directed="1">
    <att name="shared name" value="3phosphoglycerate (pp) glucose6phosphate(G6P)" type="string"/>
    <att name="shared interaction" value="pp" type="string"/>
    <att name="name" value="3phosphoglycerate (pp) glucose6phosphate(G6P)" type="string"/>
    <att name="selected" value="0" type="boolean"/>
    <att name="interaction" value="pp" type="string"/>
  </edge>
  <edge id="518" label="X12800 (pp) X14590" source="265" target="263" cy:directed="1">
    <att name="shared name" value="X12800 (pp) X14590" type="string"/>
    <att name="shared interaction" value="pp" type="string"/>
    <att name="name" value="X12800 (pp) X14590" type="string"/>
    <att name="selected" value="0" type="boolean"/>
    <att name="interaction" value="pp" type="string"/>
  </edge>
  <edge id="517" label="X12800 (pp) X13743" source="265" target="271" cy:directed="1">
    <att name="shared name" value="X12800 (pp) X13743" type="string"/>
    <att name="shared interaction" value="pp" type="string"/>
    <att name="name" value="X12800 (pp) X13743" type="string"/>
    <att name="selected" value="0" type="boolean"/>
    <att name="interaction" value="pp" type="string"/>
  </edge>
  <edge id="516" label="X14590 (pp) X14600" source="263" target="201" cy:directed="1">
    <att name="shared name" value="X14590 (pp) X14600" type="string"/>
    <att name="shared interaction" value="pp" type="string"/>
    <att name="name" value="X14590 (pp) X14600" type="string"/>
    <att name="selected" value="0" type="boolean"/>
    <att name="interaction" value="pp" type="string"/>
  </edge>
  <edge id="515" label="cysteineglutathionedisulfide (pp) gammaglutamylglutamine" source="261" target="262" cy:directed="1">
    <att name="shared name" value="cysteineglutathionedisulfide (pp) gammaglutamylglutamine" type="string"/>
    <att name="shared interaction" value="pp" type="string"/>
    <att name="name" value="cysteineglutathionedisulfide (pp) gammaglutamylglutamine" type="string"/>
    <att name="selected" value="0" type="boolean"/>
    <att name="interaction" value="pp" type="string"/>
  </edge>
  <edge id="514" label="2hydroxypalmitate (pp) lactate" source="259" target="138" cy:directed="1">
    <att name="shared name" value="2hydroxypalmitate (pp) lactate" type="string"/>
    <att name="shared interaction" value="pp" type="string"/>
    <att name="name" value="2hydroxypalmitate (pp) lactate" type="string"/>
    <att name="selected" value="0" type="boolean"/>
    <att name="interaction" value="pp" type="string"/>
  </edge>
  <edge id="513" label="2hydroxypalmitate (pp) 2hydroxystearate" source="259" target="260" cy:directed="1">
    <att name="shared name" value="2hydroxypalmitate (pp) 2hydroxystearate" type="string"/>
    <att name="shared interaction" value="pp" type="string"/>
    <att name="name" value="2hydroxypalmitate (pp) 2hydroxystearate" type="string"/>
    <att name="selected" value="0" type="boolean"/>
    <att name="interaction" value="pp" type="string"/>
  </edge>
  <edge id="512" label="adenosine (pp) spermidine" source="258" target="244" cy:directed="1">
    <att name="shared name" value="adenosine (pp) spermidine" type="string"/>
    <att name="shared interaction" value="pp" type="string"/>
    <att name="name" value="adenosine (pp) spermidine" type="string"/>
    <att name="selected" value="0" type="boolean"/>
    <att name="interaction" value="pp" type="string"/>
  </edge>
  <edge id="511" label="adenosine (pp) pantothenate" source="258" target="149" cy:directed="1">
    <att name="shared name" value="adenosine (pp) pantothenate" type="string"/>
    <att name="shared interaction" value="pp" type="string"/>
    <att name="name" value="adenosine (pp) pantothenate" type="string"/>
    <att name="selected" value="0" type="boolean"/>
    <att name="interaction" value="pp" type="string"/>
  </edge>
  <edge id="510" label="3(4hydroxyphenyl)lactate (pp) glycine" source="257" target="107" cy:directed="1">
    <att name="shared name" value="3(4hydroxyphenyl)lactate (pp) glycine" type="string"/>
    <att name="shared interaction" value="pp" type="string"/>
    <att name="name" value="3(4hydroxyphenyl)lactate (pp) glycine" type="string"/>
    <att name="selected" value="0" type="boolean"/>
    <att name="interaction" value="pp" type="string"/>
  </edge>
  <edge id="509" label="laurate(12:0) (pp) myristate(14:0)" source="254" target="97" cy:directed="1">
    <att name="shared name" value="laurate(12:0) (pp) myristate(14:0)" type="string"/>
    <att name="shared interaction" value="pp" type="string"/>
    <att name="name" value="laurate(12:0) (pp) myristate(14:0)" type="string"/>
    <att name="selected" value="0" type="boolean"/>
    <att name="interaction" value="pp" type="string"/>
  </edge>
  <edge id="508" label="methylphosphate (pp) nicotinamide" source="252" target="188" cy:directed="1">
    <att name="shared name" value="methylphosphate (pp) nicotinamide" type="string"/>
    <att name="shared interaction" value="pp" type="string"/>
    <att name="name" value="methylphosphate (pp) nicotinamide" type="string"/>
    <att name="selected" value="0" type="boolean"/>
    <att name="interaction" value="pp" type="string"/>
  </edge>
  <edge id="507" label="pyruvate (pp) X4357" source="249" target="182" cy:directed="1">
    <att name="shared name" value="pyruvate (pp) X4357" type="string"/>
    <att name="shared interaction" value="pp" type="string"/>
    <att name="name" value="pyruvate (pp) X4357" type="string"/>
    <att name="selected" value="0" type="boolean"/>
    <att name="interaction" value="pp" type="string"/>
  </edge>
  <edge id="506" label="X12786 (pp) X4357" source="247" target="182" cy:directed="1">
    <att name="shared name" value="X12786 (pp) X4357" type="string"/>
    <att name="shared interaction" value="pp" type="string"/>
    <att name="name" value="X12786 (pp) X4357" type="string"/>
    <att name="selected" value="0" type="boolean"/>
    <att name="interaction" value="pp" type="string"/>
  </edge>
  <edge id="505" label="spermidine (pp) X4015" source="244" target="84" cy:directed="1">
    <att name="shared name" value="spermidine (pp) X4015" type="string"/>
    <att name="shared interaction" value="pp" type="string"/>
    <att name="name" value="spermidine (pp) X4015" type="string"/>
    <att name="selected" value="0" type="boolean"/>
    <att name="interaction" value="pp" type="string"/>
  </edge>
  <edge id="504" label="cystine (pp) X13421" source="242" target="205" cy:directed="1">
    <att name="shared name" value="cystine (pp) X13421" type="string"/>
    <att name="shared interaction" value="pp" type="string"/>
    <att name="name" value="cystine (pp) X13421" type="string"/>
    <att name="selected" value="0" type="boolean"/>
    <att name="interaction" value="pp" type="string"/>
  </edge>
  <edge id="503" label="Nacetylaspartate(NAA) (pp) phosphoethanolamine" source="240" target="130" cy:directed="1">
    <att name="shared name" value="Nacetylaspartate(NAA) (pp) phosphoethanolamine" type="string"/>
    <att name="shared interaction" value="pp" type="string"/>
    <att name="name" value="Nacetylaspartate(NAA) (pp) phosphoethanolamine" type="string"/>
    <att name="selected" value="0" type="boolean"/>
    <att name="interaction" value="pp" type="string"/>
  </edge>
  <edge id="502" label="Nacetylaspartylglutamate(NAAG) (pp) Nacetylaspartate(NAA)" source="239" target="240" cy:directed="1">
    <att name="shared name" value="Nacetylaspartylglutamate(NAAG) (pp) Nacetylaspartate(NAA)" type="string"/>
    <att name="shared interaction" value="pp" type="string"/>
    <att name="name" value="Nacetylaspartylglutamate(NAAG) (pp) Nacetylaspartate(NAA)" type="string"/>
    <att name="selected" value="0" type="boolean"/>
    <att name="interaction" value="pp" type="string"/>
  </edge>
  <edge id="501" label="1arachidonoylglycerophosphoinositol* (pp) 1palmitoylplasmenylethanolamine(prev.X13134)" source="237" target="160" cy:directed="1">
    <att name="shared name" value="1arachidonoylglycerophosphoinositol* (pp) 1palmitoylplasmenylethanolamine(prev.X13134)" type="string"/>
    <att name="shared interaction" value="pp" type="string"/>
    <att name="name" value="1arachidonoylglycerophosphoinositol* (pp) 1palmitoylplasmenylethanolamine(prev.X13134)" type="string"/>
    <att name="selected" value="0" type="boolean"/>
    <att name="interaction" value="pp" type="string"/>
  </edge>
  <edge id="500" label="2linoleoylglycerophosphoethanolamine* (pp) 2palmitoylglycerophosphocholine*" source="234" target="124" cy:directed="1">
    <att name="shared name" value="2linoleoylglycerophosphoethanolamine* (pp) 2palmitoylglycerophosphocholine*" type="string"/>
    <att name="shared interaction" value="pp" type="string"/>
    <att name="name" value="2linoleoylglycerophosphoethanolamine* (pp) 2palmitoylglycerophosphocholine*" type="string"/>
    <att name="selected" value="0" type="boolean"/>
    <att name="interaction" value="pp" type="string"/>
  </edge>
  <edge id="499" label="urate (pp) urea" source="232" target="209" cy:directed="1">
    <att name="shared name" value="urate (pp) urea" type="string"/>
    <att name="shared interaction" value="pp" type="string"/>
    <att name="name" value="urate (pp) urea" type="string"/>
    <att name="selected" value="0" type="boolean"/>
    <att name="interaction" value="pp" type="string"/>
  </edge>
  <edge id="498" label="X12776 (pp) X4357" source="228" target="182" cy:directed="1">
    <att name="shared name" value="X12776 (pp) X4357" type="string"/>
    <att name="shared interaction" value="pp" type="string"/>
    <att name="name" value="X12776 (pp) X4357" type="string"/>
    <att name="selected" value="0" type="boolean"/>
    <att name="interaction" value="pp" type="string"/>
  </edge>
  <edge id="497" label="erythronate* (pp) phosphoethanolamine" source="226" target="130" cy:directed="1">
    <att name="shared name" value="erythronate* (pp) phosphoethanolamine" type="string"/>
    <att name="shared interaction" value="pp" type="string"/>
    <att name="name" value="erythronate* (pp) phosphoethanolamine" type="string"/>
    <att name="selected" value="0" type="boolean"/>
    <att name="interaction" value="pp" type="string"/>
  </edge>
  <edge id="496" label="1arachidonoylglycerophosphoethanolamine* (pp) stearoylsphingomyelin" source="224" target="295" cy:directed="1">
    <att name="shared name" value="1arachidonoylglycerophosphoethanolamine* (pp) stearoylsphingomyelin" type="string"/>
    <att name="shared interaction" value="pp" type="string"/>
    <att name="name" value="1arachidonoylglycerophosphoethanolamine* (pp) stearoylsphingomyelin" type="string"/>
    <att name="selected" value="0" type="boolean"/>
    <att name="interaction" value="pp" type="string"/>
  </edge>
  <edge id="495" label="1arachidonoylglycerophosphoethanolamine* (pp) 1palmitoylplasmenylethanolamine(prev.X13134)" source="224" target="160" cy:directed="1">
    <att name="shared name" value="1arachidonoylglycerophosphoethanolamine* (pp) 1palmitoylplasmenylethanolamine(prev.X13134)" type="string"/>
    <att name="shared interaction" value="pp" type="string"/>
    <att name="name" value="1arachidonoylglycerophosphoethanolamine* (pp) 1palmitoylplasmenylethanolamine(prev.X13134)" type="string"/>
    <att name="selected" value="0" type="boolean"/>
    <att name="interaction" value="pp" type="string"/>
  </edge>
  <edge id="494" label="X12127 (pp) X13872" source="223" target="164" cy:directed="1">
    <att name="shared name" value="X12127 (pp) X13872" type="string"/>
    <att name="shared interaction" value="pp" type="string"/>
    <att name="name" value="X12127 (pp) X13872" type="string"/>
    <att name="selected" value="0" type="boolean"/>
    <att name="interaction" value="pp" type="string"/>
  </edge>
  <edge id="493" label="X12051 (pp) X12660" source="221" target="175" cy:directed="1">
    <att name="shared name" value="X12051 (pp) X12660" type="string"/>
    <att name="shared interaction" value="pp" type="string"/>
    <att name="name" value="X12051 (pp) X12660" type="string"/>
    <att name="selected" value="0" type="boolean"/>
    <att name="interaction" value="pp" type="string"/>
  </edge>
  <edge id="492" label="betaine (pp) malate" source="220" target="118" cy:directed="1">
    <att name="shared name" value="betaine (pp) malate" type="string"/>
    <att name="shared interaction" value="pp" type="string"/>
    <att name="name" value="betaine (pp) malate" type="string"/>
    <att name="selected" value="0" type="boolean"/>
    <att name="interaction" value="pp" type="string"/>
  </edge>
  <edge id="491" label="creatine (pp) methioninesulfoxide" source="219" target="264" cy:directed="1">
    <att name="shared name" value="creatine (pp) methioninesulfoxide" type="string"/>
    <att name="shared interaction" value="pp" type="string"/>
    <att name="name" value="creatine (pp) methioninesulfoxide" type="string"/>
    <att name="selected" value="0" type="boolean"/>
    <att name="interaction" value="pp" type="string"/>
  </edge>
  <edge id="490" label="creatine (pp) malate" source="219" target="118" cy:directed="1">
    <att name="shared name" value="creatine (pp) malate" type="string"/>
    <att name="shared interaction" value="pp" type="string"/>
    <att name="name" value="creatine (pp) malate" type="string"/>
    <att name="selected" value="0" type="boolean"/>
    <att name="interaction" value="pp" type="string"/>
  </edge>
  <edge id="489" label="cystathionine (pp) N1methyladenosine" source="218" target="143" cy:directed="1">
    <att name="shared name" value="cystathionine (pp) N1methyladenosine" type="string"/>
    <att name="shared interaction" value="pp" type="string"/>
    <att name="name" value="cystathionine (pp) N1methyladenosine" type="string"/>
    <att name="selected" value="0" type="boolean"/>
    <att name="interaction" value="pp" type="string"/>
  </edge>
  <edge id="488" label="scylloinositol (pp) stachydrine" source="215" target="280" cy:directed="1">
    <att name="shared name" value="scylloinositol (pp) stachydrine" type="string"/>
    <att name="shared interaction" value="pp" type="string"/>
    <att name="name" value="scylloinositol (pp) stachydrine" type="string"/>
    <att name="selected" value="0" type="boolean"/>
    <att name="interaction" value="pp" type="string"/>
  </edge>
  <edge id="487" label="cholinephosphate (pp) phosphoethanolamine" source="214" target="130" cy:directed="1">
    <att name="shared name" value="cholinephosphate (pp) phosphoethanolamine" type="string"/>
    <att name="shared interaction" value="pp" type="string"/>
    <att name="name" value="cholinephosphate (pp) phosphoethanolamine" type="string"/>
    <att name="selected" value="0" type="boolean"/>
    <att name="interaction" value="pp" type="string"/>
  </edge>
  <edge id="486" label="Nacetylneuraminate (pp) succinate" source="213" target="287" cy:directed="1">
    <att name="shared name" value="Nacetylneuraminate (pp) succinate" type="string"/>
    <att name="shared interaction" value="pp" type="string"/>
    <att name="name" value="Nacetylneuraminate (pp) succinate" type="string"/>
    <att name="selected" value="0" type="boolean"/>
    <att name="interaction" value="pp" type="string"/>
  </edge>
  <edge id="485" label="Nacetylneuraminate (pp) 1palmitoylplasmenylethanolamine(prev.X13134)" source="213" target="160" cy:directed="1">
    <att name="shared name" value="Nacetylneuraminate (pp) 1palmitoylplasmenylethanolamine(prev.X13134)" type="string"/>
    <att name="shared interaction" value="pp" type="string"/>
    <att name="name" value="Nacetylneuraminate (pp) 1palmitoylplasmenylethanolamine(prev.X13134)" type="string"/>
    <att name="selected" value="0" type="boolean"/>
    <att name="interaction" value="pp" type="string"/>
  </edge>
  <edge id="484" label="cisvaccenate(18:1n7) (pp) oleate(18:1n9)" source="211" target="99" cy:directed="1">
    <att name="shared name" value="cisvaccenate(18:1n7) (pp) oleate(18:1n9)" type="string"/>
    <att name="shared interaction" value="pp" type="string"/>
    <att name="name" value="cisvaccenate(18:1n7) (pp) oleate(18:1n9)" type="string"/>
    <att name="selected" value="0" type="boolean"/>
    <att name="interaction" value="pp" type="string"/>
  </edge>
  <edge id="483" label="1methylnicotinamide (pp) Cglycosyltryptophan*" source="210" target="137" cy:directed="1">
    <att name="shared name" value="1methylnicotinamide (pp) Cglycosyltryptophan*" type="string"/>
    <att name="shared interaction" value="pp" type="string"/>
    <att name="name" value="1methylnicotinamide (pp) Cglycosyltryptophan*" type="string"/>
    <att name="selected" value="0" type="boolean"/>
    <att name="interaction" value="pp" type="string"/>
  </edge>
  <edge id="482" label="pseudouridine (pp) urea" source="208" target="209" cy:directed="1">
    <att name="shared name" value="pseudouridine (pp) urea" type="string"/>
    <att name="shared interaction" value="pp" type="string"/>
    <att name="name" value="pseudouridine (pp) urea" type="string"/>
    <att name="selected" value="0" type="boolean"/>
    <att name="interaction" value="pp" type="string"/>
  </edge>
  <edge id="481" label="2aminobutyrate (pp) urea" source="207" target="209" cy:directed="1">
    <att name="shared name" value="2aminobutyrate (pp) urea" type="string"/>
    <att name="shared interaction" value="pp" type="string"/>
    <att name="name" value="2aminobutyrate (pp) urea" type="string"/>
    <att name="selected" value="0" type="boolean"/>
    <att name="interaction" value="pp" type="string"/>
  </edge>
  <edge id="480" label="2aminobutyrate (pp) lactate" source="207" target="138" cy:directed="1">
    <att name="shared name" value="2aminobutyrate (pp) lactate" type="string"/>
    <att name="shared interaction" value="pp" type="string"/>
    <att name="name" value="2aminobutyrate (pp) lactate" type="string"/>
    <att name="selected" value="0" type="boolean"/>
    <att name="interaction" value="pp" type="string"/>
  </edge>
  <edge id="479" label="fumarate (pp) phosphate" source="206" target="80" cy:directed="1">
    <att name="shared name" value="fumarate (pp) phosphate" type="string"/>
    <att name="shared interaction" value="pp" type="string"/>
    <att name="name" value="fumarate (pp) phosphate" type="string"/>
    <att name="selected" value="0" type="boolean"/>
    <att name="interaction" value="pp" type="string"/>
  </edge>
  <edge id="478" label="cytidine5&amp;apos;diphosphocholine (pp) kynurenine" source="203" target="216" cy:directed="1">
    <att name="shared name" value="cytidine5&apos;diphosphocholine (pp) kynurenine" type="string"/>
    <att name="shared interaction" value="pp" type="string"/>
    <att name="name" value="cytidine5&apos;diphosphocholine (pp) kynurenine" type="string"/>
    <att name="selected" value="0" type="boolean"/>
    <att name="interaction" value="pp" type="string"/>
  </edge>
  <edge id="477" label="cytidine5&amp;apos;diphosphocholine (pp) X3094" source="203" target="110" cy:directed="1">
    <att name="shared name" value="cytidine5&apos;diphosphocholine (pp) X3094" type="string"/>
    <att name="shared interaction" value="pp" type="string"/>
    <att name="name" value="cytidine5&apos;diphosphocholine (pp) X3094" type="string"/>
    <att name="selected" value="0" type="boolean"/>
    <att name="interaction" value="pp" type="string"/>
  </edge>
  <edge id="476" label="X14600 (pp) X14611" source="201" target="202" cy:directed="1">
    <att name="shared name" value="X14600 (pp) X14611" type="string"/>
    <att name="shared interaction" value="pp" type="string"/>
    <att name="name" value="X14600 (pp) X14611" type="string"/>
    <att name="selected" value="0" type="boolean"/>
    <att name="interaction" value="pp" type="string"/>
  </edge>
  <edge id="475" label="betaalanine (pp) malate" source="196" target="118" cy:directed="1">
    <att name="shared name" value="betaalanine (pp) malate" type="string"/>
    <att name="shared interaction" value="pp" type="string"/>
    <att name="name" value="betaalanine (pp) malate" type="string"/>
    <att name="selected" value="0" type="boolean"/>
    <att name="interaction" value="pp" type="string"/>
  </edge>
  <edge id="474" label="5oxoproline (pp) glycine" source="195" target="107" cy:directed="1">
    <att name="shared name" value="5oxoproline (pp) glycine" type="string"/>
    <att name="shared interaction" value="pp" type="string"/>
    <att name="name" value="5oxoproline (pp) glycine" type="string"/>
    <att name="selected" value="0" type="boolean"/>
    <att name="interaction" value="pp" type="string"/>
  </edge>
  <edge id="473" label="2methylbutyroylcarnitine (pp) isobutyrylcarnitine" source="192" target="289" cy:directed="1">
    <att name="shared name" value="2methylbutyroylcarnitine (pp) isobutyrylcarnitine" type="string"/>
    <att name="shared interaction" value="pp" type="string"/>
    <att name="name" value="2methylbutyroylcarnitine (pp) isobutyrylcarnitine" type="string"/>
    <att name="selected" value="0" type="boolean"/>
    <att name="interaction" value="pp" type="string"/>
  </edge>
  <edge id="472" label="2methylbutyroylcarnitine (pp) isovalerylcarnitine" source="192" target="233" cy:directed="1">
    <att name="shared name" value="2methylbutyroylcarnitine (pp) isovalerylcarnitine" type="string"/>
    <att name="shared interaction" value="pp" type="string"/>
    <att name="name" value="2methylbutyroylcarnitine (pp) isovalerylcarnitine" type="string"/>
    <att name="selected" value="0" type="boolean"/>
    <att name="interaction" value="pp" type="string"/>
  </edge>
  <edge id="471" label="2methylbutyroylcarnitine (pp) hydroxyisovaleroylcarnitine" source="192" target="199" cy:directed="1">
    <att name="shared name" value="2methylbutyroylcarnitine (pp) hydroxyisovaleroylcarnitine" type="string"/>
    <att name="shared interaction" value="pp" type="string"/>
    <att name="name" value="2methylbutyroylcarnitine (pp) hydroxyisovaleroylcarnitine" type="string"/>
    <att name="selected" value="0" type="boolean"/>
    <att name="interaction" value="pp" type="string"/>
  </edge>
  <edge id="470" label="2methylbutyroylcarnitine (pp) propionylcarnitine" source="192" target="193" cy:directed="1">
    <att name="shared name" value="2methylbutyroylcarnitine (pp) propionylcarnitine" type="string"/>
    <att name="shared interaction" value="pp" type="string"/>
    <att name="name" value="2methylbutyroylcarnitine (pp) propionylcarnitine" type="string"/>
    <att name="selected" value="0" type="boolean"/>
    <att name="interaction" value="pp" type="string"/>
  </edge>
  <edge id="469" label="Nacetylserine (pp) X11315" source="191" target="282" cy:directed="1">
    <att name="shared name" value="Nacetylserine (pp) X11315" type="string"/>
    <att name="shared interaction" value="pp" type="string"/>
    <att name="name" value="Nacetylserine (pp) X11315" type="string"/>
    <att name="selected" value="0" type="boolean"/>
    <att name="interaction" value="pp" type="string"/>
  </edge>
  <edge id="468" label="Nacetylserine (pp) X11861" source="191" target="251" cy:directed="1">
    <att name="shared name" value="Nacetylserine (pp) X11861" type="string"/>
    <att name="shared interaction" value="pp" type="string"/>
    <att name="name" value="Nacetylserine (pp) X11861" type="string"/>
    <att name="selected" value="0" type="boolean"/>
    <att name="interaction" value="pp" type="string"/>
  </edge>
  <edge id="467" label="Nacetylserine (pp) X13421" source="191" target="205" cy:directed="1">
    <att name="shared name" value="Nacetylserine (pp) X13421" type="string"/>
    <att name="shared interaction" value="pp" type="string"/>
    <att name="name" value="Nacetylserine (pp) X13421" type="string"/>
    <att name="selected" value="0" type="boolean"/>
    <att name="interaction" value="pp" type="string"/>
  </edge>
  <edge id="466" label="Nacetylserine (pp) proline" source="191" target="108" cy:directed="1">
    <att name="shared name" value="Nacetylserine (pp) proline" type="string"/>
    <att name="shared interaction" value="pp" type="string"/>
    <att name="name" value="Nacetylserine (pp) proline" type="string"/>
    <att name="selected" value="0" type="boolean"/>
    <att name="interaction" value="pp" type="string"/>
  </edge>
  <edge id="465" label="glycerol3phosphate(G3P) (pp) uridine" source="189" target="152" cy:directed="1">
    <att name="shared name" value="glycerol3phosphate(G3P) (pp) uridine" type="string"/>
    <att name="shared interaction" value="pp" type="string"/>
    <att name="name" value="glycerol3phosphate(G3P) (pp) uridine" type="string"/>
    <att name="selected" value="0" type="boolean"/>
    <att name="interaction" value="pp" type="string"/>
  </edge>
  <edge id="464" label="glycerol3phosphate(G3P) (pp) glycerophosphorylcholine(GPC)" source="189" target="190" cy:directed="1">
    <att name="shared name" value="glycerol3phosphate(G3P) (pp) glycerophosphorylcholine(GPC)" type="string"/>
    <att name="shared interaction" value="pp" type="string"/>
    <att name="name" value="glycerol3phosphate(G3P) (pp) glycerophosphorylcholine(GPC)" type="string"/>
    <att name="selected" value="0" type="boolean"/>
    <att name="interaction" value="pp" type="string"/>
  </edge>
  <edge id="463" label="nicotinamide (pp) X10445_200" source="188" target="198" cy:directed="1">
    <att name="shared name" value="nicotinamide (pp) X10445_200" type="string"/>
    <att name="shared interaction" value="pp" type="string"/>
    <att name="name" value="nicotinamide (pp) X10445_200" type="string"/>
    <att name="selected" value="0" type="boolean"/>
    <att name="interaction" value="pp" type="string"/>
  </edge>
  <edge id="462" label="&amp;quot;5,6dihydrouracil&amp;quot; (pp) xanthine" source="187" target="286" cy:directed="1">
    <att name="shared name" value="&quot;5,6dihydrouracil&quot; (pp) xanthine" type="string"/>
    <att name="shared interaction" value="pp" type="string"/>
    <att name="name" value="&quot;5,6dihydrouracil&quot; (pp) xanthine" type="string"/>
    <att name="selected" value="0" type="boolean"/>
    <att name="interaction" value="pp" type="string"/>
  </edge>
  <edge id="461" label="&amp;quot;5,6dihydrouracil&amp;quot; (pp) lactate" source="187" target="138" cy:directed="1">
    <att name="shared name" value="&quot;5,6dihydrouracil&quot; (pp) lactate" type="string"/>
    <att name="shared interaction" value="pp" type="string"/>
    <att name="name" value="&quot;5,6dihydrouracil&quot; (pp) lactate" type="string"/>
    <att name="selected" value="0" type="boolean"/>
    <att name="interaction" value="pp" type="string"/>
  </edge>
  <edge id="460" label="1stearoylglycerophosphoethanolamine (pp) X3094" source="186" target="110" cy:directed="1">
    <att name="shared name" value="1stearoylglycerophosphoethanolamine (pp) X3094" type="string"/>
    <att name="shared interaction" value="pp" type="string"/>
    <att name="name" value="1stearoylglycerophosphoethanolamine (pp) X3094" type="string"/>
    <att name="selected" value="0" type="boolean"/>
    <att name="interaction" value="pp" type="string"/>
  </edge>
  <edge id="459" label="mannose (pp) pyroglutamine*" source="185" target="297" cy:directed="1">
    <att name="shared name" value="mannose (pp) pyroglutamine*" type="string"/>
    <att name="shared interaction" value="pp" type="string"/>
    <att name="name" value="mannose (pp) pyroglutamine*" type="string"/>
    <att name="selected" value="0" type="boolean"/>
    <att name="interaction" value="pp" type="string"/>
  </edge>
  <edge id="458" label="mannose (pp) ribose" source="185" target="174" cy:directed="1">
    <att name="shared name" value="mannose (pp) ribose" type="string"/>
    <att name="shared interaction" value="pp" type="string"/>
    <att name="name" value="mannose (pp) ribose" type="string"/>
    <att name="selected" value="0" type="boolean"/>
    <att name="interaction" value="pp" type="string"/>
  </edge>
  <edge id="457" label="myoinositol (pp) scylloinositol" source="184" target="215" cy:directed="1">
    <att name="shared name" value="myoinositol (pp) scylloinositol" type="string"/>
    <att name="shared interaction" value="pp" type="string"/>
    <att name="name" value="myoinositol (pp) scylloinositol" type="string"/>
    <att name="selected" value="0" type="boolean"/>
    <att name="interaction" value="pp" type="string"/>
  </edge>
  <edge id="456" label="myoinositol (pp) X12748" source="184" target="178" cy:directed="1">
    <att name="shared name" value="myoinositol (pp) X12748" type="string"/>
    <att name="shared interaction" value="pp" type="string"/>
    <att name="name" value="myoinositol (pp) X12748" type="string"/>
    <att name="selected" value="0" type="boolean"/>
    <att name="interaction" value="pp" type="string"/>
  </edge>
  <edge id="455" label="glycylproline (pp) aspartylleucine(prev.X12801)" source="181" target="217" cy:directed="1">
    <att name="shared name" value="glycylproline (pp) aspartylleucine(prev.X12801)" type="string"/>
    <att name="shared interaction" value="pp" type="string"/>
    <att name="name" value="glycylproline (pp) aspartylleucine(prev.X12801)" type="string"/>
    <att name="selected" value="0" type="boolean"/>
    <att name="interaction" value="pp" type="string"/>
  </edge>
  <edge id="454" label="glycylproline (pp) leucine" source="181" target="103" cy:directed="1">
    <att name="shared name" value="glycylproline (pp) leucine" type="string"/>
    <att name="shared interaction" value="pp" type="string"/>
    <att name="name" value="glycylproline (pp) leucine" type="string"/>
    <att name="selected" value="0" type="boolean"/>
    <att name="interaction" value="pp" type="string"/>
  </edge>
  <edge id="453" label="cysteine (pp) dimethylarginine(SDMA+ADMA)" source="180" target="128" cy:directed="1">
    <att name="shared name" value="cysteine (pp) dimethylarginine(SDMA+ADMA)" type="string"/>
    <att name="shared interaction" value="pp" type="string"/>
    <att name="name" value="cysteine (pp) dimethylarginine(SDMA+ADMA)" type="string"/>
    <att name="selected" value="0" type="boolean"/>
    <att name="interaction" value="pp" type="string"/>
  </edge>
  <edge id="452" label="X11687 (pp) X3094" source="179" target="110" cy:directed="1">
    <att name="shared name" value="X11687 (pp) X3094" type="string"/>
    <att name="shared interaction" value="pp" type="string"/>
    <att name="name" value="X11687 (pp) X3094" type="string"/>
    <att name="selected" value="0" type="boolean"/>
    <att name="interaction" value="pp" type="string"/>
  </edge>
  <edge id="451" label="asparagine (pp) histidine" source="177" target="158" cy:directed="1">
    <att name="shared name" value="asparagine (pp) histidine" type="string"/>
    <att name="shared interaction" value="pp" type="string"/>
    <att name="name" value="asparagine (pp) histidine" type="string"/>
    <att name="selected" value="0" type="boolean"/>
    <att name="interaction" value="pp" type="string"/>
  </edge>
  <edge id="450" label="gammaglutamylleucine (pp) gammaglutamyltyrosine" source="176" target="236" cy:directed="1">
    <att name="shared name" value="gammaglutamylleucine (pp) gammaglutamyltyrosine" type="string"/>
    <att name="shared interaction" value="pp" type="string"/>
    <att name="name" value="gammaglutamylleucine (pp) gammaglutamyltyrosine" type="string"/>
    <att name="selected" value="0" type="boolean"/>
    <att name="interaction" value="pp" type="string"/>
  </edge>
  <edge id="449" label="gammaglutamylleucine (pp) glutamate" source="176" target="79" cy:directed="1">
    <att name="shared name" value="gammaglutamylleucine (pp) glutamate" type="string"/>
    <att name="shared interaction" value="pp" type="string"/>
    <att name="name" value="gammaglutamylleucine (pp) glutamate" type="string"/>
    <att name="selected" value="0" type="boolean"/>
    <att name="interaction" value="pp" type="string"/>
  </edge>
  <edge id="448" label="guanosine (pp) Sadenosylhomocysteine(SAH)" source="173" target="230" cy:directed="1">
    <att name="shared name" value="guanosine (pp) Sadenosylhomocysteine(SAH)" type="string"/>
    <att name="shared interaction" value="pp" type="string"/>
    <att name="name" value="guanosine (pp) Sadenosylhomocysteine(SAH)" type="string"/>
    <att name="selected" value="0" type="boolean"/>
    <att name="interaction" value="pp" type="string"/>
  </edge>
  <edge id="447" label="guanosine (pp) inosine" source="173" target="200" cy:directed="1">
    <att name="shared name" value="guanosine (pp) inosine" type="string"/>
    <att name="shared interaction" value="pp" type="string"/>
    <att name="name" value="guanosine (pp) inosine" type="string"/>
    <att name="selected" value="0" type="boolean"/>
    <att name="interaction" value="pp" type="string"/>
  </edge>
  <edge id="446" label="guanosine (pp) X3094" source="173" target="110" cy:directed="1">
    <att name="shared name" value="guanosine (pp) X3094" type="string"/>
    <att name="shared interaction" value="pp" type="string"/>
    <att name="name" value="guanosine (pp) X3094" type="string"/>
    <att name="selected" value="0" type="boolean"/>
    <att name="interaction" value="pp" type="string"/>
  </edge>
  <edge id="445" label="guanosine (pp) ribose" source="173" target="174" cy:directed="1">
    <att name="shared name" value="guanosine (pp) ribose" type="string"/>
    <att name="shared interaction" value="pp" type="string"/>
    <att name="name" value="guanosine (pp) ribose" type="string"/>
    <att name="selected" value="0" type="boolean"/>
    <att name="interaction" value="pp" type="string"/>
  </edge>
  <edge id="444" label="acetylcarnitine (pp) propionylcarnitine" source="169" target="193" cy:directed="1">
    <att name="shared name" value="acetylcarnitine (pp) propionylcarnitine" type="string"/>
    <att name="shared interaction" value="pp" type="string"/>
    <att name="name" value="acetylcarnitine (pp) propionylcarnitine" type="string"/>
    <att name="selected" value="0" type="boolean"/>
    <att name="interaction" value="pp" type="string"/>
  </edge>
  <edge id="443" label="acetylcarnitine (pp) hexanoylcarnitine" source="169" target="170" cy:directed="1">
    <att name="shared name" value="acetylcarnitine (pp) hexanoylcarnitine" type="string"/>
    <att name="shared interaction" value="pp" type="string"/>
    <att name="name" value="acetylcarnitine (pp) hexanoylcarnitine" type="string"/>
    <att name="selected" value="0" type="boolean"/>
    <att name="interaction" value="pp" type="string"/>
  </edge>
  <edge id="442" label="3dehydrocarnitine* (pp) carnitine" source="166" target="140" cy:directed="1">
    <att name="shared name" value="3dehydrocarnitine* (pp) carnitine" type="string"/>
    <att name="shared interaction" value="pp" type="string"/>
    <att name="name" value="3dehydrocarnitine* (pp) carnitine" type="string"/>
    <att name="selected" value="0" type="boolean"/>
    <att name="interaction" value="pp" type="string"/>
  </edge>
  <edge id="441" label="ethanolamine (pp) glycerate" source="163" target="281" cy:directed="1">
    <att name="shared name" value="ethanolamine (pp) glycerate" type="string"/>
    <att name="shared interaction" value="pp" type="string"/>
    <att name="name" value="ethanolamine (pp) glycerate" type="string"/>
    <att name="selected" value="0" type="boolean"/>
    <att name="interaction" value="pp" type="string"/>
  </edge>
  <edge id="440" label="choline (pp) ethanolamine" source="162" target="163" cy:directed="1">
    <att name="shared name" value="choline (pp) ethanolamine" type="string"/>
    <att name="shared interaction" value="pp" type="string"/>
    <att name="name" value="choline (pp) ethanolamine" type="string"/>
    <att name="selected" value="0" type="boolean"/>
    <att name="interaction" value="pp" type="string"/>
  </edge>
  <edge id="439" label="1palmitoylplasmenylethanolamine(prev.X13134) (pp) X3094" source="160" target="110" cy:directed="1">
    <att name="shared name" value="1palmitoylplasmenylethanolamine(prev.X13134) (pp) X3094" type="string"/>
    <att name="shared interaction" value="pp" type="string"/>
    <att name="name" value="1palmitoylplasmenylethanolamine(prev.X13134) (pp) X3094" type="string"/>
    <att name="selected" value="0" type="boolean"/>
    <att name="interaction" value="pp" type="string"/>
  </edge>
  <edge id="438" label="1stearoylglycerophosphoinositol (pp) X12797" source="159" target="253" cy:directed="1">
    <att name="shared name" value="1stearoylglycerophosphoinositol (pp) X12797" type="string"/>
    <att name="shared interaction" value="pp" type="string"/>
    <att name="name" value="1stearoylglycerophosphoinositol (pp) X12797" type="string"/>
    <att name="selected" value="0" type="boolean"/>
    <att name="interaction" value="pp" type="string"/>
  </edge>
  <edge id="437" label="1stearoylglycerophosphoinositol (pp) 1palmitoylplasmenylethanolamine(prev.X13134)" source="159" target="160" cy:directed="1">
    <att name="shared name" value="1stearoylglycerophosphoinositol (pp) 1palmitoylplasmenylethanolamine(prev.X13134)" type="string"/>
    <att name="shared interaction" value="pp" type="string"/>
    <att name="name" value="1stearoylglycerophosphoinositol (pp) 1palmitoylplasmenylethanolamine(prev.X13134)" type="string"/>
    <att name="selected" value="0" type="boolean"/>
    <att name="interaction" value="pp" type="string"/>
  </edge>
  <edge id="436" label="histidine (pp) X13871" source="158" target="167" cy:directed="1">
    <att name="shared name" value="histidine (pp) X13871" type="string"/>
    <att name="shared interaction" value="pp" type="string"/>
    <att name="name" value="histidine (pp) X13871" type="string"/>
    <att name="selected" value="0" type="boolean"/>
    <att name="interaction" value="pp" type="string"/>
  </edge>
  <edge id="435" label="histidine (pp) isoleucine" source="158" target="75" cy:directed="1">
    <att name="shared name" value="histidine (pp) isoleucine" type="string"/>
    <att name="shared interaction" value="pp" type="string"/>
    <att name="name" value="histidine (pp) isoleucine" type="string"/>
    <att name="selected" value="0" type="boolean"/>
    <att name="interaction" value="pp" type="string"/>
  </edge>
  <edge id="434" label="palmitoylsphinomyelin(prev.X10419) (pp) X3094" source="157" target="110" cy:directed="1">
    <att name="shared name" value="palmitoylsphinomyelin(prev.X10419) (pp) X3094" type="string"/>
    <att name="shared interaction" value="pp" type="string"/>
    <att name="name" value="palmitoylsphinomyelin(prev.X10419) (pp) X3094" type="string"/>
    <att name="selected" value="0" type="boolean"/>
    <att name="interaction" value="pp" type="string"/>
  </edge>
  <edge id="433" label="cholesterol (pp) palmitoylsphinomyelin(prev.X10419)" source="156" target="157" cy:directed="1">
    <att name="shared name" value="cholesterol (pp) palmitoylsphinomyelin(prev.X10419)" type="string"/>
    <att name="shared interaction" value="pp" type="string"/>
    <att name="name" value="cholesterol (pp) palmitoylsphinomyelin(prev.X10419)" type="string"/>
    <att name="selected" value="0" type="boolean"/>
    <att name="interaction" value="pp" type="string"/>
  </edge>
  <edge id="432" label="butyrylcarnitine (pp) hexanoylcarnitine" source="153" target="170" cy:directed="1">
    <att name="shared name" value="butyrylcarnitine (pp) hexanoylcarnitine" type="string"/>
    <att name="shared interaction" value="pp" type="string"/>
    <att name="name" value="butyrylcarnitine (pp) hexanoylcarnitine" type="string"/>
    <att name="selected" value="0" type="boolean"/>
    <att name="interaction" value="pp" type="string"/>
  </edge>
  <edge id="431" label="butyrylcarnitine (pp) carnitine" source="153" target="140" cy:directed="1">
    <att name="shared name" value="butyrylcarnitine (pp) carnitine" type="string"/>
    <att name="shared interaction" value="pp" type="string"/>
    <att name="name" value="butyrylcarnitine (pp) carnitine" type="string"/>
    <att name="selected" value="0" type="boolean"/>
    <att name="interaction" value="pp" type="string"/>
  </edge>
  <edge id="430" label="Nacetylglucosamine6phosphate (pp) uridine" source="151" target="152" cy:directed="1">
    <att name="shared name" value="Nacetylglucosamine6phosphate (pp) uridine" type="string"/>
    <att name="shared interaction" value="pp" type="string"/>
    <att name="name" value="Nacetylglucosamine6phosphate (pp) uridine" type="string"/>
    <att name="selected" value="0" type="boolean"/>
    <att name="interaction" value="pp" type="string"/>
  </edge>
  <edge id="429" label="pantothenate (pp) taurine" source="149" target="194" cy:directed="1">
    <att name="shared name" value="pantothenate (pp) taurine" type="string"/>
    <att name="shared interaction" value="pp" type="string"/>
    <att name="name" value="pantothenate (pp) taurine" type="string"/>
    <att name="selected" value="0" type="boolean"/>
    <att name="interaction" value="pp" type="string"/>
  </edge>
  <edge id="428" label="pantothenate (pp) phosphate" source="149" target="80" cy:directed="1">
    <att name="shared name" value="pantothenate (pp) phosphate" type="string"/>
    <att name="shared interaction" value="pp" type="string"/>
    <att name="name" value="pantothenate (pp) phosphate" type="string"/>
    <att name="selected" value="0" type="boolean"/>
    <att name="interaction" value="pp" type="string"/>
  </edge>
  <edge id="427" label="oleoylcarnitine (pp) palmitoylcarnitine" source="146" target="147" cy:directed="1">
    <att name="shared name" value="oleoylcarnitine (pp) palmitoylcarnitine" type="string"/>
    <att name="shared interaction" value="pp" type="string"/>
    <att name="name" value="oleoylcarnitine (pp) palmitoylcarnitine" type="string"/>
    <att name="selected" value="0" type="boolean"/>
    <att name="interaction" value="pp" type="string"/>
  </edge>
  <edge id="426" label="arginine (pp) phenylalanine" source="144" target="72" cy:directed="1">
    <att name="shared name" value="arginine (pp) phenylalanine" type="string"/>
    <att name="shared interaction" value="pp" type="string"/>
    <att name="name" value="arginine (pp) phenylalanine" type="string"/>
    <att name="selected" value="0" type="boolean"/>
    <att name="interaction" value="pp" type="string"/>
  </edge>
  <edge id="425" label="N1methyladenosine (pp) X3094" source="143" target="110" cy:directed="1">
    <att name="shared name" value="N1methyladenosine (pp) X3094" type="string"/>
    <att name="shared interaction" value="pp" type="string"/>
    <att name="name" value="N1methyladenosine (pp) X3094" type="string"/>
    <att name="selected" value="0" type="boolean"/>
    <att name="interaction" value="pp" type="string"/>
  </edge>
  <edge id="424" label="2linoleoylglycerophosphocholine* (pp) 2oleoylglycerophosphoethanolamine*" source="142" target="120" cy:directed="1">
    <att name="shared name" value="2linoleoylglycerophosphocholine* (pp) 2oleoylglycerophosphoethanolamine*" type="string"/>
    <att name="shared interaction" value="pp" type="string"/>
    <att name="name" value="2linoleoylglycerophosphocholine* (pp) 2oleoylglycerophosphoethanolamine*" type="string"/>
    <att name="selected" value="0" type="boolean"/>
    <att name="interaction" value="pp" type="string"/>
  </edge>
  <edge id="423" label="carnitine (pp) &amp;quot;docosapentaenoate(n6DPA,22:5n6)(prev.X12990)&amp;quot;" source="140" target="292" cy:directed="1">
    <att name="shared name" value="carnitine (pp) &quot;docosapentaenoate(n6DPA,22:5n6)(prev.X12990)&quot;" type="string"/>
    <att name="shared interaction" value="pp" type="string"/>
    <att name="name" value="carnitine (pp) &quot;docosapentaenoate(n6DPA,22:5n6)(prev.X12990)&quot;" type="string"/>
    <att name="selected" value="0" type="boolean"/>
    <att name="interaction" value="pp" type="string"/>
  </edge>
  <edge id="422" label="carnitine (pp) X12855" source="140" target="117" cy:directed="1">
    <att name="shared name" value="carnitine (pp) X12855" type="string"/>
    <att name="shared interaction" value="pp" type="string"/>
    <att name="name" value="carnitine (pp) X12855" type="string"/>
    <att name="selected" value="0" type="boolean"/>
    <att name="interaction" value="pp" type="string"/>
  </edge>
  <edge id="421" label="carnitine (pp) deoxycarnitine" source="140" target="141" cy:directed="1">
    <att name="shared name" value="carnitine (pp) deoxycarnitine" type="string"/>
    <att name="shared interaction" value="pp" type="string"/>
    <att name="name" value="carnitine (pp) deoxycarnitine" type="string"/>
    <att name="selected" value="0" type="boolean"/>
    <att name="interaction" value="pp" type="string"/>
  </edge>
  <edge id="420" label="glycerol (pp) palmitoleate(16:1n7)" source="139" target="93" cy:directed="1">
    <att name="shared name" value="glycerol (pp) palmitoleate(16:1n7)" type="string"/>
    <att name="shared interaction" value="pp" type="string"/>
    <att name="name" value="glycerol (pp) palmitoleate(16:1n7)" type="string"/>
    <att name="selected" value="0" type="boolean"/>
    <att name="interaction" value="pp" type="string"/>
  </edge>
  <edge id="419" label="lactate (pp) X11787" source="138" target="266" cy:directed="1">
    <att name="shared name" value="lactate (pp) X11787" type="string"/>
    <att name="shared interaction" value="pp" type="string"/>
    <att name="name" value="lactate (pp) X11787" type="string"/>
    <att name="selected" value="0" type="boolean"/>
    <att name="interaction" value="pp" type="string"/>
  </edge>
  <edge id="418" label="lactate (pp) proline" source="138" target="108" cy:directed="1">
    <att name="shared name" value="lactate (pp) proline" type="string"/>
    <att name="shared interaction" value="pp" type="string"/>
    <att name="name" value="lactate (pp) proline" type="string"/>
    <att name="selected" value="0" type="boolean"/>
    <att name="interaction" value="pp" type="string"/>
  </edge>
  <edge id="417" label="Cglycosyltryptophan* (pp) proline" source="137" target="108" cy:directed="1">
    <att name="shared name" value="Cglycosyltryptophan* (pp) proline" type="string"/>
    <att name="shared interaction" value="pp" type="string"/>
    <att name="name" value="Cglycosyltryptophan* (pp) proline" type="string"/>
    <att name="selected" value="0" type="boolean"/>
    <att name="interaction" value="pp" type="string"/>
  </edge>
  <edge id="416" label="2arachidonoylglycerophosphoethanolamine* (pp) histidylleucine(prev.X14123)" source="136" target="294" cy:directed="1">
    <att name="shared name" value="2arachidonoylglycerophosphoethanolamine* (pp) histidylleucine(prev.X14123)" type="string"/>
    <att name="shared interaction" value="pp" type="string"/>
    <att name="name" value="2arachidonoylglycerophosphoethanolamine* (pp) histidylleucine(prev.X14123)" type="string"/>
    <att name="selected" value="0" type="boolean"/>
    <att name="interaction" value="pp" type="string"/>
  </edge>
  <edge id="415" label="2arachidonoylglycerophosphoethanolamine* (pp) X12660" source="136" target="175" cy:directed="1">
    <att name="shared name" value="2arachidonoylglycerophosphoethanolamine* (pp) X12660" type="string"/>
    <att name="shared interaction" value="pp" type="string"/>
    <att name="name" value="2arachidonoylglycerophosphoethanolamine* (pp) X12660" type="string"/>
    <att name="selected" value="0" type="boolean"/>
    <att name="interaction" value="pp" type="string"/>
  </edge>
  <edge id="414" label="2arachidonoylglycerophosphoethanolamine* (pp) 2palmitoylglycerophosphocholine*" source="136" target="124" cy:directed="1">
    <att name="shared name" value="2arachidonoylglycerophosphoethanolamine* (pp) 2palmitoylglycerophosphocholine*" type="string"/>
    <att name="shared interaction" value="pp" type="string"/>
    <att name="name" value="2arachidonoylglycerophosphoethanolamine* (pp) 2palmitoylglycerophosphocholine*" type="string"/>
    <att name="selected" value="0" type="boolean"/>
    <att name="interaction" value="pp" type="string"/>
  </edge>
  <edge id="413" label="1oleoylglycerophosphocholine (pp) 2oleoylglycerophosphocholine*" source="135" target="119" cy:directed="1">
    <att name="shared name" value="1oleoylglycerophosphocholine (pp) 2oleoylglycerophosphocholine*" type="string"/>
    <att name="shared interaction" value="pp" type="string"/>
    <att name="name" value="1oleoylglycerophosphocholine (pp) 2oleoylglycerophosphocholine*" type="string"/>
    <att name="selected" value="0" type="boolean"/>
    <att name="interaction" value="pp" type="string"/>
  </edge>
  <edge id="412" label="arachidonate(20:4n6) (pp) X6227" source="132" target="250" cy:directed="1">
    <att name="shared name" value="arachidonate(20:4n6) (pp) X6227" type="string"/>
    <att name="shared interaction" value="pp" type="string"/>
    <att name="name" value="arachidonate(20:4n6) (pp) X6227" type="string"/>
    <att name="selected" value="0" type="boolean"/>
    <att name="interaction" value="pp" type="string"/>
  </edge>
  <edge id="411" label="arachidonate(20:4n6) (pp) 22:5n3);docosapentaenoate(n3DPA" source="132" target="77" cy:directed="1">
    <att name="shared name" value="arachidonate(20:4n6) (pp) 22:5n3);docosapentaenoate(n3DPA" type="string"/>
    <att name="shared interaction" value="pp" type="string"/>
    <att name="name" value="arachidonate(20:4n6) (pp) 22:5n3);docosapentaenoate(n3DPA" type="string"/>
    <att name="selected" value="0" type="boolean"/>
    <att name="interaction" value="pp" type="string"/>
  </edge>
  <edge id="410" label="N6acetyllysine (pp) xanthosine" source="131" target="248" cy:directed="1">
    <att name="shared name" value="N6acetyllysine (pp) xanthosine" type="string"/>
    <att name="shared interaction" value="pp" type="string"/>
    <att name="name" value="N6acetyllysine (pp) xanthosine" type="string"/>
    <att name="selected" value="0" type="boolean"/>
    <att name="interaction" value="pp" type="string"/>
  </edge>
  <edge id="409" label="phosphoethanolamine (pp) X12855" source="130" target="117" cy:directed="1">
    <att name="shared name" value="phosphoethanolamine (pp) X12855" type="string"/>
    <att name="shared interaction" value="pp" type="string"/>
    <att name="name" value="phosphoethanolamine (pp) X12855" type="string"/>
    <att name="selected" value="0" type="boolean"/>
    <att name="interaction" value="pp" type="string"/>
  </edge>
  <edge id="408" label="phosphoethanolamine (pp) X5229" source="130" target="172" cy:directed="1">
    <att name="shared name" value="phosphoethanolamine (pp) X5229" type="string"/>
    <att name="shared interaction" value="pp" type="string"/>
    <att name="name" value="phosphoethanolamine (pp) X5229" type="string"/>
    <att name="selected" value="0" type="boolean"/>
    <att name="interaction" value="pp" type="string"/>
  </edge>
  <edge id="407" label="dimethylarginine(SDMA+ADMA) (pp) ethanolamine" source="128" target="163" cy:directed="1">
    <att name="shared name" value="dimethylarginine(SDMA+ADMA) (pp) ethanolamine" type="string"/>
    <att name="shared interaction" value="pp" type="string"/>
    <att name="name" value="dimethylarginine(SDMA+ADMA) (pp) ethanolamine" type="string"/>
    <att name="selected" value="0" type="boolean"/>
    <att name="interaction" value="pp" type="string"/>
  </edge>
  <edge id="406" label="dimethylarginine(SDMA+ADMA) (pp) lysine" source="128" target="165" cy:directed="1">
    <att name="shared name" value="dimethylarginine(SDMA+ADMA) (pp) lysine" type="string"/>
    <att name="shared interaction" value="pp" type="string"/>
    <att name="name" value="dimethylarginine(SDMA+ADMA) (pp) lysine" type="string"/>
    <att name="selected" value="0" type="boolean"/>
    <att name="interaction" value="pp" type="string"/>
  </edge>
  <edge id="405" label="dimethylarginine(SDMA+ADMA) (pp) N6acetyllysine" source="128" target="131" cy:directed="1">
    <att name="shared name" value="dimethylarginine(SDMA+ADMA) (pp) N6acetyllysine" type="string"/>
    <att name="shared interaction" value="pp" type="string"/>
    <att name="name" value="dimethylarginine(SDMA+ADMA) (pp) N6acetyllysine" type="string"/>
    <att name="selected" value="0" type="boolean"/>
    <att name="interaction" value="pp" type="string"/>
  </edge>
  <edge id="404" label="dimethylarginine(SDMA+ADMA) (pp) proline" source="128" target="108" cy:directed="1">
    <att name="shared name" value="dimethylarginine(SDMA+ADMA) (pp) proline" type="string"/>
    <att name="shared interaction" value="pp" type="string"/>
    <att name="name" value="dimethylarginine(SDMA+ADMA) (pp) proline" type="string"/>
    <att name="selected" value="0" type="boolean"/>
    <att name="interaction" value="pp" type="string"/>
  </edge>
  <edge id="403" label="X13086 (pp) X13145" source="126" target="197" cy:directed="1">
    <att name="shared name" value="X13086 (pp) X13145" type="string"/>
    <att name="shared interaction" value="pp" type="string"/>
    <att name="name" value="X13086 (pp) X13145" type="string"/>
    <att name="selected" value="0" type="boolean"/>
    <att name="interaction" value="pp" type="string"/>
  </edge>
  <edge id="402" label="X13082 (pp) X13086" source="125" target="126" cy:directed="1">
    <att name="shared name" value="X13082 (pp) X13086" type="string"/>
    <att name="shared interaction" value="pp" type="string"/>
    <att name="name" value="X13082 (pp) X13086" type="string"/>
    <att name="selected" value="0" type="boolean"/>
    <att name="interaction" value="pp" type="string"/>
  </edge>
  <edge id="401" label="2arachidonoylglycerophosphocholine* (pp) palmitoylcarnitine" source="123" target="147" cy:directed="1">
    <att name="shared name" value="2arachidonoylglycerophosphocholine* (pp) palmitoylcarnitine" type="string"/>
    <att name="shared interaction" value="pp" type="string"/>
    <att name="name" value="2arachidonoylglycerophosphocholine* (pp) palmitoylcarnitine" type="string"/>
    <att name="selected" value="0" type="boolean"/>
    <att name="interaction" value="pp" type="string"/>
  </edge>
  <edge id="400" label="2arachidonoylglycerophosphocholine* (pp) 2docosahexaenoylglycerophosphoethanolamine*" source="123" target="129" cy:directed="1">
    <att name="shared name" value="2arachidonoylglycerophosphocholine* (pp) 2docosahexaenoylglycerophosphoethanolamine*" type="string"/>
    <att name="shared interaction" value="pp" type="string"/>
    <att name="name" value="2arachidonoylglycerophosphocholine* (pp) 2docosahexaenoylglycerophosphoethanolamine*" type="string"/>
    <att name="selected" value="0" type="boolean"/>
    <att name="interaction" value="pp" type="string"/>
  </edge>
  <edge id="399" label="2arachidonoylglycerophosphocholine* (pp) 2palmitoylglycerophosphocholine*" source="123" target="124" cy:directed="1">
    <att name="shared name" value="2arachidonoylglycerophosphocholine* (pp) 2palmitoylglycerophosphocholine*" type="string"/>
    <att name="shared interaction" value="pp" type="string"/>
    <att name="name" value="2arachidonoylglycerophosphocholine* (pp) 2palmitoylglycerophosphocholine*" type="string"/>
    <att name="selected" value="0" type="boolean"/>
    <att name="interaction" value="pp" type="string"/>
  </edge>
  <edge id="398" label="3methyl2oxovalerate (pp) X12776" source="121" target="228" cy:directed="1">
    <att name="shared name" value="3methyl2oxovalerate (pp) X12776" type="string"/>
    <att name="shared interaction" value="pp" type="string"/>
    <att name="name" value="3methyl2oxovalerate (pp) X12776" type="string"/>
    <att name="selected" value="0" type="boolean"/>
    <att name="interaction" value="pp" type="string"/>
  </edge>
  <edge id="397" label="3methyl2oxovalerate (pp) 4methyl2oxopentanoate" source="121" target="122" cy:directed="1">
    <att name="shared name" value="3methyl2oxovalerate (pp) 4methyl2oxopentanoate" type="string"/>
    <att name="shared interaction" value="pp" type="string"/>
    <att name="name" value="3methyl2oxovalerate (pp) 4methyl2oxopentanoate" type="string"/>
    <att name="selected" value="0" type="boolean"/>
    <att name="interaction" value="pp" type="string"/>
  </edge>
  <edge id="396" label="2oleoylglycerophosphocholine* (pp) X3094" source="119" target="110" cy:directed="1">
    <att name="shared name" value="2oleoylglycerophosphocholine* (pp) X3094" type="string"/>
    <att name="shared interaction" value="pp" type="string"/>
    <att name="name" value="2oleoylglycerophosphocholine* (pp) X3094" type="string"/>
    <att name="selected" value="0" type="boolean"/>
    <att name="interaction" value="pp" type="string"/>
  </edge>
  <edge id="395" label="2oleoylglycerophosphocholine* (pp) sphingosine" source="119" target="148" cy:directed="1">
    <att name="shared name" value="2oleoylglycerophosphocholine* (pp) sphingosine" type="string"/>
    <att name="shared interaction" value="pp" type="string"/>
    <att name="name" value="2oleoylglycerophosphocholine* (pp) sphingosine" type="string"/>
    <att name="selected" value="0" type="boolean"/>
    <att name="interaction" value="pp" type="string"/>
  </edge>
  <edge id="394" label="2oleoylglycerophosphocholine* (pp) 2palmitoylglycerophosphocholine*" source="119" target="124" cy:directed="1">
    <att name="shared name" value="2oleoylglycerophosphocholine* (pp) 2palmitoylglycerophosphocholine*" type="string"/>
    <att name="shared interaction" value="pp" type="string"/>
    <att name="name" value="2oleoylglycerophosphocholine* (pp) 2palmitoylglycerophosphocholine*" type="string"/>
    <att name="selected" value="0" type="boolean"/>
    <att name="interaction" value="pp" type="string"/>
  </edge>
  <edge id="393" label="2oleoylglycerophosphocholine* (pp) 2oleoylglycerophosphoethanolamine*" source="119" target="120" cy:directed="1">
    <att name="shared name" value="2oleoylglycerophosphocholine* (pp) 2oleoylglycerophosphoethanolamine*" type="string"/>
    <att name="shared interaction" value="pp" type="string"/>
    <att name="name" value="2oleoylglycerophosphocholine* (pp) 2oleoylglycerophosphoethanolamine*" type="string"/>
    <att name="selected" value="0" type="boolean"/>
    <att name="interaction" value="pp" type="string"/>
  </edge>
  <edge id="392" label="malate (pp) X15161" source="118" target="204" cy:directed="1">
    <att name="shared name" value="malate (pp) X15161" type="string"/>
    <att name="shared interaction" value="pp" type="string"/>
    <att name="name" value="malate (pp) X15161" type="string"/>
    <att name="selected" value="0" type="boolean"/>
    <att name="interaction" value="pp" type="string"/>
  </edge>
  <edge id="391" label="malate (pp) nicotinamide" source="118" target="188" cy:directed="1">
    <att name="shared name" value="malate (pp) nicotinamide" type="string"/>
    <att name="shared interaction" value="pp" type="string"/>
    <att name="name" value="malate (pp) nicotinamide" type="string"/>
    <att name="selected" value="0" type="boolean"/>
    <att name="interaction" value="pp" type="string"/>
  </edge>
  <edge id="390" label="malate (pp) X13872" source="118" target="164" cy:directed="1">
    <att name="shared name" value="malate (pp) X13872" type="string"/>
    <att name="shared interaction" value="pp" type="string"/>
    <att name="name" value="malate (pp) X13872" type="string"/>
    <att name="selected" value="0" type="boolean"/>
    <att name="interaction" value="pp" type="string"/>
  </edge>
  <edge id="389" label="X12855 (pp) X13560" source="117" target="269" cy:directed="1">
    <att name="shared name" value="X12855 (pp) X13560" type="string"/>
    <att name="shared interaction" value="pp" type="string"/>
    <att name="name" value="X12855 (pp) X13560" type="string"/>
    <att name="selected" value="0" type="boolean"/>
    <att name="interaction" value="pp" type="string"/>
  </edge>
  <edge id="388" label="X12465 (pp) X12800" source="116" target="265" cy:directed="1">
    <att name="shared name" value="X12465 (pp) X12800" type="string"/>
    <att name="shared interaction" value="pp" type="string"/>
    <att name="name" value="X12465 (pp) X12800" type="string"/>
    <att name="selected" value="0" type="boolean"/>
    <att name="interaction" value="pp" type="string"/>
  </edge>
  <edge id="387" label="X12465 (pp) X12855" source="116" target="117" cy:directed="1">
    <att name="shared name" value="X12465 (pp) X12855" type="string"/>
    <att name="shared interaction" value="pp" type="string"/>
    <att name="name" value="X12465 (pp) X12855" type="string"/>
    <att name="selected" value="0" type="boolean"/>
    <att name="interaction" value="pp" type="string"/>
  </edge>
  <edge id="386" label="hypoxanthine (pp) trans4hydroxyproline" source="115" target="268" cy:directed="1">
    <att name="shared name" value="hypoxanthine (pp) trans4hydroxyproline" type="string"/>
    <att name="shared interaction" value="pp" type="string"/>
    <att name="name" value="hypoxanthine (pp) trans4hydroxyproline" type="string"/>
    <att name="selected" value="0" type="boolean"/>
    <att name="interaction" value="pp" type="string"/>
  </edge>
  <edge id="385" label="hypoxanthine (pp) X13230" source="115" target="227" cy:directed="1">
    <att name="shared name" value="hypoxanthine (pp) X13230" type="string"/>
    <att name="shared interaction" value="pp" type="string"/>
    <att name="name" value="hypoxanthine (pp) X13230" type="string"/>
    <att name="selected" value="0" type="boolean"/>
    <att name="interaction" value="pp" type="string"/>
  </edge>
  <edge id="384" label="hypoxanthine (pp) putrescine" source="115" target="222" cy:directed="1">
    <att name="shared name" value="hypoxanthine (pp) putrescine" type="string"/>
    <att name="shared interaction" value="pp" type="string"/>
    <att name="name" value="hypoxanthine (pp) putrescine" type="string"/>
    <att name="selected" value="0" type="boolean"/>
    <att name="interaction" value="pp" type="string"/>
  </edge>
  <edge id="383" label="hypoxanthine (pp) malate" source="115" target="118" cy:directed="1">
    <att name="shared name" value="hypoxanthine (pp) malate" type="string"/>
    <att name="shared interaction" value="pp" type="string"/>
    <att name="name" value="hypoxanthine (pp) malate" type="string"/>
    <att name="selected" value="0" type="boolean"/>
    <att name="interaction" value="pp" type="string"/>
  </edge>
  <edge id="382" label="22:6n3);docosahexaenoate(DHA (pp) 22:5n3);docosapentaenoate(n3DPA" source="114" target="77" cy:directed="1">
    <att name="shared name" value="22:6n3);docosahexaenoate(DHA (pp) 22:5n3);docosapentaenoate(n3DPA" type="string"/>
    <att name="shared interaction" value="pp" type="string"/>
    <att name="name" value="22:6n3);docosahexaenoate(DHA (pp) 22:5n3);docosapentaenoate(n3DPA" type="string"/>
    <att name="selected" value="0" type="boolean"/>
    <att name="interaction" value="pp" type="string"/>
  </edge>
  <edge id="381" label="aspartate (pp) X12104" source="113" target="296" cy:directed="1">
    <att name="shared name" value="aspartate (pp) X12104" type="string"/>
    <att name="shared interaction" value="pp" type="string"/>
    <att name="name" value="aspartate (pp) X12104" type="string"/>
    <att name="selected" value="0" type="boolean"/>
    <att name="interaction" value="pp" type="string"/>
  </edge>
  <edge id="380" label="aspartate (pp) glutamate" source="113" target="79" cy:directed="1">
    <att name="shared name" value="aspartate (pp) glutamate" type="string"/>
    <att name="shared interaction" value="pp" type="string"/>
    <att name="name" value="aspartate (pp) glutamate" type="string"/>
    <att name="selected" value="0" type="boolean"/>
    <att name="interaction" value="pp" type="string"/>
  </edge>
  <edge id="379" label="glucose6phosphate(G6P) (pp) maltose" source="112" target="246" cy:directed="1">
    <att name="shared name" value="glucose6phosphate(G6P) (pp) maltose" type="string"/>
    <att name="shared interaction" value="pp" type="string"/>
    <att name="name" value="glucose6phosphate(G6P) (pp) maltose" type="string"/>
    <att name="selected" value="0" type="boolean"/>
    <att name="interaction" value="pp" type="string"/>
  </edge>
  <edge id="378" label="glucose6phosphate(G6P) (pp) malate" source="112" target="118" cy:directed="1">
    <att name="shared name" value="glucose6phosphate(G6P) (pp) malate" type="string"/>
    <att name="shared interaction" value="pp" type="string"/>
    <att name="name" value="glucose6phosphate(G6P) (pp) malate" type="string"/>
    <att name="selected" value="0" type="boolean"/>
    <att name="interaction" value="pp" type="string"/>
  </edge>
  <edge id="377" label="fructose6phosphate (pp) inositol1phosphate(I1P)" source="111" target="154" cy:directed="1">
    <att name="shared name" value="fructose6phosphate (pp) inositol1phosphate(I1P)" type="string"/>
    <att name="shared interaction" value="pp" type="string"/>
    <att name="name" value="fructose6phosphate (pp) inositol1phosphate(I1P)" type="string"/>
    <att name="selected" value="0" type="boolean"/>
    <att name="interaction" value="pp" type="string"/>
  </edge>
  <edge id="376" label="fructose6phosphate (pp) mannose6phosphate" source="111" target="133" cy:directed="1">
    <att name="shared name" value="fructose6phosphate (pp) mannose6phosphate" type="string"/>
    <att name="shared interaction" value="pp" type="string"/>
    <att name="name" value="fructose6phosphate (pp) mannose6phosphate" type="string"/>
    <att name="selected" value="0" type="boolean"/>
    <att name="interaction" value="pp" type="string"/>
  </edge>
  <edge id="375" label="fructose6phosphate (pp) phosphoethanolamine" source="111" target="130" cy:directed="1">
    <att name="shared name" value="fructose6phosphate (pp) phosphoethanolamine" type="string"/>
    <att name="shared interaction" value="pp" type="string"/>
    <att name="name" value="fructose6phosphate (pp) phosphoethanolamine" type="string"/>
    <att name="selected" value="0" type="boolean"/>
    <att name="interaction" value="pp" type="string"/>
  </edge>
  <edge id="374" label="fructose6phosphate (pp) glucose6phosphate(G6P)" source="111" target="112" cy:directed="1">
    <att name="shared name" value="fructose6phosphate (pp) glucose6phosphate(G6P)" type="string"/>
    <att name="shared interaction" value="pp" type="string"/>
    <att name="name" value="fructose6phosphate (pp) glucose6phosphate(G6P)" type="string"/>
    <att name="selected" value="0" type="boolean"/>
    <att name="interaction" value="pp" type="string"/>
  </edge>
  <edge id="373" label="guanine (pp) phosphate" source="109" target="80" cy:directed="1">
    <att name="shared name" value="guanine (pp) phosphate" type="string"/>
    <att name="shared interaction" value="pp" type="string"/>
    <att name="name" value="guanine (pp) phosphate" type="string"/>
    <att name="selected" value="0" type="boolean"/>
    <att name="interaction" value="pp" type="string"/>
  </edge>
  <edge id="372" label="glycine (pp) serine" source="107" target="105" cy:directed="1">
    <att name="shared name" value="glycine (pp) serine" type="string"/>
    <att name="shared interaction" value="pp" type="string"/>
    <att name="name" value="glycine (pp) serine" type="string"/>
    <att name="selected" value="0" type="boolean"/>
    <att name="interaction" value="pp" type="string"/>
  </edge>
  <edge id="371" label="serine (pp) X14613" source="105" target="243" cy:directed="1">
    <att name="shared name" value="serine (pp) X14613" type="string"/>
    <att name="shared interaction" value="pp" type="string"/>
    <att name="name" value="serine (pp) X14613" type="string"/>
    <att name="selected" value="0" type="boolean"/>
    <att name="interaction" value="pp" type="string"/>
  </edge>
  <edge id="370" label="tryptophan (pp) X14147" source="104" target="255" cy:directed="1">
    <att name="shared name" value="tryptophan (pp) X14147" type="string"/>
    <att name="shared interaction" value="pp" type="string"/>
    <att name="name" value="tryptophan (pp) X14147" type="string"/>
    <att name="selected" value="0" type="boolean"/>
    <att name="interaction" value="pp" type="string"/>
  </edge>
  <edge id="369" label="leucine (pp) X11725" source="103" target="241" cy:directed="1">
    <att name="shared name" value="leucine (pp) X11725" type="string"/>
    <att name="shared interaction" value="pp" type="string"/>
    <att name="name" value="leucine (pp) X11725" type="string"/>
    <att name="selected" value="0" type="boolean"/>
    <att name="interaction" value="pp" type="string"/>
  </edge>
  <edge id="368" label="leucine (pp) valine" source="103" target="171" cy:directed="1">
    <att name="shared name" value="leucine (pp) valine" type="string"/>
    <att name="shared interaction" value="pp" type="string"/>
    <att name="name" value="leucine (pp) valine" type="string"/>
    <att name="selected" value="0" type="boolean"/>
    <att name="interaction" value="pp" type="string"/>
  </edge>
  <edge id="367" label="leucine (pp) Nacetylthreonine" source="103" target="155" cy:directed="1">
    <att name="shared name" value="leucine (pp) Nacetylthreonine" type="string"/>
    <att name="shared interaction" value="pp" type="string"/>
    <att name="name" value="leucine (pp) Nacetylthreonine" type="string"/>
    <att name="selected" value="0" type="boolean"/>
    <att name="interaction" value="pp" type="string"/>
  </edge>
  <edge id="366" label="leucine (pp) serine" source="103" target="105" cy:directed="1">
    <att name="shared name" value="leucine (pp) serine" type="string"/>
    <att name="shared interaction" value="pp" type="string"/>
    <att name="name" value="leucine (pp) serine" type="string"/>
    <att name="selected" value="0" type="boolean"/>
    <att name="interaction" value="pp" type="string"/>
  </edge>
  <edge id="365" label="leucine (pp) tryptophan" source="103" target="104" cy:directed="1">
    <att name="shared name" value="leucine (pp) tryptophan" type="string"/>
    <att name="shared interaction" value="pp" type="string"/>
    <att name="name" value="leucine (pp) tryptophan" type="string"/>
    <att name="selected" value="0" type="boolean"/>
    <att name="interaction" value="pp" type="string"/>
  </edge>
  <edge id="364" label="X13068 (pp) X13098" source="102" target="161" cy:directed="1">
    <att name="shared name" value="X13068 (pp) X13098" type="string"/>
    <att name="shared interaction" value="pp" type="string"/>
    <att name="name" value="X13068 (pp) X13098" type="string"/>
    <att name="selected" value="0" type="boolean"/>
    <att name="interaction" value="pp" type="string"/>
  </edge>
  <edge id="363" label="X13068 (pp) X13150" source="102" target="145" cy:directed="1">
    <att name="shared name" value="X13068 (pp) X13150" type="string"/>
    <att name="shared interaction" value="pp" type="string"/>
    <att name="name" value="X13068 (pp) X13150" type="string"/>
    <att name="selected" value="0" type="boolean"/>
    <att name="interaction" value="pp" type="string"/>
  </edge>
  <edge id="362" label="X13068 (pp) X13086" source="102" target="126" cy:directed="1">
    <att name="shared name" value="X13068 (pp) X13086" type="string"/>
    <att name="shared interaction" value="pp" type="string"/>
    <att name="name" value="X13068 (pp) X13086" type="string"/>
    <att name="selected" value="0" type="boolean"/>
    <att name="interaction" value="pp" type="string"/>
  </edge>
  <edge id="361" label="penicillinG(prev.X13066) (pp) X13068" source="101" target="102" cy:directed="1">
    <att name="shared name" value="penicillinG(prev.X13066) (pp) X13068" type="string"/>
    <att name="shared interaction" value="pp" type="string"/>
    <att name="name" value="penicillinG(prev.X13066) (pp) X13068" type="string"/>
    <att name="selected" value="0" type="boolean"/>
    <att name="interaction" value="pp" type="string"/>
  </edge>
  <edge id="360" label="oleate(18:1n9) (pp) 13(S)HODE(prev.X11560)" source="99" target="238" cy:directed="1">
    <att name="shared name" value="oleate(18:1n9) (pp) 13(S)HODE(prev.X11560)" type="string"/>
    <att name="shared interaction" value="pp" type="string"/>
    <att name="name" value="oleate(18:1n9) (pp) 13(S)HODE(prev.X11560)" type="string"/>
    <att name="selected" value="0" type="boolean"/>
    <att name="interaction" value="pp" type="string"/>
  </edge>
  <edge id="359" label="myristoleate(14:1n5) (pp) X12442" source="98" target="256" cy:directed="1">
    <att name="shared name" value="myristoleate(14:1n5) (pp) X12442" type="string"/>
    <att name="shared interaction" value="pp" type="string"/>
    <att name="name" value="myristoleate(14:1n5) (pp) X12442" type="string"/>
    <att name="selected" value="0" type="boolean"/>
    <att name="interaction" value="pp" type="string"/>
  </edge>
  <edge id="358" label="myristoleate(14:1n5) (pp) stearidonate(18:4n3)" source="98" target="212" cy:directed="1">
    <att name="shared name" value="myristoleate(14:1n5) (pp) stearidonate(18:4n3)" type="string"/>
    <att name="shared interaction" value="pp" type="string"/>
    <att name="name" value="myristoleate(14:1n5) (pp) stearidonate(18:4n3)" type="string"/>
    <att name="selected" value="0" type="boolean"/>
    <att name="interaction" value="pp" type="string"/>
  </edge>
  <edge id="357" label="myristate(14:0) (pp) palmitoleate(16:1n7)" source="97" target="93" cy:directed="1">
    <att name="shared name" value="myristate(14:0) (pp) palmitoleate(16:1n7)" type="string"/>
    <att name="shared interaction" value="pp" type="string"/>
    <att name="name" value="myristate(14:0) (pp) palmitoleate(16:1n7)" type="string"/>
    <att name="selected" value="0" type="boolean"/>
    <att name="interaction" value="pp" type="string"/>
  </edge>
  <edge id="356" label="myristate(14:0) (pp) myristoleate(14:1n5)" source="97" target="98" cy:directed="1">
    <att name="shared name" value="myristate(14:0) (pp) myristoleate(14:1n5)" type="string"/>
    <att name="shared interaction" value="pp" type="string"/>
    <att name="name" value="myristate(14:0) (pp) myristoleate(14:1n5)" type="string"/>
    <att name="selected" value="0" type="boolean"/>
    <att name="interaction" value="pp" type="string"/>
  </edge>
  <edge id="355" label="palmitate(16:0) (pp) palmitoleate(16:1n7)" source="96" target="93" cy:directed="1">
    <att name="shared name" value="palmitate(16:0) (pp) palmitoleate(16:1n7)" type="string"/>
    <att name="shared interaction" value="pp" type="string"/>
    <att name="name" value="palmitate(16:0) (pp) palmitoleate(16:1n7)" type="string"/>
    <att name="selected" value="0" type="boolean"/>
    <att name="interaction" value="pp" type="string"/>
  </edge>
  <edge id="354" label="phenolred (pp) X13082" source="95" target="125" cy:directed="1">
    <att name="shared name" value="phenolred (pp) X13082" type="string"/>
    <att name="shared interaction" value="pp" type="string"/>
    <att name="name" value="phenolred (pp) X13082" type="string"/>
    <att name="selected" value="0" type="boolean"/>
    <att name="interaction" value="pp" type="string"/>
  </edge>
  <edge id="353" label="phenolred (pp) X4357" source="95" target="182" cy:directed="1">
    <att name="shared name" value="phenolred (pp) X4357" type="string"/>
    <att name="shared interaction" value="pp" type="string"/>
    <att name="name" value="phenolred (pp) X4357" type="string"/>
    <att name="selected" value="0" type="boolean"/>
    <att name="interaction" value="pp" type="string"/>
  </edge>
  <edge id="352" label="phenolred (pp) X13871" source="95" target="167" cy:directed="1">
    <att name="shared name" value="phenolred (pp) X13871" type="string"/>
    <att name="shared interaction" value="pp" type="string"/>
    <att name="name" value="phenolred (pp) X13871" type="string"/>
    <att name="selected" value="0" type="boolean"/>
    <att name="interaction" value="pp" type="string"/>
  </edge>
  <edge id="351" label="galactose (pp) phenolred" source="94" target="95" cy:directed="1">
    <att name="shared name" value="galactose (pp) phenolred" type="string"/>
    <att name="shared interaction" value="pp" type="string"/>
    <att name="name" value="galactose (pp) phenolred" type="string"/>
    <att name="selected" value="0" type="boolean"/>
    <att name="interaction" value="pp" type="string"/>
  </edge>
  <edge id="350" label="10heptadecenoate(17:1n7) (pp) 10nonadecenoate(19:1n9)" source="92" target="81" cy:directed="1">
    <att name="shared name" value="10heptadecenoate(17:1n7) (pp) 10nonadecenoate(19:1n9)" type="string"/>
    <att name="shared interaction" value="pp" type="string"/>
    <att name="name" value="10heptadecenoate(17:1n7) (pp) 10nonadecenoate(19:1n9)" type="string"/>
    <att name="selected" value="0" type="boolean"/>
    <att name="interaction" value="pp" type="string"/>
  </edge>
  <edge id="349" label="10heptadecenoate(17:1n7) (pp) palmitoleate(16:1n7)" source="92" target="93" cy:directed="1">
    <att name="shared name" value="10heptadecenoate(17:1n7) (pp) palmitoleate(16:1n7)" type="string"/>
    <att name="shared interaction" value="pp" type="string"/>
    <att name="name" value="10heptadecenoate(17:1n7) (pp) palmitoleate(16:1n7)" type="string"/>
    <att name="selected" value="0" type="boolean"/>
    <att name="interaction" value="pp" type="string"/>
  </edge>
  <edge id="348" label="alanine (pp) serine" source="90" target="105" cy:directed="1">
    <att name="shared name" value="alanine (pp) serine" type="string"/>
    <att name="shared interaction" value="pp" type="string"/>
    <att name="name" value="alanine (pp) serine" type="string"/>
    <att name="selected" value="0" type="boolean"/>
    <att name="interaction" value="pp" type="string"/>
  </edge>
  <edge id="347" label="alanine (pp) threonine" source="90" target="91" cy:directed="1">
    <att name="shared name" value="alanine (pp) threonine" type="string"/>
    <att name="shared interaction" value="pp" type="string"/>
    <att name="name" value="alanine (pp) threonine" type="string"/>
    <att name="selected" value="0" type="boolean"/>
    <att name="interaction" value="pp" type="string"/>
  </edge>
  <edge id="346" label="linoleate(18:2n6) (pp) oleate(18:1n9)" source="88" target="99" cy:directed="1">
    <att name="shared name" value="linoleate(18:2n6) (pp) oleate(18:1n9)" type="string"/>
    <att name="shared interaction" value="pp" type="string"/>
    <att name="name" value="linoleate(18:2n6) (pp) oleate(18:1n9)" type="string"/>
    <att name="selected" value="0" type="boolean"/>
    <att name="interaction" value="pp" type="string"/>
  </edge>
  <edge id="345" label="linoleate(18:2n6) (pp) palmitate(16:0)" source="88" target="96" cy:directed="1">
    <att name="shared name" value="linoleate(18:2n6) (pp) palmitate(16:0)" type="string"/>
    <att name="shared interaction" value="pp" type="string"/>
    <att name="name" value="linoleate(18:2n6) (pp) palmitate(16:0)" type="string"/>
    <att name="selected" value="0" type="boolean"/>
    <att name="interaction" value="pp" type="string"/>
  </edge>
  <edge id="344" label="linoleate(18:2n6) (pp) (18:3n3or6)];linolenate[alphaorgamma" source="88" target="89" cy:directed="1">
    <att name="shared name" value="linoleate(18:2n6) (pp) (18:3n3or6)];linolenate[alphaorgamma" type="string"/>
    <att name="shared interaction" value="pp" type="string"/>
    <att name="name" value="linoleate(18:2n6) (pp) (18:3n3or6)];linolenate[alphaorgamma" type="string"/>
    <att name="selected" value="0" type="boolean"/>
    <att name="interaction" value="pp" type="string"/>
  </edge>
  <edge id="343" label="1palmitoylglycerophosphocholine (pp) X11886" source="86" target="301" cy:directed="1">
    <att name="shared name" value="1palmitoylglycerophosphocholine (pp) X11886" type="string"/>
    <att name="shared interaction" value="pp" type="string"/>
    <att name="name" value="1palmitoylglycerophosphocholine (pp) X11886" type="string"/>
    <att name="selected" value="0" type="boolean"/>
    <att name="interaction" value="pp" type="string"/>
  </edge>
  <edge id="342" label="1palmitoylglycerophosphocholine (pp) 2oleoylglycerophosphoethanolamine*" source="86" target="120" cy:directed="1">
    <att name="shared name" value="1palmitoylglycerophosphocholine (pp) 2oleoylglycerophosphoethanolamine*" type="string"/>
    <att name="shared interaction" value="pp" type="string"/>
    <att name="name" value="1palmitoylglycerophosphocholine (pp) 2oleoylglycerophosphoethanolamine*" type="string"/>
    <att name="selected" value="0" type="boolean"/>
    <att name="interaction" value="pp" type="string"/>
  </edge>
  <edge id="341" label="1palmitoylglycerophosphocholine (pp) 1stearoylglycerophosphocholine" source="86" target="87" cy:directed="1">
    <att name="shared name" value="1palmitoylglycerophosphocholine (pp) 1stearoylglycerophosphocholine" type="string"/>
    <att name="shared interaction" value="pp" type="string"/>
    <att name="name" value="1palmitoylglycerophosphocholine (pp) 1stearoylglycerophosphocholine" type="string"/>
    <att name="selected" value="0" type="boolean"/>
    <att name="interaction" value="pp" type="string"/>
  </edge>
  <edge id="340" label="dihomolinoleate(20:2n6) (pp) ornithine" source="85" target="245" cy:directed="1">
    <att name="shared name" value="dihomolinoleate(20:2n6) (pp) ornithine" type="string"/>
    <att name="shared interaction" value="pp" type="string"/>
    <att name="name" value="dihomolinoleate(20:2n6) (pp) ornithine" type="string"/>
    <att name="selected" value="0" type="boolean"/>
    <att name="interaction" value="pp" type="string"/>
  </edge>
  <edge id="339" label="dihomolinoleate(20:2n6) (pp) X12627" source="85" target="150" cy:directed="1">
    <att name="shared name" value="dihomolinoleate(20:2n6) (pp) X12627" type="string"/>
    <att name="shared interaction" value="pp" type="string"/>
    <att name="name" value="dihomolinoleate(20:2n6) (pp) X12627" type="string"/>
    <att name="selected" value="0" type="boolean"/>
    <att name="interaction" value="pp" type="string"/>
  </edge>
  <edge id="338" label="dihomolinoleate(20:2n6) (pp) stearate(18:0)" source="85" target="134" cy:directed="1">
    <att name="shared name" value="dihomolinoleate(20:2n6) (pp) stearate(18:0)" type="string"/>
    <att name="shared interaction" value="pp" type="string"/>
    <att name="name" value="dihomolinoleate(20:2n6) (pp) stearate(18:0)" type="string"/>
    <att name="selected" value="0" type="boolean"/>
    <att name="interaction" value="pp" type="string"/>
  </edge>
  <edge id="337" label="dihomolinoleate(20:2n6) (pp) docosadienoate(22:2n6)" source="85" target="106" cy:directed="1">
    <att name="shared name" value="dihomolinoleate(20:2n6) (pp) docosadienoate(22:2n6)" type="string"/>
    <att name="shared interaction" value="pp" type="string"/>
    <att name="name" value="dihomolinoleate(20:2n6) (pp) docosadienoate(22:2n6)" type="string"/>
    <att name="selected" value="0" type="boolean"/>
    <att name="interaction" value="pp" type="string"/>
  </edge>
  <edge id="336" label="dihomolinoleate(20:2n6) (pp) 22:5n3);docosapentaenoate(n3DPA" source="85" target="77" cy:directed="1">
    <att name="shared name" value="dihomolinoleate(20:2n6) (pp) 22:5n3);docosapentaenoate(n3DPA" type="string"/>
    <att name="shared interaction" value="pp" type="string"/>
    <att name="name" value="dihomolinoleate(20:2n6) (pp) 22:5n3);docosapentaenoate(n3DPA" type="string"/>
    <att name="selected" value="0" type="boolean"/>
    <att name="interaction" value="pp" type="string"/>
  </edge>
  <edge id="335" label="dihomolinoleate(20:2n6) (pp) eicosenoate(20:1n9or11)" source="85" target="82" cy:directed="1">
    <att name="shared name" value="dihomolinoleate(20:2n6) (pp) eicosenoate(20:1n9or11)" type="string"/>
    <att name="shared interaction" value="pp" type="string"/>
    <att name="name" value="dihomolinoleate(20:2n6) (pp) eicosenoate(20:1n9or11)" type="string"/>
    <att name="selected" value="0" type="boolean"/>
    <att name="interaction" value="pp" type="string"/>
  </edge>
  <edge id="334" label="X12792 (pp) X4015" source="83" target="84" cy:directed="1">
    <att name="shared name" value="X12792 (pp) X4015" type="string"/>
    <att name="shared interaction" value="pp" type="string"/>
    <att name="name" value="X12792 (pp) X4015" type="string"/>
    <att name="selected" value="0" type="boolean"/>
    <att name="interaction" value="pp" type="string"/>
  </edge>
  <edge id="333" label="10nonadecenoate(19:1n9) (pp) margarate(17:0)" source="81" target="229" cy:directed="1">
    <att name="shared name" value="10nonadecenoate(19:1n9) (pp) margarate(17:0)" type="string"/>
    <att name="shared interaction" value="pp" type="string"/>
    <att name="name" value="10nonadecenoate(19:1n9) (pp) margarate(17:0)" type="string"/>
    <att name="selected" value="0" type="boolean"/>
    <att name="interaction" value="pp" type="string"/>
  </edge>
  <edge id="332" label="10nonadecenoate(19:1n9) (pp) eicosenoate(20:1n9or11)" source="81" target="82" cy:directed="1">
    <att name="shared name" value="10nonadecenoate(19:1n9) (pp) eicosenoate(20:1n9or11)" type="string"/>
    <att name="shared interaction" value="pp" type="string"/>
    <att name="name" value="10nonadecenoate(19:1n9) (pp) eicosenoate(20:1n9or11)" type="string"/>
    <att name="selected" value="0" type="boolean"/>
    <att name="interaction" value="pp" type="string"/>
  </edge>
  <edge id="331" label="phosphate (pp) tryptophanbetaine" source="80" target="285" cy:directed="1">
    <att name="shared name" value="phosphate (pp) tryptophanbetaine" type="string"/>
    <att name="shared interaction" value="pp" type="string"/>
    <att name="name" value="phosphate (pp) tryptophanbetaine" type="string"/>
    <att name="selected" value="0" type="boolean"/>
    <att name="interaction" value="pp" type="string"/>
  </edge>
  <edge id="330" label="phosphate (pp) X4523" source="80" target="235" cy:directed="1">
    <att name="shared name" value="phosphate (pp) X4523" type="string"/>
    <att name="shared interaction" value="pp" type="string"/>
    <att name="name" value="phosphate (pp) X4523" type="string"/>
    <att name="selected" value="0" type="boolean"/>
    <att name="interaction" value="pp" type="string"/>
  </edge>
  <edge id="329" label="phosphate (pp) X15165" source="80" target="225" cy:directed="1">
    <att name="shared name" value="phosphate (pp) X15165" type="string"/>
    <att name="shared interaction" value="pp" type="string"/>
    <att name="name" value="phosphate (pp) X15165" type="string"/>
    <att name="selected" value="0" type="boolean"/>
    <att name="interaction" value="pp" type="string"/>
  </edge>
  <edge id="328" label="phosphate (pp) X12748" source="80" target="178" cy:directed="1">
    <att name="shared name" value="phosphate (pp) X12748" type="string"/>
    <att name="shared interaction" value="pp" type="string"/>
    <att name="name" value="phosphate (pp) X12748" type="string"/>
    <att name="selected" value="0" type="boolean"/>
    <att name="interaction" value="pp" type="string"/>
  </edge>
  <edge id="327" label="phosphate (pp) X3094" source="80" target="110" cy:directed="1">
    <att name="shared name" value="phosphate (pp) X3094" type="string"/>
    <att name="shared interaction" value="pp" type="string"/>
    <att name="name" value="phosphate (pp) X3094" type="string"/>
    <att name="selected" value="0" type="boolean"/>
    <att name="interaction" value="pp" type="string"/>
  </edge>
  <edge id="326" label="glutamate (pp) Nacetylmethionine" source="79" target="183" cy:directed="1">
    <att name="shared name" value="glutamate (pp) Nacetylmethionine" type="string"/>
    <att name="shared interaction" value="pp" type="string"/>
    <att name="name" value="glutamate (pp) Nacetylmethionine" type="string"/>
    <att name="selected" value="0" type="boolean"/>
    <att name="interaction" value="pp" type="string"/>
  </edge>
  <edge id="325" label="glutamate (pp) X8994" source="79" target="168" cy:directed="1">
    <att name="shared name" value="glutamate (pp) X8994" type="string"/>
    <att name="shared interaction" value="pp" type="string"/>
    <att name="name" value="glutamate (pp) X8994" type="string"/>
    <att name="selected" value="0" type="boolean"/>
    <att name="interaction" value="pp" type="string"/>
  </edge>
  <edge id="324" label="glutamate (pp) uridine" source="79" target="152" cy:directed="1">
    <att name="shared name" value="glutamate (pp) uridine" type="string"/>
    <att name="shared interaction" value="pp" type="string"/>
    <att name="name" value="glutamate (pp) uridine" type="string"/>
    <att name="selected" value="0" type="boolean"/>
    <att name="interaction" value="pp" type="string"/>
  </edge>
  <edge id="323" label="glutamate (pp) uracil" source="79" target="127" cy:directed="1">
    <att name="shared name" value="glutamate (pp) uracil" type="string"/>
    <att name="shared interaction" value="pp" type="string"/>
    <att name="name" value="glutamate (pp) uracil" type="string"/>
    <att name="selected" value="0" type="boolean"/>
    <att name="interaction" value="pp" type="string"/>
  </edge>
  <edge id="322" label="glutamate (pp) glycine" source="79" target="107" cy:directed="1">
    <att name="shared name" value="glutamate (pp) glycine" type="string"/>
    <att name="shared interaction" value="pp" type="string"/>
    <att name="name" value="glutamate (pp) glycine" type="string"/>
    <att name="selected" value="0" type="boolean"/>
    <att name="interaction" value="pp" type="string"/>
  </edge>
  <edge id="321" label="glutamate (pp) hypoxanthine" source="79" target="115" cy:directed="1">
    <att name="shared name" value="glutamate (pp) hypoxanthine" type="string"/>
    <att name="shared interaction" value="pp" type="string"/>
    <att name="name" value="glutamate (pp) hypoxanthine" type="string"/>
    <att name="selected" value="0" type="boolean"/>
    <att name="interaction" value="pp" type="string"/>
  </edge>
  <edge id="320" label="glutamate (pp) proline" source="79" target="108" cy:directed="1">
    <att name="shared name" value="glutamate (pp) proline" type="string"/>
    <att name="shared interaction" value="pp" type="string"/>
    <att name="name" value="glutamate (pp) proline" type="string"/>
    <att name="selected" value="0" type="boolean"/>
    <att name="interaction" value="pp" type="string"/>
  </edge>
  <edge id="319" label="glutamate (pp) phosphate" source="79" target="80" cy:directed="1">
    <att name="shared name" value="glutamate (pp) phosphate" type="string"/>
    <att name="shared interaction" value="pp" type="string"/>
    <att name="name" value="glutamate (pp) phosphate" type="string"/>
    <att name="selected" value="0" type="boolean"/>
    <att name="interaction" value="pp" type="string"/>
  </edge>
  <edge id="318" label="dihomolinolenate(20:3n3orn6) (pp) X3094" source="78" target="110" cy:directed="1">
    <att name="shared name" value="dihomolinolenate(20:3n3orn6) (pp) X3094" type="string"/>
    <att name="shared interaction" value="pp" type="string"/>
    <att name="name" value="dihomolinolenate(20:3n3orn6) (pp) X3094" type="string"/>
    <att name="selected" value="0" type="boolean"/>
    <att name="interaction" value="pp" type="string"/>
  </edge>
  <edge id="317" label="22:5n3);docosapentaenoate(n3DPA (pp) 20:5n3);eicosapentaenoate(EPA" source="77" target="100" cy:directed="1">
    <att name="shared name" value="22:5n3);docosapentaenoate(n3DPA (pp) 20:5n3);eicosapentaenoate(EPA" type="string"/>
    <att name="shared interaction" value="pp" type="string"/>
    <att name="name" value="22:5n3);docosapentaenoate(n3DPA (pp) 20:5n3);eicosapentaenoate(EPA" type="string"/>
    <att name="selected" value="0" type="boolean"/>
    <att name="interaction" value="pp" type="string"/>
  </edge>
  <edge id="316" label="adrenate(22:4n6) (pp) X10500" source="76" target="231" cy:directed="1">
    <att name="shared name" value="adrenate(22:4n6) (pp) X10500" type="string"/>
    <att name="shared interaction" value="pp" type="string"/>
    <att name="name" value="adrenate(22:4n6) (pp) X10500" type="string"/>
    <att name="selected" value="0" type="boolean"/>
    <att name="interaction" value="pp" type="string"/>
  </edge>
  <edge id="315" label="adrenate(22:4n6) (pp) dihomolinolenate(20:3n3orn6)" source="76" target="78" cy:directed="1">
    <att name="shared name" value="adrenate(22:4n6) (pp) dihomolinolenate(20:3n3orn6)" type="string"/>
    <att name="shared interaction" value="pp" type="string"/>
    <att name="name" value="adrenate(22:4n6) (pp) dihomolinolenate(20:3n3orn6)" type="string"/>
    <att name="selected" value="0" type="boolean"/>
    <att name="interaction" value="pp" type="string"/>
  </edge>
  <edge id="314" label="adrenate(22:4n6) (pp) 22:5n3);docosapentaenoate(n3DPA" source="76" target="77" cy:directed="1">
    <att name="shared name" value="adrenate(22:4n6) (pp) 22:5n3);docosapentaenoate(n3DPA" type="string"/>
    <att name="shared interaction" value="pp" type="string"/>
    <att name="name" value="adrenate(22:4n6) (pp) 22:5n3);docosapentaenoate(n3DPA" type="string"/>
    <att name="selected" value="0" type="boolean"/>
    <att name="interaction" value="pp" type="string"/>
  </edge>
  <edge id="313" label="isoleucine (pp) tyrosine" source="75" target="73" cy:directed="1">
    <att name="shared name" value="isoleucine (pp) tyrosine" type="string"/>
    <att name="shared interaction" value="pp" type="string"/>
    <att name="name" value="isoleucine (pp) tyrosine" type="string"/>
    <att name="selected" value="0" type="boolean"/>
    <att name="interaction" value="pp" type="string"/>
  </edge>
  <edge id="312" label="methionine (pp) threonine" source="74" target="91" cy:directed="1">
    <att name="shared name" value="methionine (pp) threonine" type="string"/>
    <att name="shared interaction" value="pp" type="string"/>
    <att name="name" value="methionine (pp) threonine" type="string"/>
    <att name="selected" value="0" type="boolean"/>
    <att name="interaction" value="pp" type="string"/>
  </edge>
  <edge id="311" label="methionine (pp) phenylalanine" source="74" target="72" cy:directed="1">
    <att name="shared name" value="methionine (pp) phenylalanine" type="string"/>
    <att name="shared interaction" value="pp" type="string"/>
    <att name="name" value="methionine (pp) phenylalanine" type="string"/>
    <att name="selected" value="0" type="boolean"/>
    <att name="interaction" value="pp" type="string"/>
  </edge>
  <edge id="310" label="phenylalanine (pp) X12799" source="72" target="284" cy:directed="1">
    <att name="shared name" value="phenylalanine (pp) X12799" type="string"/>
    <att name="shared interaction" value="pp" type="string"/>
    <att name="name" value="phenylalanine (pp) X12799" type="string"/>
    <att name="selected" value="0" type="boolean"/>
    <att name="interaction" value="pp" type="string"/>
  </edge>
  <edge id="309" label="phenylalanine (pp) tyrosine" source="72" target="73" cy:directed="1">
    <att name="shared name" value="phenylalanine (pp) tyrosine" type="string"/>
    <att name="shared interaction" value="pp" type="string"/>
    <att name="name" value="phenylalanine (pp) tyrosine" type="string"/>
    <att name="selected" value="0" type="boolean"/>
    <att name="interaction" value="pp" type="string"/>
  </edge>
</graph>
