# Supplementary material for: Computational models applied to metabolomics data hints at the relevance of glutamine metabolism in breast cancer
Source: BMC Cancer. 2020 Apr 15;20:307. doi: 10.1186/s12885-020-06764-x (PMC7265650; doi:10.1186/s12885-020-06764-x)
Supplement: Supplementary file 2 — File S2: Cytoscape file of the network combining gene expression and metabolomics data. [file 12885_2020_6764_MOESM2_ESM.xgmml]

<?xml version="1.0" encoding="UTF-8" standalone="yes"?>
<graph id="62" label="edges metabolitos mas genes para cytoscape.txt" directed="1" cy:documentVersion="3.0" xmlns:dc="http://purl.org/dc/elements/1.1/" xmlns:xlink="http://www.w3.org/1999/xlink" xmlns:rdf="http://www.w3.org/1999/02/22-rdf-syntax-ns#" xmlns:cy="http://www.cytoscape.org" xmlns="http://www.cs.rpi.edu/XGMML">
  <att name="networkMetadata">
    <rdf:RDF>
      <rdf:Description rdf:about="http://www.cytoscape.org/">
        <dc:type>Protein-Protein Interaction</dc:type>
        <dc:description>N/A</dc:description>
        <dc:identifier>N/A</dc:identifier>
        <dc:date>2020-03-03 14:14:06</dc:date>
        <dc:title>edges metabolitos mas genes para cytoscape.txt</dc:title>
        <dc:source>http://www.cytoscape.org/</dc:source>
        <dc:format>Cytoscape-XGMML</dc:format>
      </rdf:Description>
    </rdf:RDF>
  </att>
  <att name="shared name" value="edges metabolitos mas genes para cytoscape.txt" type="string"/>
  <att name="name" value="edges metabolitos mas genes para cytoscape.txt" type="string"/>
  <att name="selected" value="1" type="boolean"/>
  <att name="__Annotations" type="list">
    <att name="__Annotations" value="" type="string"/>
  </att>
  <att name="layoutAlgorithm" value="Prefuse Force Directed Layout" type="string" cy:hidden="1"/>
  <node id="2308" label="IGHV3-52">
    <att name="shared name" value="IGHV3-52" type="string"/>
    <att name="name" value="IGHV3-52" type="string"/>
    <att name="selected" value="0" type="boolean"/>
    <att name="CATEGORIA" value="G" type="string"/>
    <att name="node" value="1" type="integer"/>
  </node>
  <node id="2307" label="IGHV3-43">
    <att name="shared name" value="IGHV3-43" type="string"/>
    <att name="name" value="IGHV3-43" type="string"/>
    <att name="selected" value="0" type="boolean"/>
    <att name="CATEGORIA" value="G" type="string"/>
    <att name="node" value="1" type="integer"/>
  </node>
  <node id="2306" label="IGKV1OR9-2">
    <att name="shared name" value="IGKV1OR9-2" type="string"/>
    <att name="name" value="IGKV1OR9-2" type="string"/>
    <att name="selected" value="0" type="boolean"/>
    <att name="CATEGORIA" value="G" type="string"/>
    <att name="node" value="1" type="integer"/>
  </node>
  <node id="2305" label="IGKV1OR9-1">
    <att name="shared name" value="IGKV1OR9-1" type="string"/>
    <att name="name" value="IGKV1OR9-1" type="string"/>
    <att name="selected" value="0" type="boolean"/>
    <att name="CATEGORIA" value="G" type="string"/>
    <att name="node" value="1" type="integer"/>
  </node>
  <node id="2304" label="LOC102724453">
    <att name="shared name" value="LOC102724453" type="string"/>
    <att name="name" value="LOC102724453" type="string"/>
    <att name="selected" value="0" type="boolean"/>
    <att name="CATEGORIA" value="G" type="string"/>
    <att name="node" value="1" type="integer"/>
  </node>
  <node id="2303" label="IGKV2D-28">
    <att name="shared name" value="IGKV2D-28" type="string"/>
    <att name="name" value="IGKV2D-28" type="string"/>
    <att name="selected" value="0" type="boolean"/>
    <att name="CATEGORIA" value="G" type="string"/>
    <att name="node" value="1" type="integer"/>
  </node>
  <node id="2302" label="IGHV3-7">
    <att name="shared name" value="IGHV3-7" type="string"/>
    <att name="name" value="IGHV3-7" type="string"/>
    <att name="selected" value="0" type="boolean"/>
    <att name="CATEGORIA" value="G" type="string"/>
    <att name="node" value="1" type="integer"/>
  </node>
  <node id="2301" label="IGHV3-35">
    <att name="shared name" value="IGHV3-35" type="string"/>
    <att name="name" value="IGHV3-35" type="string"/>
    <att name="selected" value="0" type="boolean"/>
    <att name="CATEGORIA" value="G" type="string"/>
    <att name="node" value="1" type="integer"/>
  </node>
  <node id="2300" label="IGHV3OR16-7">
    <att name="shared name" value="IGHV3OR16-7" type="string"/>
    <att name="name" value="IGHV3OR16-7" type="string"/>
    <att name="selected" value="0" type="boolean"/>
    <att name="CATEGORIA" value="G" type="string"/>
    <att name="node" value="1" type="integer"/>
  </node>
  <node id="2299" label="POTEJ">
    <att name="shared name" value="POTEJ" type="string"/>
    <att name="name" value="POTEJ" type="string"/>
    <att name="selected" value="0" type="boolean"/>
    <att name="CATEGORIA" value="G" type="string"/>
    <att name="node" value="11" type="integer"/>
  </node>
  <node id="2298" label="POTEG">
    <att name="shared name" value="POTEG" type="string"/>
    <att name="name" value="POTEG" type="string"/>
    <att name="selected" value="0" type="boolean"/>
    <att name="CATEGORIA" value="G" type="string"/>
    <att name="node" value="11" type="integer"/>
  </node>
  <node id="2297" label="IGKV3D-11">
    <att name="shared name" value="IGKV3D-11" type="string"/>
    <att name="name" value="IGKV3D-11" type="string"/>
    <att name="selected" value="0" type="boolean"/>
    <att name="CATEGORIA" value="G" type="string"/>
    <att name="node" value="1" type="integer"/>
  </node>
  <node id="2296" label="IGKV3D-20">
    <att name="shared name" value="IGKV3D-20" type="string"/>
    <att name="name" value="IGKV3D-20" type="string"/>
    <att name="selected" value="0" type="boolean"/>
    <att name="CATEGORIA" value="G" type="string"/>
    <att name="node" value="1" type="integer"/>
  </node>
  <node id="2295" label="IGKV3OR2-268">
    <att name="shared name" value="IGKV3OR2-268" type="string"/>
    <att name="name" value="IGKV3OR2-268" type="string"/>
    <att name="selected" value="0" type="boolean"/>
    <att name="CATEGORIA" value="G" type="string"/>
    <att name="node" value="1" type="integer"/>
  </node>
  <node id="2294" label="CNN2P8">
    <att name="shared name" value="CNN2P8" type="string"/>
    <att name="name" value="CNN2P8" type="string"/>
    <att name="selected" value="0" type="boolean"/>
    <att name="CATEGORIA" value="G" type="string"/>
    <att name="node" value="4" type="integer"/>
  </node>
  <node id="2293" label="CNN2P4">
    <att name="shared name" value="CNN2P4" type="string"/>
    <att name="name" value="CNN2P4" type="string"/>
    <att name="selected" value="0" type="boolean"/>
    <att name="CATEGORIA" value="G" type="string"/>
    <att name="node" value="4" type="integer"/>
  </node>
  <node id="2292" label="IGHV3-74">
    <att name="shared name" value="IGHV3-74" type="string"/>
    <att name="name" value="IGHV3-74" type="string"/>
    <att name="selected" value="0" type="boolean"/>
    <att name="CATEGORIA" value="G" type="string"/>
    <att name="node" value="1" type="integer"/>
  </node>
  <node id="2291" label="MT-TW">
    <att name="shared name" value="MT-TW" type="string"/>
    <att name="name" value="MT-TW" type="string"/>
    <att name="selected" value="0" type="boolean"/>
    <att name="CATEGORIA" value="G" type="string"/>
    <att name="node" value="9" type="integer"/>
  </node>
  <node id="2290" label="ND2">
    <att name="shared name" value="ND2" type="string"/>
    <att name="name" value="ND2" type="string"/>
    <att name="selected" value="0" type="boolean"/>
    <att name="CATEGORIA" value="G" type="string"/>
    <att name="node" value="9" type="integer"/>
  </node>
  <node id="2289" label="IGHV3-73">
    <att name="shared name" value="IGHV3-73" type="string"/>
    <att name="name" value="IGHV3-73" type="string"/>
    <att name="selected" value="0" type="boolean"/>
    <att name="CATEGORIA" value="G" type="string"/>
    <att name="node" value="1" type="integer"/>
  </node>
  <node id="2288" label="IGKV1D-42">
    <att name="shared name" value="IGKV1D-42" type="string"/>
    <att name="name" value="IGKV1D-42" type="string"/>
    <att name="selected" value="0" type="boolean"/>
    <att name="CATEGORIA" value="G" type="string"/>
    <att name="node" value="1" type="integer"/>
  </node>
  <node id="2287" label="IGKV1D-16">
    <att name="shared name" value="IGKV1D-16" type="string"/>
    <att name="name" value="IGKV1D-16" type="string"/>
    <att name="selected" value="0" type="boolean"/>
    <att name="CATEGORIA" value="G" type="string"/>
    <att name="node" value="1" type="integer"/>
  </node>
  <node id="2286" label="SNORD115-1">
    <att name="shared name" value="SNORD115-1" type="string"/>
    <att name="name" value="SNORD115-1" type="string"/>
    <att name="selected" value="0" type="boolean"/>
    <att name="CATEGORIA" value="G" type="string"/>
    <att name="node" value="3" type="integer"/>
  </node>
  <node id="2285" label="SNORD115-5">
    <att name="shared name" value="SNORD115-5" type="string"/>
    <att name="name" value="SNORD115-5" type="string"/>
    <att name="selected" value="0" type="boolean"/>
    <att name="CATEGORIA" value="G" type="string"/>
    <att name="node" value="3" type="integer"/>
  </node>
  <node id="2284" label="SNORD115-6">
    <att name="shared name" value="SNORD115-6" type="string"/>
    <att name="name" value="SNORD115-6" type="string"/>
    <att name="selected" value="0" type="boolean"/>
    <att name="CATEGORIA" value="G" type="string"/>
    <att name="node" value="3" type="integer"/>
  </node>
  <node id="2283" label="EPC1">
    <att name="shared name" value="EPC1" type="string"/>
    <att name="name" value="EPC1" type="string"/>
    <att name="selected" value="0" type="boolean"/>
    <att name="CATEGORIA" value="G" type="string"/>
    <att name="node" value="1" type="integer"/>
  </node>
  <node id="2282" label="IGKC">
    <att name="shared name" value="IGKC" type="string"/>
    <att name="name" value="IGKC" type="string"/>
    <att name="selected" value="0" type="boolean"/>
    <att name="CATEGORIA" value="G" type="string"/>
    <att name="node" value="1" type="integer"/>
  </node>
  <node id="2281" label="SNORD116-26">
    <att name="shared name" value="SNORD116-26" type="string"/>
    <att name="name" value="SNORD116-26" type="string"/>
    <att name="selected" value="0" type="boolean"/>
    <att name="CATEGORIA" value="G" type="string"/>
    <att name="node" value="3" type="integer"/>
  </node>
  <node id="2280" label="SNORD116-25">
    <att name="shared name" value="SNORD116-25" type="string"/>
    <att name="name" value="SNORD116-25" type="string"/>
    <att name="selected" value="0" type="boolean"/>
    <att name="CATEGORIA" value="G" type="string"/>
    <att name="node" value="3" type="integer"/>
  </node>
  <node id="2279" label="KRT17">
    <att name="shared name" value="KRT17" type="string"/>
    <att name="name" value="KRT17" type="string"/>
    <att name="selected" value="0" type="boolean"/>
    <att name="CATEGORIA" value="G" type="string"/>
    <att name="node" value="7" type="integer"/>
  </node>
  <node id="2278" label="KRT17P2">
    <att name="shared name" value="KRT17P2" type="string"/>
    <att name="name" value="KRT17P2" type="string"/>
    <att name="selected" value="0" type="boolean"/>
    <att name="CATEGORIA" value="G" type="string"/>
    <att name="node" value="7" type="integer"/>
  </node>
  <node id="2277" label="HIST1H3H">
    <att name="shared name" value="HIST1H3H" type="string"/>
    <att name="name" value="HIST1H3H" type="string"/>
    <att name="selected" value="0" type="boolean"/>
    <att name="CATEGORIA" value="G" type="string"/>
    <att name="node" value="9" type="integer"/>
  </node>
  <node id="2276" label="HIST1H2AI">
    <att name="shared name" value="HIST1H2AI" type="string"/>
    <att name="name" value="HIST1H2AI" type="string"/>
    <att name="selected" value="0" type="boolean"/>
    <att name="CATEGORIA" value="G" type="string"/>
    <att name="node" value="9" type="integer"/>
  </node>
  <node id="2275" label="SNORD116-5">
    <att name="shared name" value="SNORD116-5" type="string"/>
    <att name="name" value="SNORD116-5" type="string"/>
    <att name="selected" value="0" type="boolean"/>
    <att name="CATEGORIA" value="G" type="string"/>
    <att name="node" value="3" type="integer"/>
  </node>
  <node id="2274" label="SNORD116-1">
    <att name="shared name" value="SNORD116-1" type="string"/>
    <att name="name" value="SNORD116-1" type="string"/>
    <att name="selected" value="0" type="boolean"/>
    <att name="CATEGORIA" value="G" type="string"/>
    <att name="node" value="3" type="integer"/>
  </node>
  <node id="2273" label="IGKV1D-33">
    <att name="shared name" value="IGKV1D-33" type="string"/>
    <att name="name" value="IGKV1D-33" type="string"/>
    <att name="selected" value="0" type="boolean"/>
    <att name="CATEGORIA" value="G" type="string"/>
    <att name="node" value="1" type="integer"/>
  </node>
  <node id="2272" label="IGHV3OR16-8">
    <att name="shared name" value="IGHV3OR16-8" type="string"/>
    <att name="name" value="IGHV3OR16-8" type="string"/>
    <att name="selected" value="0" type="boolean"/>
    <att name="CATEGORIA" value="G" type="string"/>
    <att name="node" value="1" type="integer"/>
  </node>
  <node id="2271" label="SNORD116-4">
    <att name="shared name" value="SNORD116-4" type="string"/>
    <att name="name" value="SNORD116-4" type="string"/>
    <att name="selected" value="0" type="boolean"/>
    <att name="CATEGORIA" value="G" type="string"/>
    <att name="node" value="3" type="integer"/>
  </node>
  <node id="2270" label="RNU6-848P">
    <att name="shared name" value="RNU6-848P" type="string"/>
    <att name="name" value="RNU6-848P" type="string"/>
    <att name="selected" value="0" type="boolean"/>
    <att name="CATEGORIA" value="G" type="string"/>
    <att name="node" value="11" type="integer"/>
  </node>
  <node id="2269" label="RNU6-816P">
    <att name="shared name" value="RNU6-816P" type="string"/>
    <att name="name" value="RNU6-816P" type="string"/>
    <att name="selected" value="0" type="boolean"/>
    <att name="CATEGORIA" value="G" type="string"/>
    <att name="node" value="11" type="integer"/>
  </node>
  <node id="2268" label="ABCA9">
    <att name="shared name" value="ABCA9" type="string"/>
    <att name="name" value="ABCA9" type="string"/>
    <att name="selected" value="0" type="boolean"/>
    <att name="CATEGORIA" value="G" type="string"/>
    <att name="node" value="4" type="integer"/>
  </node>
  <node id="2267" label="ABCA6">
    <att name="shared name" value="ABCA6" type="string"/>
    <att name="name" value="ABCA6" type="string"/>
    <att name="selected" value="0" type="boolean"/>
    <att name="CATEGORIA" value="G" type="string"/>
    <att name="node" value="4" type="integer"/>
  </node>
  <node id="2266" label="IGKV1-13">
    <att name="shared name" value="IGKV1-13" type="string"/>
    <att name="name" value="IGKV1-13" type="string"/>
    <att name="selected" value="0" type="boolean"/>
    <att name="CATEGORIA" value="G" type="string"/>
    <att name="node" value="1" type="integer"/>
  </node>
  <node id="2265" label="IGKV1D-43">
    <att name="shared name" value="IGKV1D-43" type="string"/>
    <att name="name" value="IGKV1D-43" type="string"/>
    <att name="selected" value="0" type="boolean"/>
    <att name="CATEGORIA" value="G" type="string"/>
    <att name="node" value="1" type="integer"/>
  </node>
  <node id="2264" label="phenylalanine">
    <att name="shared name" value="phenylalanine" type="string"/>
    <att name="name" value="phenylalanine" type="string"/>
    <att name="selected" value="0" type="boolean"/>
    <att name="CATEGORIA" value="M" type="string"/>
    <att name="node" value="10" type="integer"/>
  </node>
  <node id="2263" label="tyrosine">
    <att name="shared name" value="tyrosine" type="string"/>
    <att name="name" value="tyrosine" type="string"/>
    <att name="selected" value="0" type="boolean"/>
    <att name="CATEGORIA" value="M" type="string"/>
    <att name="node" value="10" type="integer"/>
  </node>
  <node id="2262" label="COL1A1">
    <att name="shared name" value="COL1A1" type="string"/>
    <att name="name" value="COL1A1" type="string"/>
    <att name="selected" value="0" type="boolean"/>
    <att name="CATEGORIA" value="G" type="string"/>
    <att name="node" value="7" type="integer"/>
  </node>
  <node id="2261" label="COL1A2">
    <att name="shared name" value="COL1A2" type="string"/>
    <att name="name" value="COL1A2" type="string"/>
    <att name="selected" value="0" type="boolean"/>
    <att name="CATEGORIA" value="G" type="string"/>
    <att name="node" value="7" type="integer"/>
  </node>
  <node id="2260" label="PLIN4">
    <att name="shared name" value="PLIN4" type="string"/>
    <att name="name" value="PLIN4" type="string"/>
    <att name="selected" value="0" type="boolean"/>
    <att name="CATEGORIA" value="G" type="string"/>
    <att name="node" value="4" type="integer"/>
  </node>
  <node id="2259" label="PLIN1">
    <att name="shared name" value="PLIN1" type="string"/>
    <att name="name" value="PLIN1" type="string"/>
    <att name="selected" value="0" type="boolean"/>
    <att name="CATEGORIA" value="G" type="string"/>
    <att name="node" value="4" type="integer"/>
  </node>
  <node id="2258" label="RNA5SP473">
    <att name="shared name" value="RNA5SP473" type="string"/>
    <att name="name" value="RNA5SP473" type="string"/>
    <att name="selected" value="0" type="boolean"/>
    <att name="CATEGORIA" value="G" type="string"/>
    <att name="node" value="3" type="integer"/>
  </node>
  <node id="2257" label="RNA5SP132">
    <att name="shared name" value="RNA5SP132" type="string"/>
    <att name="name" value="RNA5SP132" type="string"/>
    <att name="selected" value="0" type="boolean"/>
    <att name="CATEGORIA" value="G" type="string"/>
    <att name="node" value="3" type="integer"/>
  </node>
  <node id="2256" label="IGHV4-59">
    <att name="shared name" value="IGHV4-59" type="string"/>
    <att name="name" value="IGHV4-59" type="string"/>
    <att name="selected" value="0" type="boolean"/>
    <att name="CATEGORIA" value="G" type="string"/>
    <att name="node" value="1" type="integer"/>
  </node>
  <node id="2255" label="GPD1">
    <att name="shared name" value="GPD1" type="string"/>
    <att name="name" value="GPD1" type="string"/>
    <att name="selected" value="0" type="boolean"/>
    <att name="CATEGORIA" value="G" type="string"/>
    <att name="node" value="4" type="integer"/>
  </node>
  <node id="2254" label="MIR8071-1">
    <att name="shared name" value="MIR8071-1" type="string"/>
    <att name="name" value="MIR8071-1" type="string"/>
    <att name="selected" value="0" type="boolean"/>
    <att name="CATEGORIA" value="G" type="string"/>
    <att name="node" value="1" type="integer"/>
  </node>
  <node id="2253" label="RNA5SP85">
    <att name="shared name" value="RNA5SP85" type="string"/>
    <att name="name" value="RNA5SP85" type="string"/>
    <att name="selected" value="0" type="boolean"/>
    <att name="CATEGORIA" value="G" type="string"/>
    <att name="node" value="3" type="integer"/>
  </node>
  <node id="2252" label="BUB1">
    <att name="shared name" value="BUB1" type="string"/>
    <att name="name" value="BUB1" type="string"/>
    <att name="selected" value="0" type="boolean"/>
    <att name="CATEGORIA" value="G" type="string"/>
    <att name="node" value="9" type="integer"/>
  </node>
  <node id="2251" label="CKAP2L">
    <att name="shared name" value="CKAP2L" type="string"/>
    <att name="name" value="CKAP2L" type="string"/>
    <att name="selected" value="0" type="boolean"/>
    <att name="CATEGORIA" value="G" type="string"/>
    <att name="node" value="9" type="integer"/>
  </node>
  <node id="2250" label="X-12792">
    <att name="shared name" value="X-12792" type="string"/>
    <att name="name" value="X-12792" type="string"/>
    <att name="selected" value="0" type="boolean"/>
    <att name="CATEGORIA" value="M" type="string"/>
    <att name="node" value="10" type="integer"/>
  </node>
  <node id="2249" label="X-4015">
    <att name="shared name" value="X-4015" type="string"/>
    <att name="name" value="X-4015" type="string"/>
    <att name="selected" value="0" type="boolean"/>
    <att name="CATEGORIA" value="M" type="string"/>
    <att name="node" value="10" type="integer"/>
  </node>
  <node id="2248" label="COL3A1">
    <att name="shared name" value="COL3A1" type="string"/>
    <att name="name" value="COL3A1" type="string"/>
    <att name="selected" value="0" type="boolean"/>
    <att name="CATEGORIA" value="G" type="string"/>
    <att name="node" value="7" type="integer"/>
  </node>
  <node id="2247" label="RN7SL314P">
    <att name="shared name" value="RN7SL314P" type="string"/>
    <att name="name" value="RN7SL314P" type="string"/>
    <att name="selected" value="0" type="boolean"/>
    <att name="CATEGORIA" value="G" type="string"/>
    <att name="node" value="11" type="integer"/>
  </node>
  <node id="2246" label="ANKRD30A">
    <att name="shared name" value="ANKRD30A" type="string"/>
    <att name="name" value="ANKRD30A" type="string"/>
    <att name="selected" value="0" type="boolean"/>
    <att name="CATEGORIA" value="G" type="string"/>
    <att name="node" value="11" type="integer"/>
  </node>
  <node id="2245" label="CD3E">
    <att name="shared name" value="CD3E" type="string"/>
    <att name="name" value="CD3E" type="string"/>
    <att name="selected" value="0" type="boolean"/>
    <att name="CATEGORIA" value="G" type="string"/>
    <att name="node" value="1" type="integer"/>
  </node>
  <node id="2244" label="CD96">
    <att name="shared name" value="CD96" type="string"/>
    <att name="name" value="CD96" type="string"/>
    <att name="selected" value="0" type="boolean"/>
    <att name="CATEGORIA" value="G" type="string"/>
    <att name="node" value="1" type="integer"/>
  </node>
  <node id="2243" label="POTEE">
    <att name="shared name" value="POTEE" type="string"/>
    <att name="name" value="POTEE" type="string"/>
    <att name="selected" value="0" type="boolean"/>
    <att name="CATEGORIA" value="G" type="string"/>
    <att name="node" value="11" type="integer"/>
  </node>
  <node id="2242" label="OR5P1P">
    <att name="shared name" value="OR5P1P" type="string"/>
    <att name="name" value="OR5P1P" type="string"/>
    <att name="selected" value="0" type="boolean"/>
    <att name="CATEGORIA" value="G" type="string"/>
    <att name="node" value="7" type="integer"/>
  </node>
  <node id="2241" label="OVCH2">
    <att name="shared name" value="OVCH2" type="string"/>
    <att name="name" value="OVCH2" type="string"/>
    <att name="selected" value="0" type="boolean"/>
    <att name="CATEGORIA" value="G" type="string"/>
    <att name="node" value="7" type="integer"/>
  </node>
  <node id="2240" label="LIPE">
    <att name="shared name" value="LIPE" type="string"/>
    <att name="name" value="LIPE" type="string"/>
    <att name="selected" value="0" type="boolean"/>
    <att name="CATEGORIA" value="G" type="string"/>
    <att name="node" value="4" type="integer"/>
  </node>
  <node id="2239" label="CIDEC">
    <att name="shared name" value="CIDEC" type="string"/>
    <att name="name" value="CIDEC" type="string"/>
    <att name="selected" value="0" type="boolean"/>
    <att name="CATEGORIA" value="G" type="string"/>
    <att name="node" value="3" type="integer"/>
  </node>
  <node id="2238" label="OR5P3">
    <att name="shared name" value="OR5P3" type="string"/>
    <att name="name" value="OR5P3" type="string"/>
    <att name="selected" value="0" type="boolean"/>
    <att name="CATEGORIA" value="G" type="string"/>
    <att name="node" value="7" type="integer"/>
  </node>
  <node id="2237" label="ADIPOQ">
    <att name="shared name" value="ADIPOQ" type="string"/>
    <att name="name" value="ADIPOQ" type="string"/>
    <att name="selected" value="0" type="boolean"/>
    <att name="CATEGORIA" value="G" type="string"/>
    <att name="node" value="4" type="integer"/>
  </node>
  <node id="2236" label="methionine">
    <att name="shared name" value="methionine" type="string"/>
    <att name="name" value="methionine" type="string"/>
    <att name="selected" value="0" type="boolean"/>
    <att name="CATEGORIA" value="M" type="string"/>
    <att name="node" value="10" type="integer"/>
  </node>
  <node id="2235" label="TRAT1">
    <att name="shared name" value="TRAT1" type="string"/>
    <att name="name" value="TRAT1" type="string"/>
    <att name="selected" value="0" type="boolean"/>
    <att name="CATEGORIA" value="G" type="string"/>
    <att name="node" value="1" type="integer"/>
  </node>
  <node id="2234" label="CD3G">
    <att name="shared name" value="CD3G" type="string"/>
    <att name="name" value="CD3G" type="string"/>
    <att name="selected" value="0" type="boolean"/>
    <att name="CATEGORIA" value="G" type="string"/>
    <att name="node" value="1" type="integer"/>
  </node>
  <node id="2233" label="adrenate(22:4n6)">
    <att name="shared name" value="adrenate(22:4n6)" type="string"/>
    <att name="name" value="adrenate(22:4n6)" type="string"/>
    <att name="selected" value="0" type="boolean"/>
    <att name="CATEGORIA" value="M" type="string"/>
    <att name="node" value="10" type="integer"/>
  </node>
  <node id="2232" label="22:5n3);docosapentaenoate(n3DPA">
    <att name="shared name" value="22:5n3);docosapentaenoate(n3DPA" type="string"/>
    <att name="name" value="22:5n3);docosapentaenoate(n3DPA" type="string"/>
    <att name="selected" value="0" type="boolean"/>
    <att name="CATEGORIA" value="M" type="string"/>
    <att name="node" value="10" type="integer"/>
  </node>
  <node id="2231" label="SNORD116-6">
    <att name="shared name" value="SNORD116-6" type="string"/>
    <att name="name" value="SNORD116-6" type="string"/>
    <att name="selected" value="0" type="boolean"/>
    <att name="CATEGORIA" value="G" type="string"/>
    <att name="node" value="3" type="integer"/>
  </node>
  <node id="2230" label="isoleucine">
    <att name="shared name" value="isoleucine" type="string"/>
    <att name="name" value="isoleucine" type="string"/>
    <att name="selected" value="0" type="boolean"/>
    <att name="CATEGORIA" value="M" type="string"/>
    <att name="node" value="10" type="integer"/>
  </node>
  <node id="2229" label="CD84">
    <att name="shared name" value="CD84" type="string"/>
    <att name="name" value="CD84" type="string"/>
    <att name="selected" value="0" type="boolean"/>
    <att name="CATEGORIA" value="G" type="string"/>
    <att name="node" value="1" type="integer"/>
  </node>
  <node id="2228" label="NCKAP1L">
    <att name="shared name" value="NCKAP1L" type="string"/>
    <att name="name" value="NCKAP1L" type="string"/>
    <att name="selected" value="0" type="boolean"/>
    <att name="CATEGORIA" value="G" type="string"/>
    <att name="node" value="1" type="integer"/>
  </node>
  <node id="2227" label="RNA5SP332">
    <att name="shared name" value="RNA5SP332" type="string"/>
    <att name="name" value="RNA5SP332" type="string"/>
    <att name="selected" value="0" type="boolean"/>
    <att name="CATEGORIA" value="G" type="string"/>
    <att name="node" value="3" type="integer"/>
  </node>
  <node id="2226" label="RNA5SP493">
    <att name="shared name" value="RNA5SP493" type="string"/>
    <att name="name" value="RNA5SP493" type="string"/>
    <att name="selected" value="0" type="boolean"/>
    <att name="CATEGORIA" value="G" type="string"/>
    <att name="node" value="3" type="integer"/>
  </node>
  <node id="2225" label="dihomo-linolenate(20:3n3orn6)">
    <att name="shared name" value="dihomo-linolenate(20:3n3orn6)" type="string"/>
    <att name="name" value="dihomo-linolenate(20:3n3orn6)" type="string"/>
    <att name="selected" value="0" type="boolean"/>
    <att name="CATEGORIA" value="M" type="string"/>
    <att name="node" value="10" type="integer"/>
  </node>
  <node id="2224" label="ADH1B">
    <att name="shared name" value="ADH1B" type="string"/>
    <att name="name" value="ADH1B" type="string"/>
    <att name="selected" value="0" type="boolean"/>
    <att name="CATEGORIA" value="G" type="string"/>
    <att name="node" value="4" type="integer"/>
  </node>
  <node id="2223" label="ADH1A">
    <att name="shared name" value="ADH1A" type="string"/>
    <att name="name" value="ADH1A" type="string"/>
    <att name="selected" value="0" type="boolean"/>
    <att name="CATEGORIA" value="G" type="string"/>
    <att name="node" value="4" type="integer"/>
  </node>
  <node id="2222" label="CENPF">
    <att name="shared name" value="CENPF" type="string"/>
    <att name="name" value="CENPF" type="string"/>
    <att name="selected" value="0" type="boolean"/>
    <att name="CATEGORIA" value="G" type="string"/>
    <att name="node" value="9" type="integer"/>
  </node>
  <node id="2221" label="ASPM">
    <att name="shared name" value="ASPM" type="string"/>
    <att name="name" value="ASPM" type="string"/>
    <att name="selected" value="0" type="boolean"/>
    <att name="CATEGORIA" value="G" type="string"/>
    <att name="node" value="8" type="integer"/>
  </node>
  <node id="2220" label="RBMS3">
    <att name="shared name" value="RBMS3" type="string"/>
    <att name="name" value="RBMS3" type="string"/>
    <att name="selected" value="0" type="boolean"/>
    <att name="CATEGORIA" value="G" type="string"/>
    <att name="node" value="7" type="integer"/>
  </node>
  <node id="2219" label="DLC1">
    <att name="shared name" value="DLC1" type="string"/>
    <att name="name" value="DLC1" type="string"/>
    <att name="selected" value="0" type="boolean"/>
    <att name="CATEGORIA" value="G" type="string"/>
    <att name="node" value="8" type="integer"/>
  </node>
  <node id="2218" label="CD3D">
    <att name="shared name" value="CD3D" type="string"/>
    <att name="name" value="CD3D" type="string"/>
    <att name="selected" value="0" type="boolean"/>
    <att name="CATEGORIA" value="G" type="string"/>
    <att name="node" value="1" type="integer"/>
  </node>
  <node id="2217" label="GLYAT">
    <att name="shared name" value="GLYAT" type="string"/>
    <att name="name" value="GLYAT" type="string"/>
    <att name="selected" value="0" type="boolean"/>
    <att name="CATEGORIA" value="G" type="string"/>
    <att name="node" value="3" type="integer"/>
  </node>
  <node id="2216" label="IGKV2D-18">
    <att name="shared name" value="IGKV2D-18" type="string"/>
    <att name="name" value="IGKV2D-18" type="string"/>
    <att name="selected" value="0" type="boolean"/>
    <att name="CATEGORIA" value="G" type="string"/>
    <att name="node" value="1" type="integer"/>
  </node>
  <node id="2215" label="THEMIS">
    <att name="shared name" value="THEMIS" type="string"/>
    <att name="name" value="THEMIS" type="string"/>
    <att name="selected" value="0" type="boolean"/>
    <att name="CATEGORIA" value="G" type="string"/>
    <att name="node" value="1" type="integer"/>
  </node>
  <node id="2214" label="10-nonadecenoate(19:1n9)">
    <att name="shared name" value="10-nonadecenoate(19:1n9)" type="string"/>
    <att name="name" value="10-nonadecenoate(19:1n9)" type="string"/>
    <att name="selected" value="0" type="boolean"/>
    <att name="CATEGORIA" value="M" type="string"/>
    <att name="node" value="10" type="integer"/>
  </node>
  <node id="2213" label="eicosenoate(20:1n9or11)">
    <att name="shared name" value="eicosenoate(20:1n9or11)" type="string"/>
    <att name="name" value="eicosenoate(20:1n9or11)" type="string"/>
    <att name="selected" value="0" type="boolean"/>
    <att name="CATEGORIA" value="M" type="string"/>
    <att name="node" value="10" type="integer"/>
  </node>
  <node id="2212" label="CENPE">
    <att name="shared name" value="CENPE" type="string"/>
    <att name="name" value="CENPE" type="string"/>
    <att name="selected" value="0" type="boolean"/>
    <att name="CATEGORIA" value="G" type="string"/>
    <att name="node" value="9" type="integer"/>
  </node>
  <node id="2211" label="RACGAP1">
    <att name="shared name" value="RACGAP1" type="string"/>
    <att name="name" value="RACGAP1" type="string"/>
    <att name="selected" value="0" type="boolean"/>
    <att name="CATEGORIA" value="G" type="string"/>
    <att name="node" value="9" type="integer"/>
  </node>
  <node id="2210" label="TPX2">
    <att name="shared name" value="TPX2" type="string"/>
    <att name="name" value="TPX2" type="string"/>
    <att name="selected" value="0" type="boolean"/>
    <att name="CATEGORIA" value="G" type="string"/>
    <att name="node" value="9" type="integer"/>
  </node>
  <node id="2209" label="galactose">
    <att name="shared name" value="galactose" type="string"/>
    <att name="name" value="galactose" type="string"/>
    <att name="selected" value="0" type="boolean"/>
    <att name="CATEGORIA" value="M" type="string"/>
    <att name="node" value="10" type="integer"/>
  </node>
  <node id="2208" label="phenolred">
    <att name="shared name" value="phenolred" type="string"/>
    <att name="name" value="phenolred" type="string"/>
    <att name="selected" value="0" type="boolean"/>
    <att name="CATEGORIA" value="M" type="string"/>
    <att name="node" value="10" type="integer"/>
  </node>
  <node id="2207" label="OR52N1">
    <att name="shared name" value="OR52N1" type="string"/>
    <att name="name" value="OR52N1" type="string"/>
    <att name="selected" value="0" type="boolean"/>
    <att name="CATEGORIA" value="G" type="string"/>
    <att name="node" value="1" type="integer"/>
  </node>
  <node id="2206" label="OR52N5">
    <att name="shared name" value="OR52N5" type="string"/>
    <att name="name" value="OR52N5" type="string"/>
    <att name="selected" value="0" type="boolean"/>
    <att name="CATEGORIA" value="G" type="string"/>
    <att name="node" value="1" type="integer"/>
  </node>
  <node id="2205" label="1-palmitoylglycerophosphocholine">
    <att name="shared name" value="1-palmitoylglycerophosphocholine" type="string"/>
    <att name="name" value="1-palmitoylglycerophosphocholine" type="string"/>
    <att name="selected" value="0" type="boolean"/>
    <att name="CATEGORIA" value="M" type="string"/>
    <att name="node" value="10" type="integer"/>
  </node>
  <node id="2204" label="1-stearoylglycerophosphocholine">
    <att name="shared name" value="1-stearoylglycerophosphocholine" type="string"/>
    <att name="name" value="1-stearoylglycerophosphocholine" type="string"/>
    <att name="selected" value="0" type="boolean"/>
    <att name="CATEGORIA" value="M" type="string"/>
    <att name="node" value="10" type="integer"/>
  </node>
  <node id="2203" label="PARP15">
    <att name="shared name" value="PARP15" type="string"/>
    <att name="name" value="PARP15" type="string"/>
    <att name="selected" value="0" type="boolean"/>
    <att name="CATEGORIA" value="G" type="string"/>
    <att name="node" value="1" type="integer"/>
  </node>
  <node id="2202" label="IKZF1">
    <att name="shared name" value="IKZF1" type="string"/>
    <att name="name" value="IKZF1" type="string"/>
    <att name="selected" value="0" type="boolean"/>
    <att name="CATEGORIA" value="G" type="string"/>
    <att name="node" value="1" type="integer"/>
  </node>
  <node id="2201" label="ADH1C">
    <att name="shared name" value="ADH1C" type="string"/>
    <att name="name" value="ADH1C" type="string"/>
    <att name="selected" value="0" type="boolean"/>
    <att name="CATEGORIA" value="G" type="string"/>
    <att name="node" value="4" type="integer"/>
  </node>
  <node id="2200" label="CD53">
    <att name="shared name" value="CD53" type="string"/>
    <att name="name" value="CD53" type="string"/>
    <att name="selected" value="0" type="boolean"/>
    <att name="CATEGORIA" value="G" type="string"/>
    <att name="node" value="1" type="integer"/>
  </node>
  <node id="2199" label="BIN2">
    <att name="shared name" value="BIN2" type="string"/>
    <att name="name" value="BIN2" type="string"/>
    <att name="selected" value="0" type="boolean"/>
    <att name="CATEGORIA" value="G" type="string"/>
    <att name="node" value="1" type="integer"/>
  </node>
  <node id="2198" label="dihomo-linoleate(20:2n6)">
    <att name="shared name" value="dihomo-linoleate(20:2n6)" type="string"/>
    <att name="name" value="dihomo-linoleate(20:2n6)" type="string"/>
    <att name="selected" value="0" type="boolean"/>
    <att name="CATEGORIA" value="M" type="string"/>
    <att name="node" value="10" type="integer"/>
  </node>
  <node id="2197" label="ITK">
    <att name="shared name" value="ITK" type="string"/>
    <att name="name" value="ITK" type="string"/>
    <att name="selected" value="0" type="boolean"/>
    <att name="CATEGORIA" value="G" type="string"/>
    <att name="node" value="1" type="integer"/>
  </node>
  <node id="2196" label="CD2">
    <att name="shared name" value="CD2" type="string"/>
    <att name="name" value="CD2" type="string"/>
    <att name="selected" value="0" type="boolean"/>
    <att name="CATEGORIA" value="G" type="string"/>
    <att name="node" value="1" type="integer"/>
  </node>
  <node id="2195" label="glutamate">
    <att name="shared name" value="glutamate" type="string"/>
    <att name="name" value="glutamate" type="string"/>
    <att name="selected" value="0" type="boolean"/>
    <att name="CATEGORIA" value="M" type="string"/>
    <att name="node" value="10" type="integer"/>
  </node>
  <node id="2194" label="phosphate">
    <att name="shared name" value="phosphate" type="string"/>
    <att name="name" value="phosphate" type="string"/>
    <att name="selected" value="0" type="boolean"/>
    <att name="CATEGORIA" value="M" type="string"/>
    <att name="node" value="10" type="integer"/>
  </node>
  <node id="2193" label="NEK10">
    <att name="shared name" value="NEK10" type="string"/>
    <att name="name" value="NEK10" type="string"/>
    <att name="selected" value="0" type="boolean"/>
    <att name="CATEGORIA" value="G" type="string"/>
    <att name="node" value="2" type="integer"/>
  </node>
  <node id="2192" label="RNU6-342P">
    <att name="shared name" value="RNU6-342P" type="string"/>
    <att name="name" value="RNU6-342P" type="string"/>
    <att name="selected" value="0" type="boolean"/>
    <att name="CATEGORIA" value="G" type="string"/>
    <att name="node" value="2" type="integer"/>
  </node>
  <node id="2191" label="IL7R">
    <att name="shared name" value="IL7R" type="string"/>
    <att name="name" value="IL7R" type="string"/>
    <att name="selected" value="0" type="boolean"/>
    <att name="CATEGORIA" value="G" type="string"/>
    <att name="node" value="1" type="integer"/>
  </node>
  <node id="2190" label="C1QB">
    <att name="shared name" value="C1QB" type="string"/>
    <att name="name" value="C1QB" type="string"/>
    <att name="selected" value="0" type="boolean"/>
    <att name="CATEGORIA" value="G" type="string"/>
    <att name="node" value="1" type="integer"/>
  </node>
  <node id="2189" label="C1QA">
    <att name="shared name" value="C1QA" type="string"/>
    <att name="name" value="C1QA" type="string"/>
    <att name="selected" value="0" type="boolean"/>
    <att name="CATEGORIA" value="G" type="string"/>
    <att name="node" value="1" type="integer"/>
  </node>
  <node id="2188" label="linoleate(18:2n6)">
    <att name="shared name" value="linoleate(18:2n6)" type="string"/>
    <att name="name" value="linoleate(18:2n6)" type="string"/>
    <att name="selected" value="0" type="boolean"/>
    <att name="CATEGORIA" value="M" type="string"/>
    <att name="node" value="10" type="integer"/>
  </node>
  <node id="2187" label="(18:3n3or6)];linolenate[alphaorgamma">
    <att name="shared name" value="(18:3n3or6)];linolenate[alphaorgamma" type="string"/>
    <att name="name" value="(18:3n3or6)];linolenate[alphaorgamma" type="string"/>
    <att name="selected" value="0" type="boolean"/>
    <att name="CATEGORIA" value="M" type="string"/>
    <att name="node" value="10" type="integer"/>
  </node>
  <node id="2186" label="SLC5A8">
    <att name="shared name" value="SLC5A8" type="string"/>
    <att name="name" value="SLC5A8" type="string"/>
    <att name="selected" value="0" type="boolean"/>
    <att name="CATEGORIA" value="G" type="string"/>
    <att name="node" value="3" type="integer"/>
  </node>
  <node id="2185" label="RNU6-768P">
    <att name="shared name" value="RNU6-768P" type="string"/>
    <att name="name" value="RNU6-768P" type="string"/>
    <att name="selected" value="0" type="boolean"/>
    <att name="CATEGORIA" value="G" type="string"/>
    <att name="node" value="3" type="integer"/>
  </node>
  <node id="2184" label="RN7SL600P">
    <att name="shared name" value="RN7SL600P" type="string"/>
    <att name="name" value="RN7SL600P" type="string"/>
    <att name="selected" value="0" type="boolean"/>
    <att name="CATEGORIA" value="G" type="string"/>
    <att name="node" value="8" type="integer"/>
  </node>
  <node id="2183" label="RN7SL473P">
    <att name="shared name" value="RN7SL473P" type="string"/>
    <att name="name" value="RN7SL473P" type="string"/>
    <att name="selected" value="0" type="boolean"/>
    <att name="CATEGORIA" value="G" type="string"/>
    <att name="node" value="8" type="integer"/>
  </node>
  <node id="2182" label="ERBB2">
    <att name="shared name" value="ERBB2" type="string"/>
    <att name="name" value="ERBB2" type="string"/>
    <att name="selected" value="0" type="boolean"/>
    <att name="CATEGORIA" value="G" type="string"/>
    <att name="node" value="9" type="integer"/>
  </node>
  <node id="2181" label="GRB7">
    <att name="shared name" value="GRB7" type="string"/>
    <att name="name" value="GRB7" type="string"/>
    <att name="selected" value="0" type="boolean"/>
    <att name="CATEGORIA" value="G" type="string"/>
    <att name="node" value="9" type="integer"/>
  </node>
  <node id="2180" label="CD27">
    <att name="shared name" value="CD27" type="string"/>
    <att name="name" value="CD27" type="string"/>
    <att name="selected" value="0" type="boolean"/>
    <att name="CATEGORIA" value="G" type="string"/>
    <att name="node" value="1" type="integer"/>
  </node>
  <node id="2179" label="KCNA3">
    <att name="shared name" value="KCNA3" type="string"/>
    <att name="name" value="KCNA3" type="string"/>
    <att name="selected" value="0" type="boolean"/>
    <att name="CATEGORIA" value="G" type="string"/>
    <att name="node" value="1" type="integer"/>
  </node>
  <node id="2178" label="LOC642131">
    <att name="shared name" value="LOC642131" type="string"/>
    <att name="name" value="LOC642131" type="string"/>
    <att name="selected" value="0" type="boolean"/>
    <att name="CATEGORIA" value="G" type="string"/>
    <att name="node" value="1" type="integer"/>
  </node>
  <node id="2177" label="RNA5SP353">
    <att name="shared name" value="RNA5SP353" type="string"/>
    <att name="name" value="RNA5SP353" type="string"/>
    <att name="selected" value="0" type="boolean"/>
    <att name="CATEGORIA" value="G" type="string"/>
    <att name="node" value="3" type="integer"/>
  </node>
  <node id="2176" label="IFI44L">
    <att name="shared name" value="IFI44L" type="string"/>
    <att name="name" value="IFI44L" type="string"/>
    <att name="selected" value="0" type="boolean"/>
    <att name="CATEGORIA" value="G" type="string"/>
    <att name="node" value="1" type="integer"/>
  </node>
  <node id="2175" label="IFI44">
    <att name="shared name" value="IFI44" type="string"/>
    <att name="name" value="IFI44" type="string"/>
    <att name="selected" value="0" type="boolean"/>
    <att name="CATEGORIA" value="G" type="string"/>
    <att name="node" value="1" type="integer"/>
  </node>
  <node id="2174" label="SLAMF6">
    <att name="shared name" value="SLAMF6" type="string"/>
    <att name="name" value="SLAMF6" type="string"/>
    <att name="selected" value="0" type="boolean"/>
    <att name="CATEGORIA" value="G" type="string"/>
    <att name="node" value="1" type="integer"/>
  </node>
  <node id="2173" label="CD48">
    <att name="shared name" value="CD48" type="string"/>
    <att name="name" value="CD48" type="string"/>
    <att name="selected" value="0" type="boolean"/>
    <att name="CATEGORIA" value="G" type="string"/>
    <att name="node" value="1" type="integer"/>
  </node>
  <node id="2172" label="PTPRC">
    <att name="shared name" value="PTPRC" type="string"/>
    <att name="name" value="PTPRC" type="string"/>
    <att name="selected" value="0" type="boolean"/>
    <att name="CATEGORIA" value="G" type="string"/>
    <att name="node" value="1" type="integer"/>
  </node>
  <node id="2171" label="EVI2B">
    <att name="shared name" value="EVI2B" type="string"/>
    <att name="name" value="EVI2B" type="string"/>
    <att name="selected" value="0" type="boolean"/>
    <att name="CATEGORIA" value="G" type="string"/>
    <att name="node" value="1" type="integer"/>
  </node>
  <node id="2170" label="10-heptadecenoate(17:1n7)">
    <att name="shared name" value="10-heptadecenoate(17:1n7)" type="string"/>
    <att name="name" value="10-heptadecenoate(17:1n7)" type="string"/>
    <att name="selected" value="0" type="boolean"/>
    <att name="CATEGORIA" value="M" type="string"/>
    <att name="node" value="10" type="integer"/>
  </node>
  <node id="2169" label="palmitoleate(16:1n7)">
    <att name="shared name" value="palmitoleate(16:1n7)" type="string"/>
    <att name="name" value="palmitoleate(16:1n7)" type="string"/>
    <att name="selected" value="0" type="boolean"/>
    <att name="CATEGORIA" value="M" type="string"/>
    <att name="node" value="10" type="integer"/>
  </node>
  <node id="2168" label="TUSC5">
    <att name="shared name" value="TUSC5" type="string"/>
    <att name="name" value="TUSC5" type="string"/>
    <att name="selected" value="0" type="boolean"/>
    <att name="CATEGORIA" value="G" type="string"/>
    <att name="node" value="3" type="integer"/>
  </node>
  <node id="2167" label="BUB1B">
    <att name="shared name" value="BUB1B" type="string"/>
    <att name="name" value="BUB1B" type="string"/>
    <att name="selected" value="0" type="boolean"/>
    <att name="CATEGORIA" value="G" type="string"/>
    <att name="node" value="10" type="integer"/>
  </node>
  <node id="2166" label="CASC5">
    <att name="shared name" value="CASC5" type="string"/>
    <att name="name" value="CASC5" type="string"/>
    <att name="selected" value="0" type="boolean"/>
    <att name="CATEGORIA" value="G" type="string"/>
    <att name="node" value="9" type="integer"/>
  </node>
  <node id="2165" label="TAGLN">
    <att name="shared name" value="TAGLN" type="string"/>
    <att name="name" value="TAGLN" type="string"/>
    <att name="selected" value="0" type="boolean"/>
    <att name="CATEGORIA" value="G" type="string"/>
    <att name="node" value="7" type="integer"/>
  </node>
  <node id="2164" label="ACTA2">
    <att name="shared name" value="ACTA2" type="string"/>
    <att name="name" value="ACTA2" type="string"/>
    <att name="selected" value="0" type="boolean"/>
    <att name="CATEGORIA" value="G" type="string"/>
    <att name="node" value="7" type="integer"/>
  </node>
  <node id="2163" label="KCNIP2">
    <att name="shared name" value="KCNIP2" type="string"/>
    <att name="name" value="KCNIP2" type="string"/>
    <att name="selected" value="0" type="boolean"/>
    <att name="CATEGORIA" value="G" type="string"/>
    <att name="node" value="4" type="integer"/>
  </node>
  <node id="2162" label="MELK">
    <att name="shared name" value="MELK" type="string"/>
    <att name="name" value="MELK" type="string"/>
    <att name="selected" value="0" type="boolean"/>
    <att name="CATEGORIA" value="G" type="string"/>
    <att name="node" value="9" type="integer"/>
  </node>
  <node id="2161" label="JAM2">
    <att name="shared name" value="JAM2" type="string"/>
    <att name="name" value="JAM2" type="string"/>
    <att name="selected" value="0" type="boolean"/>
    <att name="CATEGORIA" value="G" type="string"/>
    <att name="node" value="7" type="integer"/>
  </node>
  <node id="2160" label="KIF20A">
    <att name="shared name" value="KIF20A" type="string"/>
    <att name="name" value="KIF20A" type="string"/>
    <att name="selected" value="0" type="boolean"/>
    <att name="CATEGORIA" value="G" type="string"/>
    <att name="node" value="9" type="integer"/>
  </node>
  <node id="2159" label="SNORD116-29">
    <att name="shared name" value="SNORD116-29" type="string"/>
    <att name="name" value="SNORD116-29" type="string"/>
    <att name="selected" value="0" type="boolean"/>
    <att name="CATEGORIA" value="G" type="string"/>
    <att name="node" value="3" type="integer"/>
  </node>
  <node id="2158" label="KIF11">
    <att name="shared name" value="KIF11" type="string"/>
    <att name="name" value="KIF11" type="string"/>
    <att name="selected" value="0" type="boolean"/>
    <att name="CATEGORIA" value="G" type="string"/>
    <att name="node" value="9" type="integer"/>
  </node>
  <node id="2157" label="MKI67">
    <att name="shared name" value="MKI67" type="string"/>
    <att name="name" value="MKI67" type="string"/>
    <att name="selected" value="0" type="boolean"/>
    <att name="CATEGORIA" value="G" type="string"/>
    <att name="node" value="9" type="integer"/>
  </node>
  <node id="2156" label="EXO1">
    <att name="shared name" value="EXO1" type="string"/>
    <att name="name" value="EXO1" type="string"/>
    <att name="selected" value="0" type="boolean"/>
    <att name="CATEGORIA" value="G" type="string"/>
    <att name="node" value="9" type="integer"/>
  </node>
  <node id="2155" label="NCAPH">
    <att name="shared name" value="NCAPH" type="string"/>
    <att name="name" value="NCAPH" type="string"/>
    <att name="selected" value="0" type="boolean"/>
    <att name="CATEGORIA" value="G" type="string"/>
    <att name="node" value="9" type="integer"/>
  </node>
  <node id="2154" label="CYP2B7P">
    <att name="shared name" value="CYP2B7P" type="string"/>
    <att name="name" value="CYP2B7P" type="string"/>
    <att name="selected" value="0" type="boolean"/>
    <att name="CATEGORIA" value="G" type="string"/>
    <att name="node" value="11" type="integer"/>
  </node>
  <node id="2153" label="CYP2B6">
    <att name="shared name" value="CYP2B6" type="string"/>
    <att name="name" value="CYP2B6" type="string"/>
    <att name="selected" value="0" type="boolean"/>
    <att name="CATEGORIA" value="G" type="string"/>
    <att name="node" value="11" type="integer"/>
  </node>
  <node id="2152" label="LAPTM5">
    <att name="shared name" value="LAPTM5" type="string"/>
    <att name="name" value="LAPTM5" type="string"/>
    <att name="selected" value="0" type="boolean"/>
    <att name="CATEGORIA" value="G" type="string"/>
    <att name="node" value="1" type="integer"/>
  </node>
  <node id="2151" label="KIF14">
    <att name="shared name" value="KIF14" type="string"/>
    <att name="name" value="KIF14" type="string"/>
    <att name="selected" value="0" type="boolean"/>
    <att name="CATEGORIA" value="G" type="string"/>
    <att name="node" value="8" type="integer"/>
  </node>
  <node id="2150" label="OAS2">
    <att name="shared name" value="OAS2" type="string"/>
    <att name="name" value="OAS2" type="string"/>
    <att name="selected" value="0" type="boolean"/>
    <att name="CATEGORIA" value="G" type="string"/>
    <att name="node" value="1" type="integer"/>
  </node>
  <node id="2149" label="OAS1">
    <att name="shared name" value="OAS1" type="string"/>
    <att name="name" value="OAS1" type="string"/>
    <att name="selected" value="0" type="boolean"/>
    <att name="CATEGORIA" value="G" type="string"/>
    <att name="node" value="1" type="integer"/>
  </node>
  <node id="2148" label="NUSAP1">
    <att name="shared name" value="NUSAP1" type="string"/>
    <att name="name" value="NUSAP1" type="string"/>
    <att name="selected" value="0" type="boolean"/>
    <att name="CATEGORIA" value="G" type="string"/>
    <att name="node" value="9" type="integer"/>
  </node>
  <node id="2147" label="TICRR">
    <att name="shared name" value="TICRR" type="string"/>
    <att name="name" value="TICRR" type="string"/>
    <att name="selected" value="0" type="boolean"/>
    <att name="CATEGORIA" value="G" type="string"/>
    <att name="node" value="9" type="integer"/>
  </node>
  <node id="2146" label="OAS3">
    <att name="shared name" value="OAS3" type="string"/>
    <att name="name" value="OAS3" type="string"/>
    <att name="selected" value="0" type="boolean"/>
    <att name="CATEGORIA" value="G" type="string"/>
    <att name="node" value="1" type="integer"/>
  </node>
  <node id="2145" label="HBB">
    <att name="shared name" value="HBB" type="string"/>
    <att name="name" value="HBB" type="string"/>
    <att name="selected" value="0" type="boolean"/>
    <att name="CATEGORIA" value="G" type="string"/>
    <att name="node" value="6" type="integer"/>
  </node>
  <node id="2144" label="HBA2">
    <att name="shared name" value="HBA2" type="string"/>
    <att name="name" value="HBA2" type="string"/>
    <att name="selected" value="0" type="boolean"/>
    <att name="CATEGORIA" value="G" type="string"/>
    <att name="node" value="6" type="integer"/>
  </node>
  <node id="2143" label="KIF15">
    <att name="shared name" value="KIF15" type="string"/>
    <att name="name" value="KIF15" type="string"/>
    <att name="selected" value="0" type="boolean"/>
    <att name="CATEGORIA" value="G" type="string"/>
    <att name="node" value="8" type="integer"/>
  </node>
  <node id="2142" label="SELL">
    <att name="shared name" value="SELL" type="string"/>
    <att name="name" value="SELL" type="string"/>
    <att name="selected" value="0" type="boolean"/>
    <att name="CATEGORIA" value="G" type="string"/>
    <att name="node" value="1" type="integer"/>
  </node>
  <node id="2141" label="CCR7">
    <att name="shared name" value="CCR7" type="string"/>
    <att name="name" value="CCR7" type="string"/>
    <att name="selected" value="0" type="boolean"/>
    <att name="CATEGORIA" value="G" type="string"/>
    <att name="node" value="1" type="integer"/>
  </node>
  <node id="2140" label="CYP4F30P">
    <att name="shared name" value="CYP4F30P" type="string"/>
    <att name="name" value="CYP4F30P" type="string"/>
    <att name="selected" value="0" type="boolean"/>
    <att name="CATEGORIA" value="G" type="string"/>
    <att name="node" value="11" type="integer"/>
  </node>
  <node id="2139" label="FAR2P1">
    <att name="shared name" value="FAR2P1" type="string"/>
    <att name="name" value="FAR2P1" type="string"/>
    <att name="selected" value="0" type="boolean"/>
    <att name="CATEGORIA" value="G" type="string"/>
    <att name="node" value="11" type="integer"/>
  </node>
  <node id="2138" label="alanine">
    <att name="shared name" value="alanine" type="string"/>
    <att name="name" value="alanine" type="string"/>
    <att name="selected" value="0" type="boolean"/>
    <att name="CATEGORIA" value="M" type="string"/>
    <att name="node" value="10" type="integer"/>
  </node>
  <node id="2137" label="threonine">
    <att name="shared name" value="threonine" type="string"/>
    <att name="name" value="threonine" type="string"/>
    <att name="selected" value="0" type="boolean"/>
    <att name="CATEGORIA" value="M" type="string"/>
    <att name="node" value="10" type="integer"/>
  </node>
  <node id="2136" label="GPAM">
    <att name="shared name" value="GPAM" type="string"/>
    <att name="name" value="GPAM" type="string"/>
    <att name="selected" value="0" type="boolean"/>
    <att name="CATEGORIA" value="G" type="string"/>
    <att name="node" value="3" type="integer"/>
  </node>
  <node id="2135" label="CENPI">
    <att name="shared name" value="CENPI" type="string"/>
    <att name="name" value="CENPI" type="string"/>
    <att name="selected" value="0" type="boolean"/>
    <att name="CATEGORIA" value="G" type="string"/>
    <att name="node" value="9" type="integer"/>
  </node>
  <node id="2134" label="RSAD2">
    <att name="shared name" value="RSAD2" type="string"/>
    <att name="name" value="RSAD2" type="string"/>
    <att name="selected" value="0" type="boolean"/>
    <att name="CATEGORIA" value="G" type="string"/>
    <att name="node" value="1" type="integer"/>
  </node>
  <node id="2133" label="palmitate(16:0)">
    <att name="shared name" value="palmitate(16:0)" type="string"/>
    <att name="name" value="palmitate(16:0)" type="string"/>
    <att name="selected" value="0" type="boolean"/>
    <att name="CATEGORIA" value="M" type="string"/>
    <att name="node" value="10" type="integer"/>
  </node>
  <node id="2132" label="CCNA2">
    <att name="shared name" value="CCNA2" type="string"/>
    <att name="name" value="CCNA2" type="string"/>
    <att name="selected" value="0" type="boolean"/>
    <att name="CATEGORIA" value="G" type="string"/>
    <att name="node" value="9" type="integer"/>
  </node>
  <node id="2131" label="STIL">
    <att name="shared name" value="STIL" type="string"/>
    <att name="name" value="STIL" type="string"/>
    <att name="selected" value="0" type="boolean"/>
    <att name="CATEGORIA" value="G" type="string"/>
    <att name="node" value="9" type="integer"/>
  </node>
  <node id="2130" label="RNA5SP52">
    <att name="shared name" value="RNA5SP52" type="string"/>
    <att name="name" value="RNA5SP52" type="string"/>
    <att name="selected" value="0" type="boolean"/>
    <att name="CATEGORIA" value="G" type="string"/>
    <att name="node" value="3" type="integer"/>
  </node>
  <node id="2129" label="AQP7P1">
    <att name="shared name" value="AQP7P1" type="string"/>
    <att name="name" value="AQP7P1" type="string"/>
    <att name="selected" value="0" type="boolean"/>
    <att name="CATEGORIA" value="G" type="string"/>
    <att name="node" value="4" type="integer"/>
  </node>
  <node id="2128" label="AQP7">
    <att name="shared name" value="AQP7" type="string"/>
    <att name="name" value="AQP7" type="string"/>
    <att name="selected" value="0" type="boolean"/>
    <att name="CATEGORIA" value="G" type="string"/>
    <att name="node" value="4" type="integer"/>
  </node>
  <node id="2127" label="CHRDL1">
    <att name="shared name" value="CHRDL1" type="string"/>
    <att name="name" value="CHRDL1" type="string"/>
    <att name="selected" value="0" type="boolean"/>
    <att name="CATEGORIA" value="G" type="string"/>
    <att name="node" value="4" type="integer"/>
  </node>
  <node id="2126" label="S100A8">
    <att name="shared name" value="S100A8" type="string"/>
    <att name="name" value="S100A8" type="string"/>
    <att name="selected" value="0" type="boolean"/>
    <att name="CATEGORIA" value="G" type="string"/>
    <att name="node" value="1" type="integer"/>
  </node>
  <node id="2125" label="S100A9">
    <att name="shared name" value="S100A9" type="string"/>
    <att name="name" value="S100A9" type="string"/>
    <att name="selected" value="0" type="boolean"/>
    <att name="CATEGORIA" value="G" type="string"/>
    <att name="node" value="1" type="integer"/>
  </node>
  <node id="2124" label="PLK1">
    <att name="shared name" value="PLK1" type="string"/>
    <att name="name" value="PLK1" type="string"/>
    <att name="selected" value="0" type="boolean"/>
    <att name="CATEGORIA" value="G" type="string"/>
    <att name="node" value="9" type="integer"/>
  </node>
  <node id="2123" label="myristate(14:0)">
    <att name="shared name" value="myristate(14:0)" type="string"/>
    <att name="name" value="myristate(14:0)" type="string"/>
    <att name="selected" value="0" type="boolean"/>
    <att name="CATEGORIA" value="M" type="string"/>
    <att name="node" value="10" type="integer"/>
  </node>
  <node id="2122" label="myristoleate(14:1n5)">
    <att name="shared name" value="myristoleate(14:1n5)" type="string"/>
    <att name="name" value="myristoleate(14:1n5)" type="string"/>
    <att name="selected" value="0" type="boolean"/>
    <att name="CATEGORIA" value="M" type="string"/>
    <att name="node" value="10" type="integer"/>
  </node>
  <node id="2121" label="docosadienoate(22:2n6)">
    <att name="shared name" value="docosadienoate(22:2n6)" type="string"/>
    <att name="name" value="docosadienoate(22:2n6)" type="string"/>
    <att name="selected" value="0" type="boolean"/>
    <att name="CATEGORIA" value="M" type="string"/>
    <att name="node" value="10" type="integer"/>
  </node>
  <node id="2120" label="GPR174">
    <att name="shared name" value="GPR174" type="string"/>
    <att name="name" value="GPR174" type="string"/>
    <att name="selected" value="0" type="boolean"/>
    <att name="CATEGORIA" value="G" type="string"/>
    <att name="node" value="1" type="integer"/>
  </node>
  <node id="2119" label="FOXM1">
    <att name="shared name" value="FOXM1" type="string"/>
    <att name="name" value="FOXM1" type="string"/>
    <att name="selected" value="0" type="boolean"/>
    <att name="CATEGORIA" value="G" type="string"/>
    <att name="node" value="9" type="integer"/>
  </node>
  <node id="2118" label="IFIT2">
    <att name="shared name" value="IFIT2" type="string"/>
    <att name="name" value="IFIT2" type="string"/>
    <att name="selected" value="0" type="boolean"/>
    <att name="CATEGORIA" value="G" type="string"/>
    <att name="node" value="1" type="integer"/>
  </node>
  <node id="2117" label="IFIT3">
    <att name="shared name" value="IFIT3" type="string"/>
    <att name="name" value="IFIT3" type="string"/>
    <att name="selected" value="0" type="boolean"/>
    <att name="CATEGORIA" value="G" type="string"/>
    <att name="node" value="1" type="integer"/>
  </node>
  <node id="2116" label="DTL">
    <att name="shared name" value="DTL" type="string"/>
    <att name="name" value="DTL" type="string"/>
    <att name="selected" value="0" type="boolean"/>
    <att name="CATEGORIA" value="G" type="string"/>
    <att name="node" value="8" type="integer"/>
  </node>
  <node id="2115" label="UBE2T">
    <att name="shared name" value="UBE2T" type="string"/>
    <att name="name" value="UBE2T" type="string"/>
    <att name="selected" value="0" type="boolean"/>
    <att name="CATEGORIA" value="G" type="string"/>
    <att name="node" value="8" type="integer"/>
  </node>
  <node id="2114" label="IGKV2D-26">
    <att name="shared name" value="IGKV2D-26" type="string"/>
    <att name="name" value="IGKV2D-26" type="string"/>
    <att name="selected" value="0" type="boolean"/>
    <att name="CATEGORIA" value="G" type="string"/>
    <att name="node" value="1" type="integer"/>
  </node>
  <node id="2113" label="IGKV2D-24">
    <att name="shared name" value="IGKV2D-24" type="string"/>
    <att name="name" value="IGKV2D-24" type="string"/>
    <att name="selected" value="0" type="boolean"/>
    <att name="CATEGORIA" value="G" type="string"/>
    <att name="node" value="1" type="integer"/>
  </node>
  <node id="2112" label="OGN">
    <att name="shared name" value="OGN" type="string"/>
    <att name="name" value="OGN" type="string"/>
    <att name="selected" value="0" type="boolean"/>
    <att name="CATEGORIA" value="G" type="string"/>
    <att name="node" value="7" type="integer"/>
  </node>
  <node id="2111" label="TRAF3IP3">
    <att name="shared name" value="TRAF3IP3" type="string"/>
    <att name="name" value="TRAF3IP3" type="string"/>
    <att name="selected" value="0" type="boolean"/>
    <att name="CATEGORIA" value="G" type="string"/>
    <att name="node" value="1" type="integer"/>
  </node>
  <node id="2110" label="RNA5SP443">
    <att name="shared name" value="RNA5SP443" type="string"/>
    <att name="name" value="RNA5SP443" type="string"/>
    <att name="selected" value="0" type="boolean"/>
    <att name="CATEGORIA" value="G" type="string"/>
    <att name="node" value="3" type="integer"/>
  </node>
  <node id="2109" label="SLC19A3">
    <att name="shared name" value="SLC19A3" type="string"/>
    <att name="name" value="SLC19A3" type="string"/>
    <att name="selected" value="0" type="boolean"/>
    <att name="CATEGORIA" value="G" type="string"/>
    <att name="node" value="4" type="integer"/>
  </node>
  <node id="2108" label="NCAPG">
    <att name="shared name" value="NCAPG" type="string"/>
    <att name="name" value="NCAPG" type="string"/>
    <att name="selected" value="0" type="boolean"/>
    <att name="CATEGORIA" value="G" type="string"/>
    <att name="node" value="8" type="integer"/>
  </node>
  <node id="2107" label="FYB">
    <att name="shared name" value="FYB" type="string"/>
    <att name="name" value="FYB" type="string"/>
    <att name="selected" value="0" type="boolean"/>
    <att name="CATEGORIA" value="G" type="string"/>
    <att name="node" value="1" type="integer"/>
  </node>
  <node id="2106" label="ABCA8">
    <att name="shared name" value="ABCA8" type="string"/>
    <att name="name" value="ABCA8" type="string"/>
    <att name="selected" value="0" type="boolean"/>
    <att name="CATEGORIA" value="G" type="string"/>
    <att name="node" value="4" type="integer"/>
  </node>
  <node id="2105" label="EMCN">
    <att name="shared name" value="EMCN" type="string"/>
    <att name="name" value="EMCN" type="string"/>
    <att name="selected" value="0" type="boolean"/>
    <att name="CATEGORIA" value="G" type="string"/>
    <att name="node" value="8" type="integer"/>
  </node>
  <node id="2104" label="MYCT1">
    <att name="shared name" value="MYCT1" type="string"/>
    <att name="name" value="MYCT1" type="string"/>
    <att name="selected" value="0" type="boolean"/>
    <att name="CATEGORIA" value="G" type="string"/>
    <att name="node" value="8" type="integer"/>
  </node>
  <node id="2103" label="CCNB2">
    <att name="shared name" value="CCNB2" type="string"/>
    <att name="name" value="CCNB2" type="string"/>
    <att name="selected" value="0" type="boolean"/>
    <att name="CATEGORIA" value="G" type="string"/>
    <att name="node" value="9" type="integer"/>
  </node>
  <node id="2102" label="CEP55">
    <att name="shared name" value="CEP55" type="string"/>
    <att name="name" value="CEP55" type="string"/>
    <att name="selected" value="0" type="boolean"/>
    <att name="CATEGORIA" value="G" type="string"/>
    <att name="node" value="9" type="integer"/>
  </node>
  <node id="2101" label="THBS2">
    <att name="shared name" value="THBS2" type="string"/>
    <att name="name" value="THBS2" type="string"/>
    <att name="selected" value="0" type="boolean"/>
    <att name="CATEGORIA" value="G" type="string"/>
    <att name="node" value="7" type="integer"/>
  </node>
  <node id="2100" label="AEBP1">
    <att name="shared name" value="AEBP1" type="string"/>
    <att name="name" value="AEBP1" type="string"/>
    <att name="selected" value="0" type="boolean"/>
    <att name="CATEGORIA" value="G" type="string"/>
    <att name="node" value="7" type="integer"/>
  </node>
  <node id="2099" label="NEIL3">
    <att name="shared name" value="NEIL3" type="string"/>
    <att name="name" value="NEIL3" type="string"/>
    <att name="selected" value="0" type="boolean"/>
    <att name="CATEGORIA" value="G" type="string"/>
    <att name="node" value="8" type="integer"/>
  </node>
  <node id="2098" label="POTEC">
    <att name="shared name" value="POTEC" type="string"/>
    <att name="name" value="POTEC" type="string"/>
    <att name="selected" value="0" type="boolean"/>
    <att name="CATEGORIA" value="G" type="string"/>
    <att name="node" value="11" type="integer"/>
  </node>
  <node id="2097" label="RNA5SP361">
    <att name="shared name" value="RNA5SP361" type="string"/>
    <att name="name" value="RNA5SP361" type="string"/>
    <att name="selected" value="0" type="boolean"/>
    <att name="CATEGORIA" value="G" type="string"/>
    <att name="node" value="3" type="integer"/>
  </node>
  <node id="2096" label="KIFC1">
    <att name="shared name" value="KIFC1" type="string"/>
    <att name="name" value="KIFC1" type="string"/>
    <att name="selected" value="0" type="boolean"/>
    <att name="CATEGORIA" value="G" type="string"/>
    <att name="node" value="9" type="integer"/>
  </node>
  <node id="2095" label="oleate(18:1n9)">
    <att name="shared name" value="oleate(18:1n9)" type="string"/>
    <att name="name" value="oleate(18:1n9)" type="string"/>
    <att name="selected" value="0" type="boolean"/>
    <att name="CATEGORIA" value="M" type="string"/>
    <att name="node" value="10" type="integer"/>
  </node>
  <node id="2094" label="RNA5SP242">
    <att name="shared name" value="RNA5SP242" type="string"/>
    <att name="name" value="RNA5SP242" type="string"/>
    <att name="selected" value="0" type="boolean"/>
    <att name="CATEGORIA" value="G" type="string"/>
    <att name="node" value="3" type="integer"/>
  </node>
  <node id="2093" label="KIF23">
    <att name="shared name" value="KIF23" type="string"/>
    <att name="name" value="KIF23" type="string"/>
    <att name="selected" value="0" type="boolean"/>
    <att name="CATEGORIA" value="G" type="string"/>
    <att name="node" value="9" type="integer"/>
  </node>
  <node id="2092" label="penicillinG(prev.X-13066)">
    <att name="shared name" value="penicillinG(prev.X-13066)" type="string"/>
    <att name="name" value="penicillinG(prev.X-13066)" type="string"/>
    <att name="selected" value="0" type="boolean"/>
    <att name="CATEGORIA" value="M" type="string"/>
    <att name="node" value="10" type="integer"/>
  </node>
  <node id="2091" label="X-13068">
    <att name="shared name" value="X-13068" type="string"/>
    <att name="name" value="X-13068" type="string"/>
    <att name="selected" value="0" type="boolean"/>
    <att name="CATEGORIA" value="M" type="string"/>
    <att name="node" value="10" type="integer"/>
  </node>
  <node id="2090" label="KIAA1524">
    <att name="shared name" value="KIAA1524" type="string"/>
    <att name="name" value="KIAA1524" type="string"/>
    <att name="selected" value="0" type="boolean"/>
    <att name="CATEGORIA" value="G" type="string"/>
    <att name="node" value="9" type="integer"/>
  </node>
  <node id="2089" label="RNA5SP308">
    <att name="shared name" value="RNA5SP308" type="string"/>
    <att name="name" value="RNA5SP308" type="string"/>
    <att name="selected" value="0" type="boolean"/>
    <att name="CATEGORIA" value="G" type="string"/>
    <att name="node" value="3" type="integer"/>
  </node>
  <node id="2088" label="PRC1">
    <att name="shared name" value="PRC1" type="string"/>
    <att name="name" value="PRC1" type="string"/>
    <att name="selected" value="0" type="boolean"/>
    <att name="CATEGORIA" value="G" type="string"/>
    <att name="node" value="9" type="integer"/>
  </node>
  <node id="2087" label="RNU6-806P">
    <att name="shared name" value="RNU6-806P" type="string"/>
    <att name="name" value="RNU6-806P" type="string"/>
    <att name="selected" value="0" type="boolean"/>
    <att name="CATEGORIA" value="G" type="string"/>
    <att name="node" value="11" type="integer"/>
  </node>
  <node id="2086" label="RPL31P57">
    <att name="shared name" value="RPL31P57" type="string"/>
    <att name="name" value="RPL31P57" type="string"/>
    <att name="selected" value="0" type="boolean"/>
    <att name="CATEGORIA" value="G" type="string"/>
    <att name="node" value="11" type="integer"/>
  </node>
  <node id="2085" label="SLC7A7">
    <att name="shared name" value="SLC7A7" type="string"/>
    <att name="name" value="SLC7A7" type="string"/>
    <att name="selected" value="0" type="boolean"/>
    <att name="CATEGORIA" value="G" type="string"/>
    <att name="node" value="1" type="integer"/>
  </node>
  <node id="2084" label="CDC20">
    <att name="shared name" value="CDC20" type="string"/>
    <att name="name" value="CDC20" type="string"/>
    <att name="selected" value="0" type="boolean"/>
    <att name="CATEGORIA" value="G" type="string"/>
    <att name="node" value="9" type="integer"/>
  </node>
  <node id="2083" label="PYHIN1">
    <att name="shared name" value="PYHIN1" type="string"/>
    <att name="name" value="PYHIN1" type="string"/>
    <att name="selected" value="0" type="boolean"/>
    <att name="CATEGORIA" value="G" type="string"/>
    <att name="node" value="1" type="integer"/>
  </node>
  <node id="2082" label="PTPRB">
    <att name="shared name" value="PTPRB" type="string"/>
    <att name="name" value="PTPRB" type="string"/>
    <att name="selected" value="0" type="boolean"/>
    <att name="CATEGORIA" value="G" type="string"/>
    <att name="node" value="8" type="integer"/>
  </node>
  <node id="2081" label="20:5n3);eicosapentaenoate(EPA">
    <att name="shared name" value="20:5n3);eicosapentaenoate(EPA" type="string"/>
    <att name="name" value="20:5n3);eicosapentaenoate(EPA" type="string"/>
    <att name="selected" value="0" type="boolean"/>
    <att name="CATEGORIA" value="M" type="string"/>
    <att name="node" value="10" type="integer"/>
  </node>
  <node id="2080" label="DLGAP5">
    <att name="shared name" value="DLGAP5" type="string"/>
    <att name="name" value="DLGAP5" type="string"/>
    <att name="selected" value="0" type="boolean"/>
    <att name="CATEGORIA" value="G" type="string"/>
    <att name="node" value="9" type="integer"/>
  </node>
  <node id="2079" label="CD34">
    <att name="shared name" value="CD34" type="string"/>
    <att name="name" value="CD34" type="string"/>
    <att name="selected" value="0" type="boolean"/>
    <att name="CATEGORIA" value="G" type="string"/>
    <att name="node" value="8" type="integer"/>
  </node>
  <node id="2078" label="KIF4A">
    <att name="shared name" value="KIF4A" type="string"/>
    <att name="name" value="KIF4A" type="string"/>
    <att name="selected" value="0" type="boolean"/>
    <att name="CATEGORIA" value="G" type="string"/>
    <att name="node" value="9" type="integer"/>
  </node>
  <node id="2077" label="ADAM12">
    <att name="shared name" value="ADAM12" type="string"/>
    <att name="name" value="ADAM12" type="string"/>
    <att name="selected" value="0" type="boolean"/>
    <att name="CATEGORIA" value="G" type="string"/>
    <att name="node" value="7" type="integer"/>
  </node>
  <node id="2076" label="CCNB1">
    <att name="shared name" value="CCNB1" type="string"/>
    <att name="name" value="CCNB1" type="string"/>
    <att name="selected" value="0" type="boolean"/>
    <att name="CATEGORIA" value="G" type="string"/>
    <att name="node" value="9" type="integer"/>
  </node>
  <node id="2075" label="LILRB4">
    <att name="shared name" value="LILRB4" type="string"/>
    <att name="name" value="LILRB4" type="string"/>
    <att name="selected" value="0" type="boolean"/>
    <att name="CATEGORIA" value="G" type="string"/>
    <att name="node" value="1" type="integer"/>
  </node>
  <node id="2074" label="CXCL10">
    <att name="shared name" value="CXCL10" type="string"/>
    <att name="name" value="CXCL10" type="string"/>
    <att name="selected" value="0" type="boolean"/>
    <att name="CATEGORIA" value="G" type="string"/>
    <att name="node" value="1" type="integer"/>
  </node>
  <node id="2073" label="CXCL11">
    <att name="shared name" value="CXCL11" type="string"/>
    <att name="name" value="CXCL11" type="string"/>
    <att name="selected" value="0" type="boolean"/>
    <att name="CATEGORIA" value="G" type="string"/>
    <att name="node" value="1" type="integer"/>
  </node>
  <node id="2072" label="ITGB2">
    <att name="shared name" value="ITGB2" type="string"/>
    <att name="name" value="ITGB2" type="string"/>
    <att name="selected" value="0" type="boolean"/>
    <att name="CATEGORIA" value="G" type="string"/>
    <att name="node" value="1" type="integer"/>
  </node>
  <node id="2071" label="COL6A3">
    <att name="shared name" value="COL6A3" type="string"/>
    <att name="name" value="COL6A3" type="string"/>
    <att name="selected" value="0" type="boolean"/>
    <att name="CATEGORIA" value="G" type="string"/>
    <att name="node" value="7" type="integer"/>
  </node>
  <node id="2070" label="CD4">
    <att name="shared name" value="CD4" type="string"/>
    <att name="name" value="CD4" type="string"/>
    <att name="selected" value="0" type="boolean"/>
    <att name="CATEGORIA" value="G" type="string"/>
    <att name="node" value="1" type="integer"/>
  </node>
  <node id="2069" label="CD79A">
    <att name="shared name" value="CD79A" type="string"/>
    <att name="name" value="CD79A" type="string"/>
    <att name="selected" value="0" type="boolean"/>
    <att name="CATEGORIA" value="G" type="string"/>
    <att name="node" value="1" type="integer"/>
  </node>
  <node id="2068" label="FCRL5">
    <att name="shared name" value="FCRL5" type="string"/>
    <att name="name" value="FCRL5" type="string"/>
    <att name="selected" value="0" type="boolean"/>
    <att name="CATEGORIA" value="G" type="string"/>
    <att name="node" value="1" type="integer"/>
  </node>
  <node id="2067" label="CXorf36">
    <att name="shared name" value="CXorf36" type="string"/>
    <att name="name" value="CXorf36" type="string"/>
    <att name="selected" value="0" type="boolean"/>
    <att name="CATEGORIA" value="G" type="string"/>
    <att name="node" value="8" type="integer"/>
  </node>
  <node id="2066" label="P2RY10">
    <att name="shared name" value="P2RY10" type="string"/>
    <att name="name" value="P2RY10" type="string"/>
    <att name="selected" value="0" type="boolean"/>
    <att name="CATEGORIA" value="G" type="string"/>
    <att name="node" value="1" type="integer"/>
  </node>
  <node id="2065" label="ANLN">
    <att name="shared name" value="ANLN" type="string"/>
    <att name="name" value="ANLN" type="string"/>
    <att name="selected" value="0" type="boolean"/>
    <att name="CATEGORIA" value="G" type="string"/>
    <att name="node" value="9" type="integer"/>
  </node>
  <node id="2064" label="CDH5">
    <att name="shared name" value="CDH5" type="string"/>
    <att name="name" value="CDH5" type="string"/>
    <att name="selected" value="0" type="boolean"/>
    <att name="CATEGORIA" value="G" type="string"/>
    <att name="node" value="8" type="integer"/>
  </node>
  <node id="2063" label="SLIT3">
    <att name="shared name" value="SLIT3" type="string"/>
    <att name="name" value="SLIT3" type="string"/>
    <att name="selected" value="0" type="boolean"/>
    <att name="CATEGORIA" value="G" type="string"/>
    <att name="node" value="7" type="integer"/>
  </node>
  <node id="2062" label="SKA3">
    <att name="shared name" value="SKA3" type="string"/>
    <att name="name" value="SKA3" type="string"/>
    <att name="selected" value="0" type="boolean"/>
    <att name="CATEGORIA" value="G" type="string"/>
    <att name="node" value="9" type="integer"/>
  </node>
  <node id="2061" label="LAIR1">
    <att name="shared name" value="LAIR1" type="string"/>
    <att name="name" value="LAIR1" type="string"/>
    <att name="selected" value="0" type="boolean"/>
    <att name="CATEGORIA" value="G" type="string"/>
    <att name="node" value="1" type="integer"/>
  </node>
  <node id="2060" label="FAT4">
    <att name="shared name" value="FAT4" type="string"/>
    <att name="name" value="FAT4" type="string"/>
    <att name="selected" value="0" type="boolean"/>
    <att name="CATEGORIA" value="G" type="string"/>
    <att name="node" value="8" type="integer"/>
  </node>
  <node id="2059" label="SERPINB3">
    <att name="shared name" value="SERPINB3" type="string"/>
    <att name="name" value="SERPINB3" type="string"/>
    <att name="selected" value="0" type="boolean"/>
    <att name="CATEGORIA" value="G" type="string"/>
    <att name="node" value="1" type="integer"/>
  </node>
  <node id="2058" label="SERPINB4">
    <att name="shared name" value="SERPINB4" type="string"/>
    <att name="name" value="SERPINB4" type="string"/>
    <att name="selected" value="0" type="boolean"/>
    <att name="CATEGORIA" value="G" type="string"/>
    <att name="node" value="1" type="integer"/>
  </node>
  <node id="2057" label="FHL1">
    <att name="shared name" value="FHL1" type="string"/>
    <att name="name" value="FHL1" type="string"/>
    <att name="selected" value="0" type="boolean"/>
    <att name="CATEGORIA" value="G" type="string"/>
    <att name="node" value="6" type="integer"/>
  </node>
  <node id="2056" label="EBF1">
    <att name="shared name" value="EBF1" type="string"/>
    <att name="name" value="EBF1" type="string"/>
    <att name="selected" value="0" type="boolean"/>
    <att name="CATEGORIA" value="G" type="string"/>
    <att name="node" value="6" type="integer"/>
  </node>
  <node id="2055" label="MYBL2">
    <att name="shared name" value="MYBL2" type="string"/>
    <att name="name" value="MYBL2" type="string"/>
    <att name="selected" value="0" type="boolean"/>
    <att name="CATEGORIA" value="G" type="string"/>
    <att name="node" value="9" type="integer"/>
  </node>
  <node id="2054" label="LDB2">
    <att name="shared name" value="LDB2" type="string"/>
    <att name="name" value="LDB2" type="string"/>
    <att name="selected" value="0" type="boolean"/>
    <att name="CATEGORIA" value="G" type="string"/>
    <att name="node" value="8" type="integer"/>
  </node>
  <node id="2053" label="RHOJ">
    <att name="shared name" value="RHOJ" type="string"/>
    <att name="name" value="RHOJ" type="string"/>
    <att name="selected" value="0" type="boolean"/>
    <att name="CATEGORIA" value="G" type="string"/>
    <att name="node" value="8" type="integer"/>
  </node>
  <node id="2052" label="RDH5">
    <att name="shared name" value="RDH5" type="string"/>
    <att name="name" value="RDH5" type="string"/>
    <att name="selected" value="0" type="boolean"/>
    <att name="CATEGORIA" value="G" type="string"/>
    <att name="node" value="3" type="integer"/>
  </node>
  <node id="2051" label="OR5P2">
    <att name="shared name" value="OR5P2" type="string"/>
    <att name="name" value="OR5P2" type="string"/>
    <att name="selected" value="0" type="boolean"/>
    <att name="CATEGORIA" value="G" type="string"/>
    <att name="node" value="7" type="integer"/>
  </node>
  <node id="2050" label="IFIT1">
    <att name="shared name" value="IFIT1" type="string"/>
    <att name="name" value="IFIT1" type="string"/>
    <att name="selected" value="0" type="boolean"/>
    <att name="CATEGORIA" value="G" type="string"/>
    <att name="node" value="1" type="integer"/>
  </node>
  <node id="2049" label="AOC3">
    <att name="shared name" value="AOC3" type="string"/>
    <att name="name" value="AOC3" type="string"/>
    <att name="selected" value="0" type="boolean"/>
    <att name="CATEGORIA" value="G" type="string"/>
    <att name="node" value="5" type="integer"/>
  </node>
  <node id="2048" label="ITGA7">
    <att name="shared name" value="ITGA7" type="string"/>
    <att name="name" value="ITGA7" type="string"/>
    <att name="selected" value="0" type="boolean"/>
    <att name="CATEGORIA" value="G" type="string"/>
    <att name="node" value="5" type="integer"/>
  </node>
  <node id="2047" label="IQGAP3">
    <att name="shared name" value="IQGAP3" type="string"/>
    <att name="name" value="IQGAP3" type="string"/>
    <att name="selected" value="0" type="boolean"/>
    <att name="CATEGORIA" value="G" type="string"/>
    <att name="node" value="9" type="integer"/>
  </node>
  <node id="2046" label="SPARCL1">
    <att name="shared name" value="SPARCL1" type="string"/>
    <att name="name" value="SPARCL1" type="string"/>
    <att name="selected" value="0" type="boolean"/>
    <att name="CATEGORIA" value="G" type="string"/>
    <att name="node" value="7" type="integer"/>
  </node>
  <node id="2045" label="MX1">
    <att name="shared name" value="MX1" type="string"/>
    <att name="name" value="MX1" type="string"/>
    <att name="selected" value="0" type="boolean"/>
    <att name="CATEGORIA" value="G" type="string"/>
    <att name="node" value="1" type="integer"/>
  </node>
  <node id="2044" label="ITGAL">
    <att name="shared name" value="ITGAL" type="string"/>
    <att name="name" value="ITGAL" type="string"/>
    <att name="selected" value="0" type="boolean"/>
    <att name="CATEGORIA" value="G" type="string"/>
    <att name="node" value="1" type="integer"/>
  </node>
  <node id="2043" label="AQP1">
    <att name="shared name" value="AQP1" type="string"/>
    <att name="name" value="AQP1" type="string"/>
    <att name="selected" value="0" type="boolean"/>
    <att name="CATEGORIA" value="G" type="string"/>
    <att name="node" value="8" type="integer"/>
  </node>
  <node id="2042" label="ITGAX">
    <att name="shared name" value="ITGAX" type="string"/>
    <att name="name" value="ITGAX" type="string"/>
    <att name="selected" value="0" type="boolean"/>
    <att name="CATEGORIA" value="G" type="string"/>
    <att name="node" value="1" type="integer"/>
  </node>
  <node id="2041" label="SGOL1">
    <att name="shared name" value="SGOL1" type="string"/>
    <att name="name" value="SGOL1" type="string"/>
    <att name="selected" value="0" type="boolean"/>
    <att name="CATEGORIA" value="G" type="string"/>
    <att name="node" value="9" type="integer"/>
  </node>
  <node id="2040" label="LHFP">
    <att name="shared name" value="LHFP" type="string"/>
    <att name="name" value="LHFP" type="string"/>
    <att name="selected" value="0" type="boolean"/>
    <att name="CATEGORIA" value="G" type="string"/>
    <att name="node" value="6" type="integer"/>
  </node>
  <node id="2039" label="TTK">
    <att name="shared name" value="TTK" type="string"/>
    <att name="name" value="TTK" type="string"/>
    <att name="selected" value="0" type="boolean"/>
    <att name="CATEGORIA" value="G" type="string"/>
    <att name="node" value="8" type="integer"/>
  </node>
  <node id="2038" label="AOAH">
    <att name="shared name" value="AOAH" type="string"/>
    <att name="name" value="AOAH" type="string"/>
    <att name="selected" value="0" type="boolean"/>
    <att name="CATEGORIA" value="G" type="string"/>
    <att name="node" value="1" type="integer"/>
  </node>
  <node id="2037" label="ERG">
    <att name="shared name" value="ERG" type="string"/>
    <att name="name" value="ERG" type="string"/>
    <att name="selected" value="0" type="boolean"/>
    <att name="CATEGORIA" value="G" type="string"/>
    <att name="node" value="8" type="integer"/>
  </node>
  <node id="2036" label="SVEP1">
    <att name="shared name" value="SVEP1" type="string"/>
    <att name="name" value="SVEP1" type="string"/>
    <att name="selected" value="0" type="boolean"/>
    <att name="CATEGORIA" value="G" type="string"/>
    <att name="node" value="7" type="integer"/>
  </node>
  <node id="2035" label="RNU6-1039P">
    <att name="shared name" value="RNU6-1039P" type="string"/>
    <att name="name" value="RNU6-1039P" type="string"/>
    <att name="selected" value="0" type="boolean"/>
    <att name="CATEGORIA" value="G" type="string"/>
    <att name="node" value="7" type="integer"/>
  </node>
  <node id="2034" label="CAV2">
    <att name="shared name" value="CAV2" type="string"/>
    <att name="name" value="CAV2" type="string"/>
    <att name="selected" value="0" type="boolean"/>
    <att name="CATEGORIA" value="G" type="string"/>
    <att name="node" value="8" type="integer"/>
  </node>
  <node id="2033" label="CAV1">
    <att name="shared name" value="CAV1" type="string"/>
    <att name="name" value="CAV1" type="string"/>
    <att name="selected" value="0" type="boolean"/>
    <att name="CATEGORIA" value="G" type="string"/>
    <att name="node" value="8" type="integer"/>
  </node>
  <node id="2032" label="RNU6-127P">
    <att name="shared name" value="RNU6-127P" type="string"/>
    <att name="name" value="RNU6-127P" type="string"/>
    <att name="selected" value="0" type="boolean"/>
    <att name="CATEGORIA" value="G" type="string"/>
    <att name="node" value="11" type="integer"/>
  </node>
  <node id="2031" label="ABCA10">
    <att name="shared name" value="ABCA10" type="string"/>
    <att name="name" value="ABCA10" type="string"/>
    <att name="selected" value="0" type="boolean"/>
    <att name="CATEGORIA" value="G" type="string"/>
    <att name="node" value="4" type="integer"/>
  </node>
  <node id="2030" label="IL2RG">
    <att name="shared name" value="IL2RG" type="string"/>
    <att name="name" value="IL2RG" type="string"/>
    <att name="selected" value="0" type="boolean"/>
    <att name="CATEGORIA" value="G" type="string"/>
    <att name="node" value="1" type="integer"/>
  </node>
  <node id="2029" label="AURKA">
    <att name="shared name" value="AURKA" type="string"/>
    <att name="name" value="AURKA" type="string"/>
    <att name="selected" value="0" type="boolean"/>
    <att name="CATEGORIA" value="G" type="string"/>
    <att name="node" value="9" type="integer"/>
  </node>
  <node id="2028" label="ELTD1">
    <att name="shared name" value="ELTD1" type="string"/>
    <att name="name" value="ELTD1" type="string"/>
    <att name="selected" value="0" type="boolean"/>
    <att name="CATEGORIA" value="G" type="string"/>
    <att name="node" value="8" type="integer"/>
  </node>
  <node id="2027" label="GPR116">
    <att name="shared name" value="GPR116" type="string"/>
    <att name="name" value="GPR116" type="string"/>
    <att name="selected" value="0" type="boolean"/>
    <att name="CATEGORIA" value="G" type="string"/>
    <att name="node" value="8" type="integer"/>
  </node>
  <node id="2026" label="X-3094">
    <att name="shared name" value="X-3094" type="string"/>
    <att name="name" value="X-3094" type="string"/>
    <att name="selected" value="0" type="boolean"/>
    <att name="CATEGORIA" value="M" type="string"/>
    <att name="node" value="10" type="integer"/>
  </node>
  <node id="2025" label="SNORD27">
    <att name="shared name" value="SNORD27" type="string"/>
    <att name="name" value="SNORD27" type="string"/>
    <att name="selected" value="0" type="boolean"/>
    <att name="CATEGORIA" value="G" type="string"/>
    <att name="node" value="9" type="integer"/>
  </node>
  <node id="2024" label="SNORD26">
    <att name="shared name" value="SNORD26" type="string"/>
    <att name="name" value="SNORD26" type="string"/>
    <att name="selected" value="0" type="boolean"/>
    <att name="CATEGORIA" value="G" type="string"/>
    <att name="node" value="9" type="integer"/>
  </node>
  <node id="2023" label="TSPAN7">
    <att name="shared name" value="TSPAN7" type="string"/>
    <att name="name" value="TSPAN7" type="string"/>
    <att name="selected" value="0" type="boolean"/>
    <att name="CATEGORIA" value="G" type="string"/>
    <att name="node" value="5" type="integer"/>
  </node>
  <node id="2022" label="ACKR1">
    <att name="shared name" value="ACKR1" type="string"/>
    <att name="name" value="ACKR1" type="string"/>
    <att name="selected" value="0" type="boolean"/>
    <att name="CATEGORIA" value="G" type="string"/>
    <att name="node" value="5" type="integer"/>
  </node>
  <node id="2021" label="NDC80">
    <att name="shared name" value="NDC80" type="string"/>
    <att name="name" value="NDC80" type="string"/>
    <att name="selected" value="0" type="boolean"/>
    <att name="CATEGORIA" value="G" type="string"/>
    <att name="node" value="9" type="integer"/>
  </node>
  <node id="2020" label="SLAMF8">
    <att name="shared name" value="SLAMF8" type="string"/>
    <att name="name" value="SLAMF8" type="string"/>
    <att name="selected" value="0" type="boolean"/>
    <att name="CATEGORIA" value="G" type="string"/>
    <att name="node" value="1" type="integer"/>
  </node>
  <node id="2019" label="SLA">
    <att name="shared name" value="SLA" type="string"/>
    <att name="name" value="SLA" type="string"/>
    <att name="selected" value="0" type="boolean"/>
    <att name="CATEGORIA" value="G" type="string"/>
    <att name="node" value="1" type="integer"/>
  </node>
  <node id="2018" label="PLEK">
    <att name="shared name" value="PLEK" type="string"/>
    <att name="name" value="PLEK" type="string"/>
    <att name="selected" value="0" type="boolean"/>
    <att name="CATEGORIA" value="G" type="string"/>
    <att name="node" value="1" type="integer"/>
  </node>
  <node id="2017" label="CTSS">
    <att name="shared name" value="CTSS" type="string"/>
    <att name="name" value="CTSS" type="string"/>
    <att name="selected" value="0" type="boolean"/>
    <att name="CATEGORIA" value="G" type="string"/>
    <att name="node" value="1" type="integer"/>
  </node>
  <node id="2016" label="GBP5">
    <att name="shared name" value="GBP5" type="string"/>
    <att name="name" value="GBP5" type="string"/>
    <att name="selected" value="0" type="boolean"/>
    <att name="CATEGORIA" value="G" type="string"/>
    <att name="node" value="1" type="integer"/>
  </node>
  <node id="2015" label="LEP">
    <att name="shared name" value="LEP" type="string"/>
    <att name="name" value="LEP" type="string"/>
    <att name="selected" value="0" type="boolean"/>
    <att name="CATEGORIA" value="G" type="string"/>
    <att name="node" value="1" type="integer"/>
  </node>
  <node id="2014" label="ACVR1C">
    <att name="shared name" value="ACVR1C" type="string"/>
    <att name="name" value="ACVR1C" type="string"/>
    <att name="selected" value="0" type="boolean"/>
    <att name="CATEGORIA" value="G" type="string"/>
    <att name="node" value="4" type="integer"/>
  </node>
  <node id="2013" label="fructose-6-phosphate">
    <att name="shared name" value="fructose-6-phosphate" type="string"/>
    <att name="name" value="fructose-6-phosphate" type="string"/>
    <att name="selected" value="0" type="boolean"/>
    <att name="CATEGORIA" value="M" type="string"/>
    <att name="node" value="10" type="integer"/>
  </node>
  <node id="2012" label="glucose-6-phosphate(G6P)">
    <att name="shared name" value="glucose-6-phosphate(G6P)" type="string"/>
    <att name="name" value="glucose-6-phosphate(G6P)" type="string"/>
    <att name="selected" value="0" type="boolean"/>
    <att name="CATEGORIA" value="M" type="string"/>
    <att name="node" value="10" type="integer"/>
  </node>
  <node id="2011" label="GSDMB">
    <att name="shared name" value="GSDMB" type="string"/>
    <att name="name" value="GSDMB" type="string"/>
    <att name="selected" value="0" type="boolean"/>
    <att name="CATEGORIA" value="G" type="string"/>
    <att name="node" value="9" type="integer"/>
  </node>
  <node id="2010" label="ORMDL3">
    <att name="shared name" value="ORMDL3" type="string"/>
    <att name="name" value="ORMDL3" type="string"/>
    <att name="selected" value="0" type="boolean"/>
    <att name="CATEGORIA" value="G" type="string"/>
    <att name="node" value="9" type="integer"/>
  </node>
  <node id="2009" label="ARHGAP11A">
    <att name="shared name" value="ARHGAP11A" type="string"/>
    <att name="name" value="ARHGAP11A" type="string"/>
    <att name="selected" value="0" type="boolean"/>
    <att name="CATEGORIA" value="G" type="string"/>
    <att name="node" value="9" type="integer"/>
  </node>
  <node id="2008" label="HEPACAM">
    <att name="shared name" value="HEPACAM" type="string"/>
    <att name="name" value="HEPACAM" type="string"/>
    <att name="selected" value="0" type="boolean"/>
    <att name="CATEGORIA" value="G" type="string"/>
    <att name="node" value="3" type="integer"/>
  </node>
  <node id="2007" label="serine">
    <att name="shared name" value="serine" type="string"/>
    <att name="name" value="serine" type="string"/>
    <att name="selected" value="0" type="boolean"/>
    <att name="CATEGORIA" value="M" type="string"/>
    <att name="node" value="10" type="integer"/>
  </node>
  <node id="2006" label="LOC286297">
    <att name="shared name" value="LOC286297" type="string"/>
    <att name="name" value="LOC286297" type="string"/>
    <att name="selected" value="0" type="boolean"/>
    <att name="CATEGORIA" value="G" type="string"/>
    <att name="node" value="3" type="integer"/>
  </node>
  <node id="2005" label="LOC102724580">
    <att name="shared name" value="LOC102724580" type="string"/>
    <att name="name" value="LOC102724580" type="string"/>
    <att name="selected" value="0" type="boolean"/>
    <att name="CATEGORIA" value="G" type="string"/>
    <att name="node" value="3" type="integer"/>
  </node>
  <node id="2004" label="HIST2H3A">
    <att name="shared name" value="HIST2H3A" type="string"/>
    <att name="name" value="HIST2H3A" type="string"/>
    <att name="selected" value="0" type="boolean"/>
    <att name="CATEGORIA" value="G" type="string"/>
    <att name="node" value="9" type="integer"/>
  </node>
  <node id="2003" label="TYMS">
    <att name="shared name" value="TYMS" type="string"/>
    <att name="name" value="TYMS" type="string"/>
    <att name="selected" value="0" type="boolean"/>
    <att name="CATEGORIA" value="G" type="string"/>
    <att name="node" value="9" type="integer"/>
  </node>
  <node id="2002" label="arachidonate(20:4n6)">
    <att name="shared name" value="arachidonate(20:4n6)" type="string"/>
    <att name="name" value="arachidonate(20:4n6)" type="string"/>
    <att name="selected" value="0" type="boolean"/>
    <att name="CATEGORIA" value="M" type="string"/>
    <att name="node" value="10" type="integer"/>
  </node>
  <node id="2001" label="BLM">
    <att name="shared name" value="BLM" type="string"/>
    <att name="name" value="BLM" type="string"/>
    <att name="selected" value="0" type="boolean"/>
    <att name="CATEGORIA" value="G" type="string"/>
    <att name="node" value="9" type="integer"/>
  </node>
  <node id="2000" label="leucine">
    <att name="shared name" value="leucine" type="string"/>
    <att name="name" value="leucine" type="string"/>
    <att name="selected" value="0" type="boolean"/>
    <att name="CATEGORIA" value="M" type="string"/>
    <att name="node" value="10" type="integer"/>
  </node>
  <node id="1999" label="tryptophan">
    <att name="shared name" value="tryptophan" type="string"/>
    <att name="name" value="tryptophan" type="string"/>
    <att name="selected" value="0" type="boolean"/>
    <att name="CATEGORIA" value="M" type="string"/>
    <att name="node" value="10" type="integer"/>
  </node>
  <node id="1998" label="CD37">
    <att name="shared name" value="CD37" type="string"/>
    <att name="name" value="CD37" type="string"/>
    <att name="selected" value="0" type="boolean"/>
    <att name="CATEGORIA" value="G" type="string"/>
    <att name="node" value="1" type="integer"/>
  </node>
  <node id="1997" label="GZMK">
    <att name="shared name" value="GZMK" type="string"/>
    <att name="name" value="GZMK" type="string"/>
    <att name="selected" value="0" type="boolean"/>
    <att name="CATEGORIA" value="G" type="string"/>
    <att name="node" value="1" type="integer"/>
  </node>
  <node id="1996" label="SNORD42A">
    <att name="shared name" value="SNORD42A" type="string"/>
    <att name="name" value="SNORD42A" type="string"/>
    <att name="selected" value="0" type="boolean"/>
    <att name="CATEGORIA" value="G" type="string"/>
    <att name="node" value="9" type="integer"/>
  </node>
  <node id="1995" label="SNORD4A">
    <att name="shared name" value="SNORD4A" type="string"/>
    <att name="name" value="SNORD4A" type="string"/>
    <att name="selected" value="0" type="boolean"/>
    <att name="CATEGORIA" value="G" type="string"/>
    <att name="node" value="9" type="integer"/>
  </node>
  <node id="1994" label="NEK2">
    <att name="shared name" value="NEK2" type="string"/>
    <att name="name" value="NEK2" type="string"/>
    <att name="selected" value="0" type="boolean"/>
    <att name="CATEGORIA" value="G" type="string"/>
    <att name="node" value="8" type="integer"/>
  </node>
  <node id="1993" label="BNC2">
    <att name="shared name" value="BNC2" type="string"/>
    <att name="name" value="BNC2" type="string"/>
    <att name="selected" value="0" type="boolean"/>
    <att name="CATEGORIA" value="G" type="string"/>
    <att name="node" value="7" type="integer"/>
  </node>
  <node id="1992" label="CTSK">
    <att name="shared name" value="CTSK" type="string"/>
    <att name="name" value="CTSK" type="string"/>
    <att name="selected" value="0" type="boolean"/>
    <att name="CATEGORIA" value="G" type="string"/>
    <att name="node" value="7" type="integer"/>
  </node>
  <node id="1991" label="22:6n3);docosahexaenoate(DHA">
    <att name="shared name" value="22:6n3);docosahexaenoate(DHA" type="string"/>
    <att name="name" value="22:6n3);docosahexaenoate(DHA" type="string"/>
    <att name="selected" value="0" type="boolean"/>
    <att name="CATEGORIA" value="M" type="string"/>
    <att name="node" value="10" type="integer"/>
  </node>
  <node id="1990" label="KLB">
    <att name="shared name" value="KLB" type="string"/>
    <att name="name" value="KLB" type="string"/>
    <att name="selected" value="0" type="boolean"/>
    <att name="CATEGORIA" value="G" type="string"/>
    <att name="node" value="3" type="integer"/>
  </node>
  <node id="1989" label="KIF2C">
    <att name="shared name" value="KIF2C" type="string"/>
    <att name="name" value="KIF2C" type="string"/>
    <att name="selected" value="0" type="boolean"/>
    <att name="CATEGORIA" value="G" type="string"/>
    <att name="node" value="8" type="integer"/>
  </node>
  <node id="1988" label="ZNF552">
    <att name="shared name" value="ZNF552" type="string"/>
    <att name="name" value="ZNF552" type="string"/>
    <att name="selected" value="0" type="boolean"/>
    <att name="CATEGORIA" value="G" type="string"/>
    <att name="node" value="11" type="integer"/>
  </node>
  <node id="1987" label="ZNF814">
    <att name="shared name" value="ZNF814" type="string"/>
    <att name="name" value="ZNF814" type="string"/>
    <att name="selected" value="0" type="boolean"/>
    <att name="CATEGORIA" value="G" type="string"/>
    <att name="node" value="11" type="integer"/>
  </node>
  <node id="1986" label="FANCI">
    <att name="shared name" value="FANCI" type="string"/>
    <att name="name" value="FANCI" type="string"/>
    <att name="selected" value="0" type="boolean"/>
    <att name="CATEGORIA" value="G" type="string"/>
    <att name="node" value="9" type="integer"/>
  </node>
  <node id="1985" label="ITIH5">
    <att name="shared name" value="ITIH5" type="string"/>
    <att name="name" value="ITIH5" type="string"/>
    <att name="selected" value="0" type="boolean"/>
    <att name="CATEGORIA" value="G" type="string"/>
    <att name="node" value="5" type="integer"/>
  </node>
  <node id="1984" label="FXYD1">
    <att name="shared name" value="FXYD1" type="string"/>
    <att name="name" value="FXYD1" type="string"/>
    <att name="selected" value="0" type="boolean"/>
    <att name="CATEGORIA" value="G" type="string"/>
    <att name="node" value="5" type="integer"/>
  </node>
  <node id="1983" label="PLK4">
    <att name="shared name" value="PLK4" type="string"/>
    <att name="name" value="PLK4" type="string"/>
    <att name="selected" value="0" type="boolean"/>
    <att name="CATEGORIA" value="G" type="string"/>
    <att name="node" value="9" type="integer"/>
  </node>
  <node id="1982" label="guanine">
    <att name="shared name" value="guanine" type="string"/>
    <att name="name" value="guanine" type="string"/>
    <att name="selected" value="0" type="boolean"/>
    <att name="CATEGORIA" value="M" type="string"/>
    <att name="node" value="10" type="integer"/>
  </node>
  <node id="1981" label="proline">
    <att name="shared name" value="proline" type="string"/>
    <att name="name" value="proline" type="string"/>
    <att name="selected" value="0" type="boolean"/>
    <att name="CATEGORIA" value="M" type="string"/>
    <att name="node" value="10" type="integer"/>
  </node>
  <node id="1980" label="SRPX">
    <att name="shared name" value="SRPX" type="string"/>
    <att name="name" value="SRPX" type="string"/>
    <att name="selected" value="0" type="boolean"/>
    <att name="CATEGORIA" value="G" type="string"/>
    <att name="node" value="4" type="integer"/>
  </node>
  <node id="1979" label="GSN">
    <att name="shared name" value="GSN" type="string"/>
    <att name="name" value="GSN" type="string"/>
    <att name="selected" value="0" type="boolean"/>
    <att name="CATEGORIA" value="G" type="string"/>
    <att name="node" value="4" type="integer"/>
  </node>
  <node id="1978" label="PREX2">
    <att name="shared name" value="PREX2" type="string"/>
    <att name="name" value="PREX2" type="string"/>
    <att name="selected" value="0" type="boolean"/>
    <att name="CATEGORIA" value="G" type="string"/>
    <att name="node" value="8" type="integer"/>
  </node>
  <node id="1977" label="RUNX1T1">
    <att name="shared name" value="RUNX1T1" type="string"/>
    <att name="name" value="RUNX1T1" type="string"/>
    <att name="selected" value="0" type="boolean"/>
    <att name="CATEGORIA" value="G" type="string"/>
    <att name="node" value="7" type="integer"/>
  </node>
  <node id="1976" label="RNA5SP191">
    <att name="shared name" value="RNA5SP191" type="string"/>
    <att name="name" value="RNA5SP191" type="string"/>
    <att name="selected" value="0" type="boolean"/>
    <att name="CATEGORIA" value="G" type="string"/>
    <att name="node" value="3" type="integer"/>
  </node>
  <node id="1975" label="X-12465">
    <att name="shared name" value="X-12465" type="string"/>
    <att name="name" value="X-12465" type="string"/>
    <att name="selected" value="0" type="boolean"/>
    <att name="CATEGORIA" value="M" type="string"/>
    <att name="node" value="10" type="integer"/>
  </node>
  <node id="1974" label="X-12855">
    <att name="shared name" value="X-12855" type="string"/>
    <att name="name" value="X-12855" type="string"/>
    <att name="selected" value="0" type="boolean"/>
    <att name="CATEGORIA" value="M" type="string"/>
    <att name="node" value="10" type="integer"/>
  </node>
  <node id="1973" label="FCER1G">
    <att name="shared name" value="FCER1G" type="string"/>
    <att name="name" value="FCER1G" type="string"/>
    <att name="selected" value="0" type="boolean"/>
    <att name="CATEGORIA" value="G" type="string"/>
    <att name="node" value="1" type="integer"/>
  </node>
  <node id="1972" label="CYTIP">
    <att name="shared name" value="CYTIP" type="string"/>
    <att name="name" value="CYTIP" type="string"/>
    <att name="selected" value="0" type="boolean"/>
    <att name="CATEGORIA" value="G" type="string"/>
    <att name="node" value="1" type="integer"/>
  </node>
  <node id="1971" label="EZH2">
    <att name="shared name" value="EZH2" type="string"/>
    <att name="name" value="EZH2" type="string"/>
    <att name="selected" value="0" type="boolean"/>
    <att name="CATEGORIA" value="G" type="string"/>
    <att name="node" value="9" type="integer"/>
  </node>
  <node id="1970" label="CNN1">
    <att name="shared name" value="CNN1" type="string"/>
    <att name="name" value="CNN1" type="string"/>
    <att name="selected" value="0" type="boolean"/>
    <att name="CATEGORIA" value="G" type="string"/>
    <att name="node" value="7" type="integer"/>
  </node>
  <node id="1969" label="LMOD1">
    <att name="shared name" value="LMOD1" type="string"/>
    <att name="name" value="LMOD1" type="string"/>
    <att name="selected" value="0" type="boolean"/>
    <att name="CATEGORIA" value="G" type="string"/>
    <att name="node" value="7" type="integer"/>
  </node>
  <node id="1968" label="MMP8">
    <att name="shared name" value="MMP8" type="string"/>
    <att name="name" value="MMP8" type="string"/>
    <att name="selected" value="0" type="boolean"/>
    <att name="CATEGORIA" value="G" type="string"/>
    <att name="node" value="1" type="integer"/>
  </node>
  <node id="1967" label="DCSTAMP">
    <att name="shared name" value="DCSTAMP" type="string"/>
    <att name="name" value="DCSTAMP" type="string"/>
    <att name="selected" value="0" type="boolean"/>
    <att name="CATEGORIA" value="G" type="string"/>
    <att name="node" value="1" type="integer"/>
  </node>
  <node id="1966" label="PARPBP">
    <att name="shared name" value="PARPBP" type="string"/>
    <att name="name" value="PARPBP" type="string"/>
    <att name="selected" value="0" type="boolean"/>
    <att name="CATEGORIA" value="G" type="string"/>
    <att name="node" value="9" type="integer"/>
  </node>
  <node id="1965" label="STAT1">
    <att name="shared name" value="STAT1" type="string"/>
    <att name="name" value="STAT1" type="string"/>
    <att name="selected" value="0" type="boolean"/>
    <att name="CATEGORIA" value="G" type="string"/>
    <att name="node" value="1" type="integer"/>
  </node>
  <node id="1964" label="TAP1">
    <att name="shared name" value="TAP1" type="string"/>
    <att name="name" value="TAP1" type="string"/>
    <att name="selected" value="0" type="boolean"/>
    <att name="CATEGORIA" value="G" type="string"/>
    <att name="node" value="1" type="integer"/>
  </node>
  <node id="1963" label="2-arachidonoylglycerophosphocholine*">
    <att name="shared name" value="2-arachidonoylglycerophosphocholine*" type="string"/>
    <att name="name" value="2-arachidonoylglycerophosphocholine*" type="string"/>
    <att name="selected" value="0" type="boolean"/>
    <att name="CATEGORIA" value="M" type="string"/>
    <att name="node" value="10" type="integer"/>
  </node>
  <node id="1962" label="2-palmitoylglycerophosphocholine*">
    <att name="shared name" value="2-palmitoylglycerophosphocholine*" type="string"/>
    <att name="name" value="2-palmitoylglycerophosphocholine*" type="string"/>
    <att name="selected" value="0" type="boolean"/>
    <att name="CATEGORIA" value="M" type="string"/>
    <att name="node" value="10" type="integer"/>
  </node>
  <node id="1961" label="IGKV1OR2-3">
    <att name="shared name" value="IGKV1OR2-3" type="string"/>
    <att name="name" value="IGKV1OR2-3" type="string"/>
    <att name="selected" value="0" type="boolean"/>
    <att name="CATEGORIA" value="G" type="string"/>
    <att name="node" value="1" type="integer"/>
  </node>
  <node id="1960" label="TOP2A">
    <att name="shared name" value="TOP2A" type="string"/>
    <att name="name" value="TOP2A" type="string"/>
    <att name="selected" value="0" type="boolean"/>
    <att name="CATEGORIA" value="G" type="string"/>
    <att name="node" value="9" type="integer"/>
  </node>
  <node id="1959" label="CD226">
    <att name="shared name" value="CD226" type="string"/>
    <att name="name" value="CD226" type="string"/>
    <att name="selected" value="0" type="boolean"/>
    <att name="CATEGORIA" value="G" type="string"/>
    <att name="node" value="1" type="integer"/>
  </node>
  <node id="1958" label="GPR160">
    <att name="shared name" value="GPR160" type="string"/>
    <att name="name" value="GPR160" type="string"/>
    <att name="selected" value="0" type="boolean"/>
    <att name="CATEGORIA" value="G" type="string"/>
    <att name="node" value="11" type="integer"/>
  </node>
  <node id="1957" label="RNU4-38P">
    <att name="shared name" value="RNU4-38P" type="string"/>
    <att name="name" value="RNU4-38P" type="string"/>
    <att name="selected" value="0" type="boolean"/>
    <att name="CATEGORIA" value="G" type="string"/>
    <att name="node" value="11" type="integer"/>
  </node>
  <node id="1956" label="RBBP8">
    <att name="shared name" value="RBBP8" type="string"/>
    <att name="name" value="RBBP8" type="string"/>
    <att name="selected" value="0" type="boolean"/>
    <att name="CATEGORIA" value="G" type="string"/>
    <att name="node" value="7" type="integer"/>
  </node>
  <node id="1955" label="RN7SL745P">
    <att name="shared name" value="RN7SL745P" type="string"/>
    <att name="name" value="RN7SL745P" type="string"/>
    <att name="selected" value="0" type="boolean"/>
    <att name="CATEGORIA" value="G" type="string"/>
    <att name="node" value="7" type="integer"/>
  </node>
  <node id="1954" label="TEK">
    <att name="shared name" value="TEK" type="string"/>
    <att name="name" value="TEK" type="string"/>
    <att name="selected" value="0" type="boolean"/>
    <att name="CATEGORIA" value="G" type="string"/>
    <att name="node" value="8" type="integer"/>
  </node>
  <node id="1953" label="KIAA0101">
    <att name="shared name" value="KIAA0101" type="string"/>
    <att name="name" value="KIAA0101" type="string"/>
    <att name="selected" value="0" type="boolean"/>
    <att name="CATEGORIA" value="G" type="string"/>
    <att name="node" value="9" type="integer"/>
  </node>
  <node id="1952" label="DCN">
    <att name="shared name" value="DCN" type="string"/>
    <att name="name" value="DCN" type="string"/>
    <att name="selected" value="0" type="boolean"/>
    <att name="CATEGORIA" value="G" type="string"/>
    <att name="node" value="7" type="integer"/>
  </node>
  <node id="1951" label="PODN">
    <att name="shared name" value="PODN" type="string"/>
    <att name="name" value="PODN" type="string"/>
    <att name="selected" value="0" type="boolean"/>
    <att name="CATEGORIA" value="G" type="string"/>
    <att name="node" value="7" type="integer"/>
  </node>
  <node id="1950" label="ICOS">
    <att name="shared name" value="ICOS" type="string"/>
    <att name="name" value="ICOS" type="string"/>
    <att name="selected" value="0" type="boolean"/>
    <att name="CATEGORIA" value="G" type="string"/>
    <att name="node" value="1" type="integer"/>
  </node>
  <node id="1949" label="CTLA4">
    <att name="shared name" value="CTLA4" type="string"/>
    <att name="name" value="CTLA4" type="string"/>
    <att name="selected" value="0" type="boolean"/>
    <att name="CATEGORIA" value="G" type="string"/>
    <att name="node" value="1" type="integer"/>
  </node>
  <node id="1948" label="CCR1">
    <att name="shared name" value="CCR1" type="string"/>
    <att name="name" value="CCR1" type="string"/>
    <att name="selected" value="0" type="boolean"/>
    <att name="CATEGORIA" value="G" type="string"/>
    <att name="node" value="1" type="integer"/>
  </node>
  <node id="1947" label="NCF2">
    <att name="shared name" value="NCF2" type="string"/>
    <att name="name" value="NCF2" type="string"/>
    <att name="selected" value="0" type="boolean"/>
    <att name="CATEGORIA" value="G" type="string"/>
    <att name="node" value="1" type="integer"/>
  </node>
  <node id="1946" label="CCL14">
    <att name="shared name" value="CCL14" type="string"/>
    <att name="name" value="CCL14" type="string"/>
    <att name="selected" value="0" type="boolean"/>
    <att name="CATEGORIA" value="G" type="string"/>
    <att name="node" value="5" type="integer"/>
  </node>
  <node id="1945" label="2-oleoylglycerophosphocholine*">
    <att name="shared name" value="2-oleoylglycerophosphocholine*" type="string"/>
    <att name="name" value="2-oleoylglycerophosphocholine*" type="string"/>
    <att name="selected" value="0" type="boolean"/>
    <att name="CATEGORIA" value="M" type="string"/>
    <att name="node" value="10" type="integer"/>
  </node>
  <node id="1944" label="2-oleoylglycerophosphoethanolamine*">
    <att name="shared name" value="2-oleoylglycerophosphoethanolamine*" type="string"/>
    <att name="name" value="2-oleoylglycerophosphoethanolamine*" type="string"/>
    <att name="selected" value="0" type="boolean"/>
    <att name="CATEGORIA" value="M" type="string"/>
    <att name="node" value="10" type="integer"/>
  </node>
  <node id="1943" label="TNXB">
    <att name="shared name" value="TNXB" type="string"/>
    <att name="name" value="TNXB" type="string"/>
    <att name="selected" value="0" type="boolean"/>
    <att name="CATEGORIA" value="G" type="string"/>
    <att name="node" value="4" type="integer"/>
  </node>
  <node id="1942" label="PBK">
    <att name="shared name" value="PBK" type="string"/>
    <att name="name" value="PBK" type="string"/>
    <att name="selected" value="0" type="boolean"/>
    <att name="CATEGORIA" value="G" type="string"/>
    <att name="node" value="8" type="integer"/>
  </node>
  <node id="1941" label="AQPEP">
    <att name="shared name" value="AQPEP" type="string"/>
    <att name="name" value="AQPEP" type="string"/>
    <att name="selected" value="0" type="boolean"/>
    <att name="CATEGORIA" value="G" type="string"/>
    <att name="node" value="3" type="integer"/>
  </node>
  <node id="1940" label="CCDC80">
    <att name="shared name" value="CCDC80" type="string"/>
    <att name="name" value="CCDC80" type="string"/>
    <att name="selected" value="0" type="boolean"/>
    <att name="CATEGORIA" value="G" type="string"/>
    <att name="node" value="7" type="integer"/>
  </node>
  <node id="1939" label="RAD51AP1">
    <att name="shared name" value="RAD51AP1" type="string"/>
    <att name="name" value="RAD51AP1" type="string"/>
    <att name="selected" value="0" type="boolean"/>
    <att name="CATEGORIA" value="G" type="string"/>
    <att name="node" value="9" type="integer"/>
  </node>
  <node id="1938" label="BICC1">
    <att name="shared name" value="BICC1" type="string"/>
    <att name="name" value="BICC1" type="string"/>
    <att name="selected" value="0" type="boolean"/>
    <att name="CATEGORIA" value="G" type="string"/>
    <att name="node" value="7" type="integer"/>
  </node>
  <node id="1937" label="MFAP4">
    <att name="shared name" value="MFAP4" type="string"/>
    <att name="name" value="MFAP4" type="string"/>
    <att name="selected" value="0" type="boolean"/>
    <att name="CATEGORIA" value="G" type="string"/>
    <att name="node" value="7" type="integer"/>
  </node>
  <node id="1936" label="PIM2">
    <att name="shared name" value="PIM2" type="string"/>
    <att name="name" value="PIM2" type="string"/>
    <att name="selected" value="0" type="boolean"/>
    <att name="CATEGORIA" value="G" type="string"/>
    <att name="node" value="1" type="integer"/>
  </node>
  <node id="1935" label="KIF18A">
    <att name="shared name" value="KIF18A" type="string"/>
    <att name="name" value="KIF18A" type="string"/>
    <att name="selected" value="0" type="boolean"/>
    <att name="CATEGORIA" value="G" type="string"/>
    <att name="node" value="9" type="integer"/>
  </node>
  <node id="1934" label="KRT19">
    <att name="shared name" value="KRT19" type="string"/>
    <att name="name" value="KRT19" type="string"/>
    <att name="selected" value="0" type="boolean"/>
    <att name="CATEGORIA" value="G" type="string"/>
    <att name="node" value="11" type="integer"/>
  </node>
  <node id="1933" label="MIR492">
    <att name="shared name" value="MIR492" type="string"/>
    <att name="name" value="MIR492" type="string"/>
    <att name="selected" value="0" type="boolean"/>
    <att name="CATEGORIA" value="G" type="string"/>
    <att name="node" value="11" type="integer"/>
  </node>
  <node id="1932" label="IKZF3">
    <att name="shared name" value="IKZF3" type="string"/>
    <att name="name" value="IKZF3" type="string"/>
    <att name="selected" value="0" type="boolean"/>
    <att name="CATEGORIA" value="G" type="string"/>
    <att name="node" value="1" type="integer"/>
  </node>
  <node id="1931" label="FGG">
    <att name="shared name" value="FGG" type="string"/>
    <att name="name" value="FGG" type="string"/>
    <att name="selected" value="0" type="boolean"/>
    <att name="CATEGORIA" value="G" type="string"/>
    <att name="node" value="11" type="integer"/>
  </node>
  <node id="1930" label="FGB">
    <att name="shared name" value="FGB" type="string"/>
    <att name="name" value="FGB" type="string"/>
    <att name="selected" value="0" type="boolean"/>
    <att name="CATEGORIA" value="G" type="string"/>
    <att name="node" value="11" type="integer"/>
  </node>
  <node id="1929" label="ARHGAP11B">
    <att name="shared name" value="ARHGAP11B" type="string"/>
    <att name="name" value="ARHGAP11B" type="string"/>
    <att name="selected" value="0" type="boolean"/>
    <att name="CATEGORIA" value="G" type="string"/>
    <att name="node" value="9" type="integer"/>
  </node>
  <node id="1928" label="glycine">
    <att name="shared name" value="glycine" type="string"/>
    <att name="name" value="glycine" type="string"/>
    <att name="selected" value="0" type="boolean"/>
    <att name="CATEGORIA" value="M" type="string"/>
    <att name="node" value="10" type="integer"/>
  </node>
  <node id="1927" label="CDK1">
    <att name="shared name" value="CDK1" type="string"/>
    <att name="name" value="CDK1" type="string"/>
    <att name="selected" value="0" type="boolean"/>
    <att name="CATEGORIA" value="G" type="string"/>
    <att name="node" value="9" type="integer"/>
  </node>
  <node id="1926" label="ATAD2">
    <att name="shared name" value="ATAD2" type="string"/>
    <att name="name" value="ATAD2" type="string"/>
    <att name="selected" value="0" type="boolean"/>
    <att name="CATEGORIA" value="G" type="string"/>
    <att name="node" value="8" type="integer"/>
  </node>
  <node id="1925" label="MTBP">
    <att name="shared name" value="MTBP" type="string"/>
    <att name="name" value="MTBP" type="string"/>
    <att name="selected" value="0" type="boolean"/>
    <att name="CATEGORIA" value="G" type="string"/>
    <att name="node" value="8" type="integer"/>
  </node>
  <node id="1924" label="hypoxanthine">
    <att name="shared name" value="hypoxanthine" type="string"/>
    <att name="name" value="hypoxanthine" type="string"/>
    <att name="selected" value="0" type="boolean"/>
    <att name="CATEGORIA" value="M" type="string"/>
    <att name="node" value="10" type="integer"/>
  </node>
  <node id="1923" label="malate">
    <att name="shared name" value="malate" type="string"/>
    <att name="name" value="malate" type="string"/>
    <att name="selected" value="0" type="boolean"/>
    <att name="CATEGORIA" value="M" type="string"/>
    <att name="node" value="10" type="integer"/>
  </node>
  <node id="1922" label="LAMA2">
    <att name="shared name" value="LAMA2" type="string"/>
    <att name="name" value="LAMA2" type="string"/>
    <att name="selected" value="0" type="boolean"/>
    <att name="CATEGORIA" value="G" type="string"/>
    <att name="node" value="7" type="integer"/>
  </node>
  <node id="1921" label="FLRT2">
    <att name="shared name" value="FLRT2" type="string"/>
    <att name="name" value="FLRT2" type="string"/>
    <att name="selected" value="0" type="boolean"/>
    <att name="CATEGORIA" value="G" type="string"/>
    <att name="node" value="8" type="integer"/>
  </node>
  <node id="1920" label="3-methyl-2-oxovalerate">
    <att name="shared name" value="3-methyl-2-oxovalerate" type="string"/>
    <att name="name" value="3-methyl-2-oxovalerate" type="string"/>
    <att name="selected" value="0" type="boolean"/>
    <att name="CATEGORIA" value="M" type="string"/>
    <att name="node" value="10" type="integer"/>
  </node>
  <node id="1919" label="4-methyl-2-oxopentanoate">
    <att name="shared name" value="4-methyl-2-oxopentanoate" type="string"/>
    <att name="name" value="4-methyl-2-oxopentanoate" type="string"/>
    <att name="selected" value="0" type="boolean"/>
    <att name="CATEGORIA" value="M" type="string"/>
    <att name="node" value="10" type="integer"/>
  </node>
  <node id="1918" label="KPNA2">
    <att name="shared name" value="KPNA2" type="string"/>
    <att name="name" value="KPNA2" type="string"/>
    <att name="selected" value="0" type="boolean"/>
    <att name="CATEGORIA" value="G" type="string"/>
    <att name="node" value="9" type="integer"/>
  </node>
  <node id="1917" label="uracil">
    <att name="shared name" value="uracil" type="string"/>
    <att name="name" value="uracil" type="string"/>
    <att name="selected" value="0" type="boolean"/>
    <att name="CATEGORIA" value="M" type="string"/>
    <att name="node" value="10" type="integer"/>
  </node>
  <node id="1916" label="CXCL12">
    <att name="shared name" value="CXCL12" type="string"/>
    <att name="name" value="CXCL12" type="string"/>
    <att name="selected" value="0" type="boolean"/>
    <att name="CATEGORIA" value="G" type="string"/>
    <att name="node" value="8" type="integer"/>
  </node>
  <node id="1915" label="TNS1">
    <att name="shared name" value="TNS1" type="string"/>
    <att name="name" value="TNS1" type="string"/>
    <att name="selected" value="0" type="boolean"/>
    <att name="CATEGORIA" value="G" type="string"/>
    <att name="node" value="5" type="integer"/>
  </node>
  <node id="1914" label="EHD2">
    <att name="shared name" value="EHD2" type="string"/>
    <att name="name" value="EHD2" type="string"/>
    <att name="selected" value="0" type="boolean"/>
    <att name="CATEGORIA" value="G" type="string"/>
    <att name="node" value="5" type="integer"/>
  </node>
  <node id="1913" label="PTRF">
    <att name="shared name" value="PTRF" type="string"/>
    <att name="name" value="PTRF" type="string"/>
    <att name="selected" value="0" type="boolean"/>
    <att name="CATEGORIA" value="G" type="string"/>
    <att name="node" value="5" type="integer"/>
  </node>
  <node id="1912" label="SDPR">
    <att name="shared name" value="SDPR" type="string"/>
    <att name="name" value="SDPR" type="string"/>
    <att name="selected" value="0" type="boolean"/>
    <att name="CATEGORIA" value="G" type="string"/>
    <att name="node" value="5" type="integer"/>
  </node>
  <node id="1911" label="FAIM3">
    <att name="shared name" value="FAIM3" type="string"/>
    <att name="name" value="FAIM3" type="string"/>
    <att name="selected" value="0" type="boolean"/>
    <att name="CATEGORIA" value="G" type="string"/>
    <att name="node" value="1" type="integer"/>
  </node>
  <node id="1910" label="SEMA3G">
    <att name="shared name" value="SEMA3G" type="string"/>
    <att name="name" value="SEMA3G" type="string"/>
    <att name="selected" value="0" type="boolean"/>
    <att name="CATEGORIA" value="G" type="string"/>
    <att name="node" value="5" type="integer"/>
  </node>
  <node id="1909" label="GINS1">
    <att name="shared name" value="GINS1" type="string"/>
    <att name="name" value="GINS1" type="string"/>
    <att name="selected" value="0" type="boolean"/>
    <att name="CATEGORIA" value="G" type="string"/>
    <att name="node" value="9" type="integer"/>
  </node>
  <node id="1908" label="IGSF6">
    <att name="shared name" value="IGSF6" type="string"/>
    <att name="name" value="IGSF6" type="string"/>
    <att name="selected" value="0" type="boolean"/>
    <att name="CATEGORIA" value="G" type="string"/>
    <att name="node" value="1" type="integer"/>
  </node>
  <node id="1907" label="CDH11">
    <att name="shared name" value="CDH11" type="string"/>
    <att name="name" value="CDH11" type="string"/>
    <att name="selected" value="0" type="boolean"/>
    <att name="CATEGORIA" value="G" type="string"/>
    <att name="node" value="7" type="integer"/>
  </node>
  <node id="1906" label="X-13082">
    <att name="shared name" value="X-13082" type="string"/>
    <att name="name" value="X-13082" type="string"/>
    <att name="selected" value="0" type="boolean"/>
    <att name="CATEGORIA" value="M" type="string"/>
    <att name="node" value="10" type="integer"/>
  </node>
  <node id="1905" label="X-13086">
    <att name="shared name" value="X-13086" type="string"/>
    <att name="name" value="X-13086" type="string"/>
    <att name="selected" value="0" type="boolean"/>
    <att name="CATEGORIA" value="M" type="string"/>
    <att name="node" value="10" type="integer"/>
  </node>
  <node id="1904" label="FAP">
    <att name="shared name" value="FAP" type="string"/>
    <att name="name" value="FAP" type="string"/>
    <att name="selected" value="0" type="boolean"/>
    <att name="CATEGORIA" value="G" type="string"/>
    <att name="node" value="7" type="integer"/>
  </node>
  <node id="1903" label="aspartate">
    <att name="shared name" value="aspartate" type="string"/>
    <att name="name" value="aspartate" type="string"/>
    <att name="selected" value="0" type="boolean"/>
    <att name="CATEGORIA" value="M" type="string"/>
    <att name="node" value="10" type="integer"/>
  </node>
  <node id="1902" label="NUF2">
    <att name="shared name" value="NUF2" type="string"/>
    <att name="name" value="NUF2" type="string"/>
    <att name="selected" value="0" type="boolean"/>
    <att name="CATEGORIA" value="G" type="string"/>
    <att name="node" value="9" type="integer"/>
  </node>
  <node id="1901" label="SPRY1">
    <att name="shared name" value="SPRY1" type="string"/>
    <att name="name" value="SPRY1" type="string"/>
    <att name="selected" value="0" type="boolean"/>
    <att name="CATEGORIA" value="G" type="string"/>
    <att name="node" value="8" type="integer"/>
  </node>
  <node id="1900" label="SPC25">
    <att name="shared name" value="SPC25" type="string"/>
    <att name="name" value="SPC25" type="string"/>
    <att name="selected" value="0" type="boolean"/>
    <att name="CATEGORIA" value="G" type="string"/>
    <att name="node" value="8" type="integer"/>
  </node>
  <node id="1899" label="EBF3">
    <att name="shared name" value="EBF3" type="string"/>
    <att name="name" value="EBF3" type="string"/>
    <att name="selected" value="0" type="boolean"/>
    <att name="CATEGORIA" value="G" type="string"/>
    <att name="node" value="8" type="integer"/>
  </node>
  <node id="1898" label="FOS">
    <att name="shared name" value="FOS" type="string"/>
    <att name="name" value="FOS" type="string"/>
    <att name="selected" value="0" type="boolean"/>
    <att name="CATEGORIA" value="G" type="string"/>
    <att name="node" value="6" type="integer"/>
  </node>
  <node id="1897" label="DUSP1">
    <att name="shared name" value="DUSP1" type="string"/>
    <att name="name" value="DUSP1" type="string"/>
    <att name="selected" value="0" type="boolean"/>
    <att name="CATEGORIA" value="G" type="string"/>
    <att name="node" value="6" type="integer"/>
  </node>
  <node id="1896" label="SNORD115-32">
    <att name="shared name" value="SNORD115-32" type="string"/>
    <att name="name" value="SNORD115-32" type="string"/>
    <att name="selected" value="0" type="boolean"/>
    <att name="CATEGORIA" value="G" type="string"/>
    <att name="node" value="3" type="integer"/>
  </node>
  <node id="1895" label="MEOX2">
    <att name="shared name" value="MEOX2" type="string"/>
    <att name="name" value="MEOX2" type="string"/>
    <att name="selected" value="0" type="boolean"/>
    <att name="CATEGORIA" value="G" type="string"/>
    <att name="node" value="6" type="integer"/>
  </node>
  <node id="1894" label="2-docosahexaenoylglycerophosphoethanolamine*">
    <att name="shared name" value="2-docosahexaenoylglycerophosphoethanolamine*" type="string"/>
    <att name="name" value="2-docosahexaenoylglycerophosphoethanolamine*" type="string"/>
    <att name="selected" value="0" type="boolean"/>
    <att name="CATEGORIA" value="M" type="string"/>
    <att name="node" value="10" type="integer"/>
  </node>
  <node id="1893" label="VWF">
    <att name="shared name" value="VWF" type="string"/>
    <att name="name" value="VWF" type="string"/>
    <att name="selected" value="0" type="boolean"/>
    <att name="CATEGORIA" value="G" type="string"/>
    <att name="node" value="8" type="integer"/>
  </node>
  <node id="1892" label="PTPN22">
    <att name="shared name" value="PTPN22" type="string"/>
    <att name="name" value="PTPN22" type="string"/>
    <att name="selected" value="0" type="boolean"/>
    <att name="CATEGORIA" value="G" type="string"/>
    <att name="node" value="1" type="integer"/>
  </node>
  <node id="1891" label="HMMR">
    <att name="shared name" value="HMMR" type="string"/>
    <att name="name" value="HMMR" type="string"/>
    <att name="selected" value="0" type="boolean"/>
    <att name="CATEGORIA" value="G" type="string"/>
    <att name="node" value="9" type="integer"/>
  </node>
  <node id="1890" label="VCAN">
    <att name="shared name" value="VCAN" type="string"/>
    <att name="name" value="VCAN" type="string"/>
    <att name="selected" value="0" type="boolean"/>
    <att name="CATEGORIA" value="G" type="string"/>
    <att name="node" value="7" type="integer"/>
  </node>
  <node id="1889" label="PDE2A">
    <att name="shared name" value="PDE2A" type="string"/>
    <att name="name" value="PDE2A" type="string"/>
    <att name="selected" value="0" type="boolean"/>
    <att name="CATEGORIA" value="G" type="string"/>
    <att name="node" value="5" type="integer"/>
  </node>
  <node id="1888" label="COL14A1">
    <att name="shared name" value="COL14A1" type="string"/>
    <att name="name" value="COL14A1" type="string"/>
    <att name="selected" value="0" type="boolean"/>
    <att name="CATEGORIA" value="G" type="string"/>
    <att name="node" value="7" type="integer"/>
  </node>
  <node id="1887" label="IGF1">
    <att name="shared name" value="IGF1" type="string"/>
    <att name="name" value="IGF1" type="string"/>
    <att name="selected" value="0" type="boolean"/>
    <att name="CATEGORIA" value="G" type="string"/>
    <att name="node" value="7" type="integer"/>
  </node>
  <node id="1886" label="G0S2">
    <att name="shared name" value="G0S2" type="string"/>
    <att name="name" value="G0S2" type="string"/>
    <att name="selected" value="0" type="boolean"/>
    <att name="CATEGORIA" value="G" type="string"/>
    <att name="node" value="1" type="integer"/>
  </node>
  <node id="1885" label="MRC1">
    <att name="shared name" value="MRC1" type="string"/>
    <att name="name" value="MRC1" type="string"/>
    <att name="selected" value="0" type="boolean"/>
    <att name="CATEGORIA" value="G" type="string"/>
    <att name="node" value="1" type="integer"/>
  </node>
  <node id="1884" label="FOLR2">
    <att name="shared name" value="FOLR2" type="string"/>
    <att name="name" value="FOLR2" type="string"/>
    <att name="selected" value="0" type="boolean"/>
    <att name="CATEGORIA" value="G" type="string"/>
    <att name="node" value="1" type="integer"/>
  </node>
  <node id="1883" label="SCIMP">
    <att name="shared name" value="SCIMP" type="string"/>
    <att name="name" value="SCIMP" type="string"/>
    <att name="selected" value="0" type="boolean"/>
    <att name="CATEGORIA" value="G" type="string"/>
    <att name="node" value="1" type="integer"/>
  </node>
  <node id="1882" label="TP63">
    <att name="shared name" value="TP63" type="string"/>
    <att name="name" value="TP63" type="string"/>
    <att name="selected" value="0" type="boolean"/>
    <att name="CATEGORIA" value="G" type="string"/>
    <att name="node" value="7" type="integer"/>
  </node>
  <node id="1881" label="COL17A1">
    <att name="shared name" value="COL17A1" type="string"/>
    <att name="name" value="COL17A1" type="string"/>
    <att name="selected" value="0" type="boolean"/>
    <att name="CATEGORIA" value="G" type="string"/>
    <att name="node" value="7" type="integer"/>
  </node>
  <node id="1880" label="CORO1A">
    <att name="shared name" value="CORO1A" type="string"/>
    <att name="name" value="CORO1A" type="string"/>
    <att name="selected" value="0" type="boolean"/>
    <att name="CATEGORIA" value="G" type="string"/>
    <att name="node" value="1" type="integer"/>
  </node>
  <node id="1879" label="PCDH18">
    <att name="shared name" value="PCDH18" type="string"/>
    <att name="name" value="PCDH18" type="string"/>
    <att name="selected" value="0" type="boolean"/>
    <att name="CATEGORIA" value="G" type="string"/>
    <att name="node" value="8" type="integer"/>
  </node>
  <node id="1878" label="FAM72B">
    <att name="shared name" value="FAM72B" type="string"/>
    <att name="name" value="FAM72B" type="string"/>
    <att name="selected" value="0" type="boolean"/>
    <att name="CATEGORIA" value="G" type="string"/>
    <att name="node" value="8" type="integer"/>
  </node>
  <node id="1877" label="MCM10">
    <att name="shared name" value="MCM10" type="string"/>
    <att name="name" value="MCM10" type="string"/>
    <att name="selected" value="0" type="boolean"/>
    <att name="CATEGORIA" value="G" type="string"/>
    <att name="node" value="8" type="integer"/>
  </node>
  <node id="1876" label="PCK1">
    <att name="shared name" value="PCK1" type="string"/>
    <att name="name" value="PCK1" type="string"/>
    <att name="selected" value="0" type="boolean"/>
    <att name="CATEGORIA" value="G" type="string"/>
    <att name="node" value="3" type="integer"/>
  </node>
  <node id="1875" label="HSPB6">
    <att name="shared name" value="HSPB6" type="string"/>
    <att name="name" value="HSPB6" type="string"/>
    <att name="selected" value="0" type="boolean"/>
    <att name="CATEGORIA" value="G" type="string"/>
    <att name="node" value="5" type="integer"/>
  </node>
  <node id="1874" label="EVI2A">
    <att name="shared name" value="EVI2A" type="string"/>
    <att name="name" value="EVI2A" type="string"/>
    <att name="selected" value="0" type="boolean"/>
    <att name="CATEGORIA" value="G" type="string"/>
    <att name="node" value="1" type="integer"/>
  </node>
  <node id="1873" label="FOXA1">
    <att name="shared name" value="FOXA1" type="string"/>
    <att name="name" value="FOXA1" type="string"/>
    <att name="selected" value="0" type="boolean"/>
    <att name="CATEGORIA" value="G" type="string"/>
    <att name="node" value="11" type="integer"/>
  </node>
  <node id="1872" label="MLPH">
    <att name="shared name" value="MLPH" type="string"/>
    <att name="name" value="MLPH" type="string"/>
    <att name="selected" value="0" type="boolean"/>
    <att name="CATEGORIA" value="G" type="string"/>
    <att name="node" value="11" type="integer"/>
  </node>
  <node id="1871" label="EBF2">
    <att name="shared name" value="EBF2" type="string"/>
    <att name="name" value="EBF2" type="string"/>
    <att name="selected" value="0" type="boolean"/>
    <att name="CATEGORIA" value="G" type="string"/>
    <att name="node" value="8" type="integer"/>
  </node>
  <node id="1870" label="TRIP13">
    <att name="shared name" value="TRIP13" type="string"/>
    <att name="name" value="TRIP13" type="string"/>
    <att name="selected" value="0" type="boolean"/>
    <att name="CATEGORIA" value="G" type="string"/>
    <att name="node" value="9" type="integer"/>
  </node>
  <node id="1869" label="IRF8">
    <att name="shared name" value="IRF8" type="string"/>
    <att name="name" value="IRF8" type="string"/>
    <att name="selected" value="0" type="boolean"/>
    <att name="CATEGORIA" value="G" type="string"/>
    <att name="node" value="1" type="integer"/>
  </node>
  <node id="1868" label="dimethylarginine(SDMA+ADMA)">
    <att name="shared name" value="dimethylarginine(SDMA+ADMA)" type="string"/>
    <att name="name" value="dimethylarginine(SDMA+ADMA)" type="string"/>
    <att name="selected" value="0" type="boolean"/>
    <att name="CATEGORIA" value="M" type="string"/>
    <att name="node" value="10" type="integer"/>
  </node>
  <node id="1867" label="DEPDC1">
    <att name="shared name" value="DEPDC1" type="string"/>
    <att name="name" value="DEPDC1" type="string"/>
    <att name="selected" value="0" type="boolean"/>
    <att name="CATEGORIA" value="G" type="string"/>
    <att name="node" value="9" type="integer"/>
  </node>
  <node id="1866" label="SNORA1">
    <att name="shared name" value="SNORA1" type="string"/>
    <att name="name" value="SNORA1" type="string"/>
    <att name="selected" value="0" type="boolean"/>
    <att name="CATEGORIA" value="G" type="string"/>
    <att name="node" value="3" type="integer"/>
  </node>
  <node id="1865" label="SNORA40">
    <att name="shared name" value="SNORA40" type="string"/>
    <att name="name" value="SNORA40" type="string"/>
    <att name="selected" value="0" type="boolean"/>
    <att name="CATEGORIA" value="G" type="string"/>
    <att name="node" value="3" type="integer"/>
  </node>
  <node id="1864" label="FGA">
    <att name="shared name" value="FGA" type="string"/>
    <att name="name" value="FGA" type="string"/>
    <att name="selected" value="0" type="boolean"/>
    <att name="CATEGORIA" value="G" type="string"/>
    <att name="node" value="11" type="integer"/>
  </node>
  <node id="1863" label="PLAC8">
    <att name="shared name" value="PLAC8" type="string"/>
    <att name="name" value="PLAC8" type="string"/>
    <att name="selected" value="0" type="boolean"/>
    <att name="CATEGORIA" value="G" type="string"/>
    <att name="node" value="1" type="integer"/>
  </node>
  <node id="1862" label="ZFHX4">
    <att name="shared name" value="ZFHX4" type="string"/>
    <att name="name" value="ZFHX4" type="string"/>
    <att name="selected" value="0" type="boolean"/>
    <att name="CATEGORIA" value="G" type="string"/>
    <att name="node" value="7" type="integer"/>
  </node>
  <node id="1861" label="LALBA">
    <att name="shared name" value="LALBA" type="string"/>
    <att name="name" value="LALBA" type="string"/>
    <att name="selected" value="0" type="boolean"/>
    <att name="CATEGORIA" value="G" type="string"/>
    <att name="node" value="3" type="integer"/>
  </node>
  <node id="1860" label="CSN2">
    <att name="shared name" value="CSN2" type="string"/>
    <att name="name" value="CSN2" type="string"/>
    <att name="selected" value="0" type="boolean"/>
    <att name="CATEGORIA" value="G" type="string"/>
    <att name="node" value="3" type="integer"/>
  </node>
  <node id="1859" label="GPR146">
    <att name="shared name" value="GPR146" type="string"/>
    <att name="name" value="GPR146" type="string"/>
    <att name="selected" value="0" type="boolean"/>
    <att name="CATEGORIA" value="G" type="string"/>
    <att name="node" value="5" type="integer"/>
  </node>
  <node id="1858" label="TSHZ2">
    <att name="shared name" value="TSHZ2" type="string"/>
    <att name="name" value="TSHZ2" type="string"/>
    <att name="selected" value="0" type="boolean"/>
    <att name="CATEGORIA" value="G" type="string"/>
    <att name="node" value="7" type="integer"/>
  </node>
  <node id="1857" label="ARHGAP20">
    <att name="shared name" value="ARHGAP20" type="string"/>
    <att name="name" value="ARHGAP20" type="string"/>
    <att name="selected" value="0" type="boolean"/>
    <att name="CATEGORIA" value="G" type="string"/>
    <att name="node" value="7" type="integer"/>
  </node>
  <node id="1856" label="GPR65">
    <att name="shared name" value="GPR65" type="string"/>
    <att name="name" value="GPR65" type="string"/>
    <att name="selected" value="0" type="boolean"/>
    <att name="CATEGORIA" value="G" type="string"/>
    <att name="node" value="1" type="integer"/>
  </node>
  <node id="1855" label="mannose-6-phosphate">
    <att name="shared name" value="mannose-6-phosphate" type="string"/>
    <att name="name" value="mannose-6-phosphate" type="string"/>
    <att name="selected" value="0" type="boolean"/>
    <att name="CATEGORIA" value="M" type="string"/>
    <att name="node" value="10" type="integer"/>
  </node>
  <node id="1854" label="CDCA2">
    <att name="shared name" value="CDCA2" type="string"/>
    <att name="name" value="CDCA2" type="string"/>
    <att name="selected" value="0" type="boolean"/>
    <att name="CATEGORIA" value="G" type="string"/>
    <att name="node" value="9" type="integer"/>
  </node>
  <node id="1853" label="DPT">
    <att name="shared name" value="DPT" type="string"/>
    <att name="name" value="DPT" type="string"/>
    <att name="selected" value="0" type="boolean"/>
    <att name="CATEGORIA" value="G" type="string"/>
    <att name="node" value="8" type="integer"/>
  </node>
  <node id="1852" label="VGLL3">
    <att name="shared name" value="VGLL3" type="string"/>
    <att name="name" value="VGLL3" type="string"/>
    <att name="selected" value="0" type="boolean"/>
    <att name="CATEGORIA" value="G" type="string"/>
    <att name="node" value="8" type="integer"/>
  </node>
  <node id="1851" label="NPR1">
    <att name="shared name" value="NPR1" type="string"/>
    <att name="name" value="NPR1" type="string"/>
    <att name="selected" value="0" type="boolean"/>
    <att name="CATEGORIA" value="G" type="string"/>
    <att name="node" value="5" type="integer"/>
  </node>
  <node id="1850" label="MT-TL2">
    <att name="shared name" value="MT-TL2" type="string"/>
    <att name="name" value="MT-TL2" type="string"/>
    <att name="selected" value="0" type="boolean"/>
    <att name="CATEGORIA" value="G" type="string"/>
    <att name="node" value="9" type="integer"/>
  </node>
  <node id="1849" label="POLQ">
    <att name="shared name" value="POLQ" type="string"/>
    <att name="name" value="POLQ" type="string"/>
    <att name="selected" value="0" type="boolean"/>
    <att name="CATEGORIA" value="G" type="string"/>
    <att name="node" value="9" type="integer"/>
  </node>
  <node id="1848" label="EPSTI1">
    <att name="shared name" value="EPSTI1" type="string"/>
    <att name="name" value="EPSTI1" type="string"/>
    <att name="selected" value="0" type="boolean"/>
    <att name="CATEGORIA" value="G" type="string"/>
    <att name="node" value="1" type="integer"/>
  </node>
  <node id="1847" label="TENC1">
    <att name="shared name" value="TENC1" type="string"/>
    <att name="name" value="TENC1" type="string"/>
    <att name="selected" value="0" type="boolean"/>
    <att name="CATEGORIA" value="G" type="string"/>
    <att name="node" value="6" type="integer"/>
  </node>
  <node id="1846" label="ABCC11">
    <att name="shared name" value="ABCC11" type="string"/>
    <att name="name" value="ABCC11" type="string"/>
    <att name="selected" value="0" type="boolean"/>
    <att name="CATEGORIA" value="G" type="string"/>
    <att name="node" value="12" type="integer"/>
  </node>
  <node id="1845" label="ABCC12">
    <att name="shared name" value="ABCC12" type="string"/>
    <att name="name" value="ABCC12" type="string"/>
    <att name="selected" value="0" type="boolean"/>
    <att name="CATEGORIA" value="G" type="string"/>
    <att name="node" value="12" type="integer"/>
  </node>
  <node id="1844" label="SPON1">
    <att name="shared name" value="SPON1" type="string"/>
    <att name="name" value="SPON1" type="string"/>
    <att name="selected" value="0" type="boolean"/>
    <att name="CATEGORIA" value="G" type="string"/>
    <att name="node" value="7" type="integer"/>
  </node>
  <node id="1843" label="FBN1">
    <att name="shared name" value="FBN1" type="string"/>
    <att name="name" value="FBN1" type="string"/>
    <att name="selected" value="0" type="boolean"/>
    <att name="CATEGORIA" value="G" type="string"/>
    <att name="node" value="7" type="integer"/>
  </node>
  <node id="1842" label="ESRP1">
    <att name="shared name" value="ESRP1" type="string"/>
    <att name="name" value="ESRP1" type="string"/>
    <att name="selected" value="0" type="boolean"/>
    <att name="CATEGORIA" value="G" type="string"/>
    <att name="node" value="11" type="integer"/>
  </node>
  <node id="1841" label="GRHL2">
    <att name="shared name" value="GRHL2" type="string"/>
    <att name="name" value="GRHL2" type="string"/>
    <att name="selected" value="0" type="boolean"/>
    <att name="CATEGORIA" value="G" type="string"/>
    <att name="node" value="11" type="integer"/>
  </node>
  <node id="1840" label="CYBB">
    <att name="shared name" value="CYBB" type="string"/>
    <att name="name" value="CYBB" type="string"/>
    <att name="selected" value="0" type="boolean"/>
    <att name="CATEGORIA" value="G" type="string"/>
    <att name="node" value="1" type="integer"/>
  </node>
  <node id="1839" label="MLXIPL">
    <att name="shared name" value="MLXIPL" type="string"/>
    <att name="name" value="MLXIPL" type="string"/>
    <att name="selected" value="0" type="boolean"/>
    <att name="CATEGORIA" value="G" type="string"/>
    <att name="node" value="4" type="integer"/>
  </node>
  <node id="1838" label="INHBA">
    <att name="shared name" value="INHBA" type="string"/>
    <att name="name" value="INHBA" type="string"/>
    <att name="selected" value="0" type="boolean"/>
    <att name="CATEGORIA" value="G" type="string"/>
    <att name="node" value="7" type="integer"/>
  </node>
  <node id="1837" label="FN1">
    <att name="shared name" value="FN1" type="string"/>
    <att name="name" value="FN1" type="string"/>
    <att name="selected" value="0" type="boolean"/>
    <att name="CATEGORIA" value="G" type="string"/>
    <att name="node" value="7" type="integer"/>
  </node>
  <node id="1836" label="MSRB3">
    <att name="shared name" value="MSRB3" type="string"/>
    <att name="name" value="MSRB3" type="string"/>
    <att name="selected" value="0" type="boolean"/>
    <att name="CATEGORIA" value="G" type="string"/>
    <att name="node" value="8" type="integer"/>
  </node>
  <node id="1835" label="CD38">
    <att name="shared name" value="CD38" type="string"/>
    <att name="name" value="CD38" type="string"/>
    <att name="selected" value="0" type="boolean"/>
    <att name="CATEGORIA" value="G" type="string"/>
    <att name="node" value="1" type="integer"/>
  </node>
  <node id="1834" label="BTN1A1">
    <att name="shared name" value="BTN1A1" type="string"/>
    <att name="name" value="BTN1A1" type="string"/>
    <att name="selected" value="0" type="boolean"/>
    <att name="CATEGORIA" value="G" type="string"/>
    <att name="node" value="3" type="integer"/>
  </node>
  <node id="1833" label="MT-TS1">
    <att name="shared name" value="MT-TS1" type="string"/>
    <att name="name" value="MT-TS1" type="string"/>
    <att name="selected" value="0" type="boolean"/>
    <att name="CATEGORIA" value="G" type="string"/>
    <att name="node" value="9" type="integer"/>
  </node>
  <node id="1832" label="LINC00478">
    <att name="shared name" value="LINC00478" type="string"/>
    <att name="name" value="LINC00478" type="string"/>
    <att name="selected" value="0" type="boolean"/>
    <att name="CATEGORIA" value="G" type="string"/>
    <att name="node" value="7" type="integer"/>
  </node>
  <node id="1831" label="1-oleoylglycerophosphocholine">
    <att name="shared name" value="1-oleoylglycerophosphocholine" type="string"/>
    <att name="name" value="1-oleoylglycerophosphocholine" type="string"/>
    <att name="selected" value="0" type="boolean"/>
    <att name="CATEGORIA" value="M" type="string"/>
    <att name="node" value="10" type="integer"/>
  </node>
  <node id="1830" label="FPR3">
    <att name="shared name" value="FPR3" type="string"/>
    <att name="name" value="FPR3" type="string"/>
    <att name="selected" value="0" type="boolean"/>
    <att name="CATEGORIA" value="G" type="string"/>
    <att name="node" value="1" type="integer"/>
  </node>
  <node id="1829" label="CD86">
    <att name="shared name" value="CD86" type="string"/>
    <att name="name" value="CD86" type="string"/>
    <att name="selected" value="0" type="boolean"/>
    <att name="CATEGORIA" value="G" type="string"/>
    <att name="node" value="1" type="integer"/>
  </node>
  <node id="1828" label="AKAP12">
    <att name="shared name" value="AKAP12" type="string"/>
    <att name="name" value="AKAP12" type="string"/>
    <att name="selected" value="0" type="boolean"/>
    <att name="CATEGORIA" value="G" type="string"/>
    <att name="node" value="8" type="integer"/>
  </node>
  <node id="1827" label="PGAP3">
    <att name="shared name" value="PGAP3" type="string"/>
    <att name="name" value="PGAP3" type="string"/>
    <att name="selected" value="0" type="boolean"/>
    <att name="CATEGORIA" value="G" type="string"/>
    <att name="node" value="9" type="integer"/>
  </node>
  <node id="1826" label="stearate(18:0)">
    <att name="shared name" value="stearate(18:0)" type="string"/>
    <att name="name" value="stearate(18:0)" type="string"/>
    <att name="selected" value="0" type="boolean"/>
    <att name="CATEGORIA" value="M" type="string"/>
    <att name="node" value="10" type="integer"/>
  </node>
  <node id="1825" label="SNORD28">
    <att name="shared name" value="SNORD28" type="string"/>
    <att name="name" value="SNORD28" type="string"/>
    <att name="selected" value="0" type="boolean"/>
    <att name="CATEGORIA" value="G" type="string"/>
    <att name="node" value="9" type="integer"/>
  </node>
  <node id="1824" label="SMC4">
    <att name="shared name" value="SMC4" type="string"/>
    <att name="name" value="SMC4" type="string"/>
    <att name="selected" value="0" type="boolean"/>
    <att name="CATEGORIA" value="G" type="string"/>
    <att name="node" value="8" type="integer"/>
  </node>
  <node id="1823" label="MCM4">
    <att name="shared name" value="MCM4" type="string"/>
    <att name="name" value="MCM4" type="string"/>
    <att name="selected" value="0" type="boolean"/>
    <att name="CATEGORIA" value="G" type="string"/>
    <att name="node" value="9" type="integer"/>
  </node>
  <node id="1822" label="HMCN1">
    <att name="shared name" value="HMCN1" type="string"/>
    <att name="name" value="HMCN1" type="string"/>
    <att name="selected" value="0" type="boolean"/>
    <att name="CATEGORIA" value="G" type="string"/>
    <att name="node" value="7" type="integer"/>
  </node>
  <node id="1821" label="APBB1IP">
    <att name="shared name" value="APBB1IP" type="string"/>
    <att name="name" value="APBB1IP" type="string"/>
    <att name="selected" value="0" type="boolean"/>
    <att name="CATEGORIA" value="G" type="string"/>
    <att name="node" value="1" type="integer"/>
  </node>
  <node id="1820" label="SLC44A4">
    <att name="shared name" value="SLC44A4" type="string"/>
    <att name="name" value="SLC44A4" type="string"/>
    <att name="selected" value="0" type="boolean"/>
    <att name="CATEGORIA" value="G" type="string"/>
    <att name="node" value="11" type="integer"/>
  </node>
  <node id="1819" label="MMP2">
    <att name="shared name" value="MMP2" type="string"/>
    <att name="name" value="MMP2" type="string"/>
    <att name="selected" value="0" type="boolean"/>
    <att name="CATEGORIA" value="G" type="string"/>
    <att name="node" value="7" type="integer"/>
  </node>
  <node id="1818" label="LRP1">
    <att name="shared name" value="LRP1" type="string"/>
    <att name="name" value="LRP1" type="string"/>
    <att name="selected" value="0" type="boolean"/>
    <att name="CATEGORIA" value="G" type="string"/>
    <att name="node" value="7" type="integer"/>
  </node>
  <node id="1817" label="CHEK1">
    <att name="shared name" value="CHEK1" type="string"/>
    <att name="name" value="CHEK1" type="string"/>
    <att name="selected" value="0" type="boolean"/>
    <att name="CATEGORIA" value="G" type="string"/>
    <att name="node" value="9" type="integer"/>
  </node>
  <node id="1816" label="IGLV6-57">
    <att name="shared name" value="IGLV6-57" type="string"/>
    <att name="name" value="IGLV6-57" type="string"/>
    <att name="selected" value="0" type="boolean"/>
    <att name="CATEGORIA" value="G" type="string"/>
    <att name="node" value="1" type="integer"/>
  </node>
  <node id="1815" label="OLFML1">
    <att name="shared name" value="OLFML1" type="string"/>
    <att name="name" value="OLFML1" type="string"/>
    <att name="selected" value="0" type="boolean"/>
    <att name="CATEGORIA" value="G" type="string"/>
    <att name="node" value="7" type="integer"/>
  </node>
  <node id="1814" label="ECT2">
    <att name="shared name" value="ECT2" type="string"/>
    <att name="name" value="ECT2" type="string"/>
    <att name="selected" value="0" type="boolean"/>
    <att name="CATEGORIA" value="G" type="string"/>
    <att name="node" value="9" type="integer"/>
  </node>
  <node id="1813" label="SAMD9L">
    <att name="shared name" value="SAMD9L" type="string"/>
    <att name="name" value="SAMD9L" type="string"/>
    <att name="selected" value="0" type="boolean"/>
    <att name="CATEGORIA" value="G" type="string"/>
    <att name="node" value="1" type="integer"/>
  </node>
  <node id="1812" label="ANK2">
    <att name="shared name" value="ANK2" type="string"/>
    <att name="name" value="ANK2" type="string"/>
    <att name="selected" value="0" type="boolean"/>
    <att name="CATEGORIA" value="G" type="string"/>
    <att name="node" value="8" type="integer"/>
  </node>
  <node id="1811" label="ANGPTL1">
    <att name="shared name" value="ANGPTL1" type="string"/>
    <att name="name" value="ANGPTL1" type="string"/>
    <att name="selected" value="0" type="boolean"/>
    <att name="CATEGORIA" value="G" type="string"/>
    <att name="node" value="8" type="integer"/>
  </node>
  <node id="1810" label="phosphoethanolamine">
    <att name="shared name" value="phosphoethanolamine" type="string"/>
    <att name="name" value="phosphoethanolamine" type="string"/>
    <att name="selected" value="0" type="boolean"/>
    <att name="CATEGORIA" value="M" type="string"/>
    <att name="node" value="10" type="integer"/>
  </node>
  <node id="1809" label="LRRC15">
    <att name="shared name" value="LRRC15" type="string"/>
    <att name="name" value="LRRC15" type="string"/>
    <att name="selected" value="0" type="boolean"/>
    <att name="CATEGORIA" value="G" type="string"/>
    <att name="node" value="7" type="integer"/>
  </node>
  <node id="1808" label="COL8A1">
    <att name="shared name" value="COL8A1" type="string"/>
    <att name="name" value="COL8A1" type="string"/>
    <att name="selected" value="0" type="boolean"/>
    <att name="CATEGORIA" value="G" type="string"/>
    <att name="node" value="7" type="integer"/>
  </node>
  <node id="1807" label="N6-acetyllysine">
    <att name="shared name" value="N6-acetyllysine" type="string"/>
    <att name="name" value="N6-acetyllysine" type="string"/>
    <att name="selected" value="0" type="boolean"/>
    <att name="CATEGORIA" value="M" type="string"/>
    <att name="node" value="10" type="integer"/>
  </node>
  <node id="1806" label="C3AR1">
    <att name="shared name" value="C3AR1" type="string"/>
    <att name="name" value="C3AR1" type="string"/>
    <att name="selected" value="0" type="boolean"/>
    <att name="CATEGORIA" value="G" type="string"/>
    <att name="node" value="1" type="integer"/>
  </node>
  <node id="1805" label="ANKRD30B">
    <att name="shared name" value="ANKRD30B" type="string"/>
    <att name="name" value="ANKRD30B" type="string"/>
    <att name="selected" value="0" type="boolean"/>
    <att name="CATEGORIA" value="G" type="string"/>
    <att name="node" value="11" type="integer"/>
  </node>
  <node id="1804" label="TBX15">
    <att name="shared name" value="TBX15" type="string"/>
    <att name="name" value="TBX15" type="string"/>
    <att name="selected" value="0" type="boolean"/>
    <att name="CATEGORIA" value="G" type="string"/>
    <att name="node" value="8" type="integer"/>
  </node>
  <node id="1803" label="GNG11">
    <att name="shared name" value="GNG11" type="string"/>
    <att name="name" value="GNG11" type="string"/>
    <att name="selected" value="0" type="boolean"/>
    <att name="CATEGORIA" value="G" type="string"/>
    <att name="node" value="8" type="integer"/>
  </node>
  <node id="1802" label="EGR3">
    <att name="shared name" value="EGR3" type="string"/>
    <att name="name" value="EGR3" type="string"/>
    <att name="selected" value="0" type="boolean"/>
    <att name="CATEGORIA" value="G" type="string"/>
    <att name="node" value="6" type="integer"/>
  </node>
  <node id="1801" label="EGR1">
    <att name="shared name" value="EGR1" type="string"/>
    <att name="name" value="EGR1" type="string"/>
    <att name="selected" value="0" type="boolean"/>
    <att name="CATEGORIA" value="G" type="string"/>
    <att name="node" value="6" type="integer"/>
  </node>
  <node id="1800" label="SPDEF">
    <att name="shared name" value="SPDEF" type="string"/>
    <att name="name" value="SPDEF" type="string"/>
    <att name="selected" value="0" type="boolean"/>
    <att name="CATEGORIA" value="G" type="string"/>
    <att name="node" value="11" type="integer"/>
  </node>
  <node id="1799" label="BRIP1">
    <att name="shared name" value="BRIP1" type="string"/>
    <att name="name" value="BRIP1" type="string"/>
    <att name="selected" value="0" type="boolean"/>
    <att name="CATEGORIA" value="G" type="string"/>
    <att name="node" value="9" type="integer"/>
  </node>
  <node id="1798" label="AGR2">
    <att name="shared name" value="AGR2" type="string"/>
    <att name="name" value="AGR2" type="string"/>
    <att name="selected" value="0" type="boolean"/>
    <att name="CATEGORIA" value="G" type="string"/>
    <att name="node" value="11" type="integer"/>
  </node>
  <node id="1797" label="CXCL9">
    <att name="shared name" value="CXCL9" type="string"/>
    <att name="name" value="CXCL9" type="string"/>
    <att name="selected" value="0" type="boolean"/>
    <att name="CATEGORIA" value="G" type="string"/>
    <att name="node" value="1" type="integer"/>
  </node>
  <node id="1796" label="CCL5">
    <att name="shared name" value="CCL5" type="string"/>
    <att name="name" value="CCL5" type="string"/>
    <att name="selected" value="0" type="boolean"/>
    <att name="CATEGORIA" value="G" type="string"/>
    <att name="node" value="1" type="integer"/>
  </node>
  <node id="1795" label="XRCC2">
    <att name="shared name" value="XRCC2" type="string"/>
    <att name="name" value="XRCC2" type="string"/>
    <att name="selected" value="0" type="boolean"/>
    <att name="CATEGORIA" value="G" type="string"/>
    <att name="node" value="9" type="integer"/>
  </node>
  <node id="1794" label="SELP">
    <att name="shared name" value="SELP" type="string"/>
    <att name="name" value="SELP" type="string"/>
    <att name="selected" value="0" type="boolean"/>
    <att name="CATEGORIA" value="G" type="string"/>
    <att name="node" value="5" type="integer"/>
  </node>
  <node id="1793" label="glycerol">
    <att name="shared name" value="glycerol" type="string"/>
    <att name="name" value="glycerol" type="string"/>
    <att name="selected" value="0" type="boolean"/>
    <att name="CATEGORIA" value="M" type="string"/>
    <att name="node" value="10" type="integer"/>
  </node>
  <node id="1792" label="DNALI1">
    <att name="shared name" value="DNALI1" type="string"/>
    <att name="name" value="DNALI1" type="string"/>
    <att name="selected" value="0" type="boolean"/>
    <att name="CATEGORIA" value="G" type="string"/>
    <att name="node" value="11" type="integer"/>
  </node>
  <node id="1791" label="LINC00504">
    <att name="shared name" value="LINC00504" type="string"/>
    <att name="name" value="LINC00504" type="string"/>
    <att name="selected" value="0" type="boolean"/>
    <att name="CATEGORIA" value="G" type="string"/>
    <att name="node" value="11" type="integer"/>
  </node>
  <node id="1790" label="TIMP4">
    <att name="shared name" value="TIMP4" type="string"/>
    <att name="name" value="TIMP4" type="string"/>
    <att name="selected" value="0" type="boolean"/>
    <att name="CATEGORIA" value="G" type="string"/>
    <att name="node" value="3" type="integer"/>
  </node>
  <node id="1789" label="SHCBP1">
    <att name="shared name" value="SHCBP1" type="string"/>
    <att name="name" value="SHCBP1" type="string"/>
    <att name="selected" value="0" type="boolean"/>
    <att name="CATEGORIA" value="G" type="string"/>
    <att name="node" value="9" type="integer"/>
  </node>
  <node id="1788" label="SFRP4">
    <att name="shared name" value="SFRP4" type="string"/>
    <att name="name" value="SFRP4" type="string"/>
    <att name="selected" value="0" type="boolean"/>
    <att name="CATEGORIA" value="G" type="string"/>
    <att name="node" value="7" type="integer"/>
  </node>
  <node id="1787" label="ZFP36">
    <att name="shared name" value="ZFP36" type="string"/>
    <att name="name" value="ZFP36" type="string"/>
    <att name="selected" value="0" type="boolean"/>
    <att name="CATEGORIA" value="G" type="string"/>
    <att name="node" value="6" type="integer"/>
  </node>
  <node id="1786" label="CSRNP1">
    <att name="shared name" value="CSRNP1" type="string"/>
    <att name="name" value="CSRNP1" type="string"/>
    <att name="selected" value="0" type="boolean"/>
    <att name="CATEGORIA" value="G" type="string"/>
    <att name="node" value="6" type="integer"/>
  </node>
  <node id="1785" label="NME1">
    <att name="shared name" value="NME1" type="string"/>
    <att name="name" value="NME1" type="string"/>
    <att name="selected" value="0" type="boolean"/>
    <att name="CATEGORIA" value="G" type="string"/>
    <att name="node" value="9" type="integer"/>
  </node>
  <node id="1784" label="IFIH1">
    <att name="shared name" value="IFIH1" type="string"/>
    <att name="name" value="IFIH1" type="string"/>
    <att name="selected" value="0" type="boolean"/>
    <att name="CATEGORIA" value="G" type="string"/>
    <att name="node" value="1" type="integer"/>
  </node>
  <node id="1783" label="2-arachidonoylglycerophosphoethanolamine*">
    <att name="shared name" value="2-arachidonoylglycerophosphoethanolamine*" type="string"/>
    <att name="name" value="2-arachidonoylglycerophosphoethanolamine*" type="string"/>
    <att name="selected" value="0" type="boolean"/>
    <att name="CATEGORIA" value="M" type="string"/>
    <att name="node" value="10" type="integer"/>
  </node>
  <node id="1782" label="FAM160A1">
    <att name="shared name" value="FAM160A1" type="string"/>
    <att name="name" value="FAM160A1" type="string"/>
    <att name="selected" value="0" type="boolean"/>
    <att name="CATEGORIA" value="G" type="string"/>
    <att name="node" value="11" type="integer"/>
  </node>
  <node id="1781" label="RN7SKP35">
    <att name="shared name" value="RN7SKP35" type="string"/>
    <att name="name" value="RN7SKP35" type="string"/>
    <att name="selected" value="0" type="boolean"/>
    <att name="CATEGORIA" value="G" type="string"/>
    <att name="node" value="11" type="integer"/>
  </node>
  <node id="1780" label="MS4A4A">
    <att name="shared name" value="MS4A4A" type="string"/>
    <att name="name" value="MS4A4A" type="string"/>
    <att name="selected" value="0" type="boolean"/>
    <att name="CATEGORIA" value="G" type="string"/>
    <att name="node" value="1" type="integer"/>
  </node>
  <node id="1779" label="CD163">
    <att name="shared name" value="CD163" type="string"/>
    <att name="name" value="CD163" type="string"/>
    <att name="selected" value="0" type="boolean"/>
    <att name="CATEGORIA" value="G" type="string"/>
    <att name="node" value="1" type="integer"/>
  </node>
  <node id="1778" label="SLAMF7">
    <att name="shared name" value="SLAMF7" type="string"/>
    <att name="name" value="SLAMF7" type="string"/>
    <att name="selected" value="0" type="boolean"/>
    <att name="CATEGORIA" value="G" type="string"/>
    <att name="node" value="1" type="integer"/>
  </node>
  <node id="1777" label="HIST1H3B">
    <att name="shared name" value="HIST1H3B" type="string"/>
    <att name="name" value="HIST1H3B" type="string"/>
    <att name="selected" value="0" type="boolean"/>
    <att name="CATEGORIA" value="G" type="string"/>
    <att name="node" value="9" type="integer"/>
  </node>
  <node id="1776" label="PDGFRA">
    <att name="shared name" value="PDGFRA" type="string"/>
    <att name="name" value="PDGFRA" type="string"/>
    <att name="selected" value="0" type="boolean"/>
    <att name="CATEGORIA" value="G" type="string"/>
    <att name="node" value="7" type="integer"/>
  </node>
  <node id="1775" label="SULF1">
    <att name="shared name" value="SULF1" type="string"/>
    <att name="name" value="SULF1" type="string"/>
    <att name="selected" value="0" type="boolean"/>
    <att name="CATEGORIA" value="G" type="string"/>
    <att name="node" value="7" type="integer"/>
  </node>
  <node id="1774" label="MYLK">
    <att name="shared name" value="MYLK" type="string"/>
    <att name="name" value="MYLK" type="string"/>
    <att name="selected" value="0" type="boolean"/>
    <att name="CATEGORIA" value="G" type="string"/>
    <att name="node" value="7" type="integer"/>
  </node>
  <node id="1773" label="S100A7">
    <att name="shared name" value="S100A7" type="string"/>
    <att name="name" value="S100A7" type="string"/>
    <att name="selected" value="0" type="boolean"/>
    <att name="CATEGORIA" value="G" type="string"/>
    <att name="node" value="1" type="integer"/>
  </node>
  <node id="1772" label="S100A7A">
    <att name="shared name" value="S100A7A" type="string"/>
    <att name="name" value="S100A7A" type="string"/>
    <att name="selected" value="0" type="boolean"/>
    <att name="CATEGORIA" value="G" type="string"/>
    <att name="node" value="1" type="integer"/>
  </node>
  <node id="1771" label="GREB1">
    <att name="shared name" value="GREB1" type="string"/>
    <att name="name" value="GREB1" type="string"/>
    <att name="selected" value="0" type="boolean"/>
    <att name="CATEGORIA" value="G" type="string"/>
    <att name="node" value="11" type="integer"/>
  </node>
  <node id="1770" label="RNU2-13P">
    <att name="shared name" value="RNU2-13P" type="string"/>
    <att name="name" value="RNU2-13P" type="string"/>
    <att name="selected" value="0" type="boolean"/>
    <att name="CATEGORIA" value="G" type="string"/>
    <att name="node" value="11" type="integer"/>
  </node>
  <node id="1769" label="oleoylcarnitine">
    <att name="shared name" value="oleoylcarnitine" type="string"/>
    <att name="name" value="oleoylcarnitine" type="string"/>
    <att name="selected" value="0" type="boolean"/>
    <att name="CATEGORIA" value="M" type="string"/>
    <att name="node" value="10" type="integer"/>
  </node>
  <node id="1768" label="palmitoylcarnitine">
    <att name="shared name" value="palmitoylcarnitine" type="string"/>
    <att name="name" value="palmitoylcarnitine" type="string"/>
    <att name="selected" value="0" type="boolean"/>
    <att name="CATEGORIA" value="M" type="string"/>
    <att name="node" value="10" type="integer"/>
  </node>
  <node id="1767" label="CTSL">
    <att name="shared name" value="CTSL" type="string"/>
    <att name="name" value="CTSL" type="string"/>
    <att name="selected" value="0" type="boolean"/>
    <att name="CATEGORIA" value="G" type="string"/>
    <att name="node" value="2" type="integer"/>
  </node>
  <node id="1766" label="OMD">
    <att name="shared name" value="OMD" type="string"/>
    <att name="name" value="OMD" type="string"/>
    <att name="selected" value="0" type="boolean"/>
    <att name="CATEGORIA" value="G" type="string"/>
    <att name="node" value="7" type="integer"/>
  </node>
  <node id="1765" label="CASQ2">
    <att name="shared name" value="CASQ2" type="string"/>
    <att name="name" value="CASQ2" type="string"/>
    <att name="selected" value="0" type="boolean"/>
    <att name="CATEGORIA" value="G" type="string"/>
    <att name="node" value="4" type="integer"/>
  </node>
  <node id="1764" label="FHL5">
    <att name="shared name" value="FHL5" type="string"/>
    <att name="name" value="FHL5" type="string"/>
    <att name="selected" value="0" type="boolean"/>
    <att name="CATEGORIA" value="G" type="string"/>
    <att name="node" value="4" type="integer"/>
  </node>
  <node id="1763" label="CPED1">
    <att name="shared name" value="CPED1" type="string"/>
    <att name="name" value="CPED1" type="string"/>
    <att name="selected" value="0" type="boolean"/>
    <att name="CATEGORIA" value="G" type="string"/>
    <att name="node" value="4" type="integer"/>
  </node>
  <node id="1762" label="ANGPTL2">
    <att name="shared name" value="ANGPTL2" type="string"/>
    <att name="name" value="ANGPTL2" type="string"/>
    <att name="selected" value="0" type="boolean"/>
    <att name="CATEGORIA" value="G" type="string"/>
    <att name="node" value="7" type="integer"/>
  </node>
  <node id="1761" label="LAMA4">
    <att name="shared name" value="LAMA4" type="string"/>
    <att name="name" value="LAMA4" type="string"/>
    <att name="selected" value="0" type="boolean"/>
    <att name="CATEGORIA" value="G" type="string"/>
    <att name="node" value="7" type="integer"/>
  </node>
  <node id="1760" label="HIST1H2BF">
    <att name="shared name" value="HIST1H2BF" type="string"/>
    <att name="name" value="HIST1H2BF" type="string"/>
    <att name="selected" value="0" type="boolean"/>
    <att name="CATEGORIA" value="G" type="string"/>
    <att name="node" value="9" type="integer"/>
  </node>
  <node id="1759" label="HIST1H3D">
    <att name="shared name" value="HIST1H3D" type="string"/>
    <att name="name" value="HIST1H3D" type="string"/>
    <att name="selected" value="0" type="boolean"/>
    <att name="CATEGORIA" value="G" type="string"/>
    <att name="node" value="9" type="integer"/>
  </node>
  <node id="1758" label="MIR24-2">
    <att name="shared name" value="MIR24-2" type="string"/>
    <att name="name" value="MIR24-2" type="string"/>
    <att name="selected" value="0" type="boolean"/>
    <att name="CATEGORIA" value="G" type="string"/>
    <att name="node" value="6" type="integer"/>
  </node>
  <node id="1757" label="MIR27A">
    <att name="shared name" value="MIR27A" type="string"/>
    <att name="name" value="MIR27A" type="string"/>
    <att name="selected" value="0" type="boolean"/>
    <att name="CATEGORIA" value="G" type="string"/>
    <att name="node" value="6" type="integer"/>
  </node>
  <node id="1756" label="LAMP3">
    <att name="shared name" value="LAMP3" type="string"/>
    <att name="name" value="LAMP3" type="string"/>
    <att name="selected" value="0" type="boolean"/>
    <att name="CATEGORIA" value="G" type="string"/>
    <att name="node" value="1" type="integer"/>
  </node>
  <node id="1755" label="FOSB">
    <att name="shared name" value="FOSB" type="string"/>
    <att name="name" value="FOSB" type="string"/>
    <att name="selected" value="0" type="boolean"/>
    <att name="CATEGORIA" value="G" type="string"/>
    <att name="node" value="6" type="integer"/>
  </node>
  <node id="1754" label="NR4A1">
    <att name="shared name" value="NR4A1" type="string"/>
    <att name="name" value="NR4A1" type="string"/>
    <att name="selected" value="0" type="boolean"/>
    <att name="CATEGORIA" value="G" type="string"/>
    <att name="node" value="6" type="integer"/>
  </node>
  <node id="1753" label="AMICA1">
    <att name="shared name" value="AMICA1" type="string"/>
    <att name="name" value="AMICA1" type="string"/>
    <att name="selected" value="0" type="boolean"/>
    <att name="CATEGORIA" value="G" type="string"/>
    <att name="node" value="1" type="integer"/>
  </node>
  <node id="1752" label="PDGFRL">
    <att name="shared name" value="PDGFRL" type="string"/>
    <att name="name" value="PDGFRL" type="string"/>
    <att name="selected" value="0" type="boolean"/>
    <att name="CATEGORIA" value="G" type="string"/>
    <att name="node" value="7" type="integer"/>
  </node>
  <node id="1751" label="PRR11">
    <att name="shared name" value="PRR11" type="string"/>
    <att name="name" value="PRR11" type="string"/>
    <att name="selected" value="0" type="boolean"/>
    <att name="CATEGORIA" value="G" type="string"/>
    <att name="node" value="9" type="integer"/>
  </node>
  <node id="1750" label="CD209">
    <att name="shared name" value="CD209" type="string"/>
    <att name="name" value="CD209" type="string"/>
    <att name="selected" value="0" type="boolean"/>
    <att name="CATEGORIA" value="G" type="string"/>
    <att name="node" value="1" type="integer"/>
  </node>
  <node id="1749" label="ASF1B">
    <att name="shared name" value="ASF1B" type="string"/>
    <att name="name" value="ASF1B" type="string"/>
    <att name="selected" value="0" type="boolean"/>
    <att name="CATEGORIA" value="G" type="string"/>
    <att name="node" value="9" type="integer"/>
  </node>
  <node id="1748" label="CDC6">
    <att name="shared name" value="CDC6" type="string"/>
    <att name="name" value="CDC6" type="string"/>
    <att name="selected" value="0" type="boolean"/>
    <att name="CATEGORIA" value="G" type="string"/>
    <att name="node" value="9" type="integer"/>
  </node>
  <node id="1747" label="FIBIN">
    <att name="shared name" value="FIBIN" type="string"/>
    <att name="name" value="FIBIN" type="string"/>
    <att name="selected" value="0" type="boolean"/>
    <att name="CATEGORIA" value="G" type="string"/>
    <att name="node" value="7" type="integer"/>
  </node>
  <node id="1746" label="SPX">
    <att name="shared name" value="SPX" type="string"/>
    <att name="name" value="SPX" type="string"/>
    <att name="selected" value="0" type="boolean"/>
    <att name="CATEGORIA" value="G" type="string"/>
    <att name="node" value="3" type="integer"/>
  </node>
  <node id="1745" label="cholesterol">
    <att name="shared name" value="cholesterol" type="string"/>
    <att name="name" value="cholesterol" type="string"/>
    <att name="selected" value="0" type="boolean"/>
    <att name="CATEGORIA" value="M" type="string"/>
    <att name="node" value="10" type="integer"/>
  </node>
  <node id="1744" label="palmitoylsphinomyelin(prev.X-10419)">
    <att name="shared name" value="palmitoylsphinomyelin(prev.X-10419)" type="string"/>
    <att name="name" value="palmitoylsphinomyelin(prev.X-10419)" type="string"/>
    <att name="selected" value="0" type="boolean"/>
    <att name="CATEGORIA" value="M" type="string"/>
    <att name="node" value="10" type="integer"/>
  </node>
  <node id="1743" label="SULT1C3">
    <att name="shared name" value="SULT1C3" type="string"/>
    <att name="name" value="SULT1C3" type="string"/>
    <att name="selected" value="0" type="boolean"/>
    <att name="CATEGORIA" value="G" type="string"/>
    <att name="node" value="12" type="integer"/>
  </node>
  <node id="1742" label="ACSM1">
    <att name="shared name" value="ACSM1" type="string"/>
    <att name="name" value="ACSM1" type="string"/>
    <att name="selected" value="0" type="boolean"/>
    <att name="CATEGORIA" value="G" type="string"/>
    <att name="node" value="12" type="integer"/>
  </node>
  <node id="1741" label="X-12627">
    <att name="shared name" value="X-12627" type="string"/>
    <att name="name" value="X-12627" type="string"/>
    <att name="selected" value="0" type="boolean"/>
    <att name="CATEGORIA" value="M" type="string"/>
    <att name="node" value="10" type="integer"/>
  </node>
  <node id="1740" label="RBP4">
    <att name="shared name" value="RBP4" type="string"/>
    <att name="name" value="RBP4" type="string"/>
    <att name="selected" value="0" type="boolean"/>
    <att name="CATEGORIA" value="G" type="string"/>
    <att name="node" value="3" type="integer"/>
  </node>
  <node id="1739" label="lactate">
    <att name="shared name" value="lactate" type="string"/>
    <att name="name" value="lactate" type="string"/>
    <att name="selected" value="0" type="boolean"/>
    <att name="CATEGORIA" value="M" type="string"/>
    <att name="node" value="10" type="integer"/>
  </node>
  <node id="1738" label="STARD3">
    <att name="shared name" value="STARD3" type="string"/>
    <att name="name" value="STARD3" type="string"/>
    <att name="selected" value="0" type="boolean"/>
    <att name="CATEGORIA" value="G" type="string"/>
    <att name="node" value="9" type="integer"/>
  </node>
  <node id="1737" label="C-glycosyltryptophan*">
    <att name="shared name" value="C-glycosyltryptophan*" type="string"/>
    <att name="name" value="C-glycosyltryptophan*" type="string"/>
    <att name="selected" value="0" type="boolean"/>
    <att name="CATEGORIA" value="M" type="string"/>
    <att name="node" value="10" type="integer"/>
  </node>
  <node id="1736" label="IGSF10">
    <att name="shared name" value="IGSF10" type="string"/>
    <att name="name" value="IGSF10" type="string"/>
    <att name="selected" value="0" type="boolean"/>
    <att name="CATEGORIA" value="G" type="string"/>
    <att name="node" value="5" type="integer"/>
  </node>
  <node id="1735" label="CENPK">
    <att name="shared name" value="CENPK" type="string"/>
    <att name="name" value="CENPK" type="string"/>
    <att name="selected" value="0" type="boolean"/>
    <att name="CATEGORIA" value="G" type="string"/>
    <att name="node" value="9" type="integer"/>
  </node>
  <node id="1734" label="FERMT2">
    <att name="shared name" value="FERMT2" type="string"/>
    <att name="name" value="FERMT2" type="string"/>
    <att name="selected" value="0" type="boolean"/>
    <att name="CATEGORIA" value="G" type="string"/>
    <att name="node" value="7" type="integer"/>
  </node>
  <node id="1733" label="GBP4">
    <att name="shared name" value="GBP4" type="string"/>
    <att name="name" value="GBP4" type="string"/>
    <att name="selected" value="0" type="boolean"/>
    <att name="CATEGORIA" value="G" type="string"/>
    <att name="node" value="1" type="integer"/>
  </node>
  <node id="1732" label="MEG3">
    <att name="shared name" value="MEG3" type="string"/>
    <att name="name" value="MEG3" type="string"/>
    <att name="selected" value="0" type="boolean"/>
    <att name="CATEGORIA" value="G" type="string"/>
    <att name="node" value="7" type="integer"/>
  </node>
  <node id="1731" label="LCP1">
    <att name="shared name" value="LCP1" type="string"/>
    <att name="name" value="LCP1" type="string"/>
    <att name="selected" value="0" type="boolean"/>
    <att name="CATEGORIA" value="G" type="string"/>
    <att name="node" value="1" type="integer"/>
  </node>
  <node id="1730" label="DNA2">
    <att name="shared name" value="DNA2" type="string"/>
    <att name="name" value="DNA2" type="string"/>
    <att name="selected" value="0" type="boolean"/>
    <att name="CATEGORIA" value="G" type="string"/>
    <att name="node" value="8" type="integer"/>
  </node>
  <node id="1729" label="SAMD9">
    <att name="shared name" value="SAMD9" type="string"/>
    <att name="name" value="SAMD9" type="string"/>
    <att name="selected" value="0" type="boolean"/>
    <att name="CATEGORIA" value="G" type="string"/>
    <att name="node" value="1" type="integer"/>
  </node>
  <node id="1728" label="CDKN3">
    <att name="shared name" value="CDKN3" type="string"/>
    <att name="name" value="CDKN3" type="string"/>
    <att name="selected" value="0" type="boolean"/>
    <att name="CATEGORIA" value="G" type="string"/>
    <att name="node" value="9" type="integer"/>
  </node>
  <node id="1727" label="CD52">
    <att name="shared name" value="CD52" type="string"/>
    <att name="name" value="CD52" type="string"/>
    <att name="selected" value="0" type="boolean"/>
    <att name="CATEGORIA" value="G" type="string"/>
    <att name="node" value="1" type="integer"/>
  </node>
  <node id="1726" label="AQP9">
    <att name="shared name" value="AQP9" type="string"/>
    <att name="name" value="AQP9" type="string"/>
    <att name="selected" value="0" type="boolean"/>
    <att name="CATEGORIA" value="G" type="string"/>
    <att name="node" value="1" type="integer"/>
  </node>
  <node id="1725" label="COL5A2">
    <att name="shared name" value="COL5A2" type="string"/>
    <att name="name" value="COL5A2" type="string"/>
    <att name="selected" value="0" type="boolean"/>
    <att name="CATEGORIA" value="G" type="string"/>
    <att name="node" value="7" type="integer"/>
  </node>
  <node id="1724" label="LUM">
    <att name="shared name" value="LUM" type="string"/>
    <att name="name" value="LUM" type="string"/>
    <att name="selected" value="0" type="boolean"/>
    <att name="CATEGORIA" value="G" type="string"/>
    <att name="node" value="7" type="integer"/>
  </node>
  <node id="1723" label="RRM2">
    <att name="shared name" value="RRM2" type="string"/>
    <att name="name" value="RRM2" type="string"/>
    <att name="selected" value="0" type="boolean"/>
    <att name="CATEGORIA" value="G" type="string"/>
    <att name="node" value="9" type="integer"/>
  </node>
  <node id="1722" label="ANKRD20A11P">
    <att name="shared name" value="ANKRD20A11P" type="string"/>
    <att name="name" value="ANKRD20A11P" type="string"/>
    <att name="selected" value="0" type="boolean"/>
    <att name="CATEGORIA" value="G" type="string"/>
    <att name="node" value="11" type="integer"/>
  </node>
  <node id="1721" label="LOC102725104">
    <att name="shared name" value="LOC102725104" type="string"/>
    <att name="name" value="LOC102725104" type="string"/>
    <att name="selected" value="0" type="boolean"/>
    <att name="CATEGORIA" value="G" type="string"/>
    <att name="node" value="11" type="integer"/>
  </node>
  <node id="1720" label="TTC6">
    <att name="shared name" value="TTC6" type="string"/>
    <att name="name" value="TTC6" type="string"/>
    <att name="selected" value="0" type="boolean"/>
    <att name="CATEGORIA" value="G" type="string"/>
    <att name="node" value="11" type="integer"/>
  </node>
  <node id="1719" label="HELLS">
    <att name="shared name" value="HELLS" type="string"/>
    <att name="name" value="HELLS" type="string"/>
    <att name="selected" value="0" type="boolean"/>
    <att name="CATEGORIA" value="G" type="string"/>
    <att name="node" value="8" type="integer"/>
  </node>
  <node id="1718" label="RFTN2">
    <att name="shared name" value="RFTN2" type="string"/>
    <att name="name" value="RFTN2" type="string"/>
    <att name="selected" value="0" type="boolean"/>
    <att name="CATEGORIA" value="G" type="string"/>
    <att name="node" value="8" type="integer"/>
  </node>
  <node id="1717" label="ZFPM2">
    <att name="shared name" value="ZFPM2" type="string"/>
    <att name="name" value="ZFPM2" type="string"/>
    <att name="selected" value="0" type="boolean"/>
    <att name="CATEGORIA" value="G" type="string"/>
    <att name="node" value="7" type="integer"/>
  </node>
  <node id="1716" label="UGT2B11">
    <att name="shared name" value="UGT2B11" type="string"/>
    <att name="name" value="UGT2B11" type="string"/>
    <att name="selected" value="0" type="boolean"/>
    <att name="CATEGORIA" value="G" type="string"/>
    <att name="node" value="12" type="integer"/>
  </node>
  <node id="1715" label="UGT2B28">
    <att name="shared name" value="UGT2B28" type="string"/>
    <att name="name" value="UGT2B28" type="string"/>
    <att name="selected" value="0" type="boolean"/>
    <att name="CATEGORIA" value="G" type="string"/>
    <att name="node" value="12" type="integer"/>
  </node>
  <node id="1714" label="GEN1">
    <att name="shared name" value="GEN1" type="string"/>
    <att name="name" value="GEN1" type="string"/>
    <att name="selected" value="0" type="boolean"/>
    <att name="CATEGORIA" value="G" type="string"/>
    <att name="node" value="9" type="integer"/>
  </node>
  <node id="1713" label="USP18">
    <att name="shared name" value="USP18" type="string"/>
    <att name="name" value="USP18" type="string"/>
    <att name="selected" value="0" type="boolean"/>
    <att name="CATEGORIA" value="G" type="string"/>
    <att name="node" value="1" type="integer"/>
  </node>
  <node id="1712" label="PLSCR4">
    <att name="shared name" value="PLSCR4" type="string"/>
    <att name="name" value="PLSCR4" type="string"/>
    <att name="selected" value="0" type="boolean"/>
    <att name="CATEGORIA" value="G" type="string"/>
    <att name="node" value="7" type="integer"/>
  </node>
  <node id="1711" label="ATP1A2">
    <att name="shared name" value="ATP1A2" type="string"/>
    <att name="name" value="ATP1A2" type="string"/>
    <att name="selected" value="0" type="boolean"/>
    <att name="CATEGORIA" value="G" type="string"/>
    <att name="node" value="4" type="integer"/>
  </node>
  <node id="1710" label="CCDC144A">
    <att name="shared name" value="CCDC144A" type="string"/>
    <att name="name" value="CCDC144A" type="string"/>
    <att name="selected" value="0" type="boolean"/>
    <att name="CATEGORIA" value="G" type="string"/>
    <att name="node" value="7" type="integer"/>
  </node>
  <node id="1709" label="USP32P1">
    <att name="shared name" value="USP32P1" type="string"/>
    <att name="name" value="USP32P1" type="string"/>
    <att name="selected" value="0" type="boolean"/>
    <att name="CATEGORIA" value="G" type="string"/>
    <att name="node" value="7" type="integer"/>
  </node>
  <node id="1708" label="X-13150">
    <att name="shared name" value="X-13150" type="string"/>
    <att name="name" value="X-13150" type="string"/>
    <att name="selected" value="0" type="boolean"/>
    <att name="CATEGORIA" value="M" type="string"/>
    <att name="node" value="10" type="integer"/>
  </node>
  <node id="1707" label="SERPINF1">
    <att name="shared name" value="SERPINF1" type="string"/>
    <att name="name" value="SERPINF1" type="string"/>
    <att name="selected" value="0" type="boolean"/>
    <att name="CATEGORIA" value="G" type="string"/>
    <att name="node" value="7" type="integer"/>
  </node>
  <node id="1706" label="ZNF587B">
    <att name="shared name" value="ZNF587B" type="string"/>
    <att name="name" value="ZNF587B" type="string"/>
    <att name="selected" value="0" type="boolean"/>
    <att name="CATEGORIA" value="G" type="string"/>
    <att name="node" value="11" type="integer"/>
  </node>
  <node id="1705" label="COL10A1">
    <att name="shared name" value="COL10A1" type="string"/>
    <att name="name" value="COL10A1" type="string"/>
    <att name="selected" value="0" type="boolean"/>
    <att name="CATEGORIA" value="G" type="string"/>
    <att name="node" value="7" type="integer"/>
  </node>
  <node id="1704" label="COL11A1">
    <att name="shared name" value="COL11A1" type="string"/>
    <att name="name" value="COL11A1" type="string"/>
    <att name="selected" value="0" type="boolean"/>
    <att name="CATEGORIA" value="G" type="string"/>
    <att name="node" value="7" type="integer"/>
  </node>
  <node id="1703" label="sphingosine">
    <att name="shared name" value="sphingosine" type="string"/>
    <att name="name" value="sphingosine" type="string"/>
    <att name="selected" value="0" type="boolean"/>
    <att name="CATEGORIA" value="M" type="string"/>
    <att name="node" value="10" type="integer"/>
  </node>
  <node id="1702" label="SEL1L3">
    <att name="shared name" value="SEL1L3" type="string"/>
    <att name="name" value="SEL1L3" type="string"/>
    <att name="selected" value="0" type="boolean"/>
    <att name="CATEGORIA" value="G" type="string"/>
    <att name="node" value="1" type="integer"/>
  </node>
  <node id="1701" label="HERC6">
    <att name="shared name" value="HERC6" type="string"/>
    <att name="name" value="HERC6" type="string"/>
    <att name="selected" value="0" type="boolean"/>
    <att name="CATEGORIA" value="G" type="string"/>
    <att name="node" value="1" type="integer"/>
  </node>
  <node id="1700" label="arginine">
    <att name="shared name" value="arginine" type="string"/>
    <att name="name" value="arginine" type="string"/>
    <att name="selected" value="0" type="boolean"/>
    <att name="CATEGORIA" value="M" type="string"/>
    <att name="node" value="10" type="integer"/>
  </node>
  <node id="1699" label="ADRA1A">
    <att name="shared name" value="ADRA1A" type="string"/>
    <att name="name" value="ADRA1A" type="string"/>
    <att name="selected" value="0" type="boolean"/>
    <att name="CATEGORIA" value="G" type="string"/>
    <att name="node" value="3" type="integer"/>
  </node>
  <node id="1698" label="TFEC">
    <att name="shared name" value="TFEC" type="string"/>
    <att name="name" value="TFEC" type="string"/>
    <att name="selected" value="0" type="boolean"/>
    <att name="CATEGORIA" value="G" type="string"/>
    <att name="node" value="1" type="integer"/>
  </node>
  <node id="1697" label="CRISPLD2">
    <att name="shared name" value="CRISPLD2" type="string"/>
    <att name="name" value="CRISPLD2" type="string"/>
    <att name="selected" value="0" type="boolean"/>
    <att name="CATEGORIA" value="G" type="string"/>
    <att name="node" value="7" type="integer"/>
  </node>
  <node id="1696" label="CES1">
    <att name="shared name" value="CES1" type="string"/>
    <att name="name" value="CES1" type="string"/>
    <att name="selected" value="0" type="boolean"/>
    <att name="CATEGORIA" value="G" type="string"/>
    <att name="node" value="1" type="integer"/>
  </node>
  <node id="1695" label="CES1P1">
    <att name="shared name" value="CES1P1" type="string"/>
    <att name="name" value="CES1P1" type="string"/>
    <att name="selected" value="0" type="boolean"/>
    <att name="CATEGORIA" value="G" type="string"/>
    <att name="node" value="1" type="integer"/>
  </node>
  <node id="1694" label="FBLN2">
    <att name="shared name" value="FBLN2" type="string"/>
    <att name="name" value="FBLN2" type="string"/>
    <att name="selected" value="0" type="boolean"/>
    <att name="CATEGORIA" value="G" type="string"/>
    <att name="node" value="7" type="integer"/>
  </node>
  <node id="1693" label="PARP9">
    <att name="shared name" value="PARP9" type="string"/>
    <att name="name" value="PARP9" type="string"/>
    <att name="selected" value="0" type="boolean"/>
    <att name="CATEGORIA" value="G" type="string"/>
    <att name="node" value="1" type="integer"/>
  </node>
  <node id="1692" label="2-linoleoylglycerophosphocholine*">
    <att name="shared name" value="2-linoleoylglycerophosphocholine*" type="string"/>
    <att name="name" value="2-linoleoylglycerophosphocholine*" type="string"/>
    <att name="selected" value="0" type="boolean"/>
    <att name="CATEGORIA" value="M" type="string"/>
    <att name="node" value="10" type="integer"/>
  </node>
  <node id="1691" label="EGR2">
    <att name="shared name" value="EGR2" type="string"/>
    <att name="name" value="EGR2" type="string"/>
    <att name="selected" value="0" type="boolean"/>
    <att name="CATEGORIA" value="G" type="string"/>
    <att name="node" value="6" type="integer"/>
  </node>
  <node id="1690" label="ECM2">
    <att name="shared name" value="ECM2" type="string"/>
    <att name="name" value="ECM2" type="string"/>
    <att name="selected" value="0" type="boolean"/>
    <att name="CATEGORIA" value="G" type="string"/>
    <att name="node" value="8" type="integer"/>
  </node>
  <node id="1689" label="FABP4">
    <att name="shared name" value="FABP4" type="string"/>
    <att name="name" value="FABP4" type="string"/>
    <att name="selected" value="0" type="boolean"/>
    <att name="CATEGORIA" value="G" type="string"/>
    <att name="node" value="4" type="integer"/>
  </node>
  <node id="1688" label="CD36">
    <att name="shared name" value="CD36" type="string"/>
    <att name="name" value="CD36" type="string"/>
    <att name="selected" value="0" type="boolean"/>
    <att name="CATEGORIA" value="G" type="string"/>
    <att name="node" value="4" type="integer"/>
  </node>
  <node id="1687" label="AIM2">
    <att name="shared name" value="AIM2" type="string"/>
    <att name="name" value="AIM2" type="string"/>
    <att name="selected" value="0" type="boolean"/>
    <att name="CATEGORIA" value="G" type="string"/>
    <att name="node" value="1" type="integer"/>
  </node>
  <node id="1686" label="HCP5">
    <att name="shared name" value="HCP5" type="string"/>
    <att name="name" value="HCP5" type="string"/>
    <att name="selected" value="0" type="boolean"/>
    <att name="CATEGORIA" value="G" type="string"/>
    <att name="node" value="1" type="integer"/>
  </node>
  <node id="1685" label="KLRC4-KLRK1">
    <att name="shared name" value="KLRC4-KLRK1" type="string"/>
    <att name="name" value="KLRC4-KLRK1" type="string"/>
    <att name="selected" value="0" type="boolean"/>
    <att name="CATEGORIA" value="G" type="string"/>
    <att name="node" value="1" type="integer"/>
  </node>
  <node id="1684" label="CDO1">
    <att name="shared name" value="CDO1" type="string"/>
    <att name="name" value="CDO1" type="string"/>
    <att name="selected" value="0" type="boolean"/>
    <att name="CATEGORIA" value="G" type="string"/>
    <att name="node" value="5" type="integer"/>
  </node>
  <node id="1683" label="IDO1">
    <att name="shared name" value="IDO1" type="string"/>
    <att name="name" value="IDO1" type="string"/>
    <att name="selected" value="0" type="boolean"/>
    <att name="CATEGORIA" value="G" type="string"/>
    <att name="node" value="1" type="integer"/>
  </node>
  <node id="1682" label="IGJ">
    <att name="shared name" value="IGJ" type="string"/>
    <att name="name" value="IGJ" type="string"/>
    <att name="selected" value="0" type="boolean"/>
    <att name="CATEGORIA" value="G" type="string"/>
    <att name="node" value="1" type="integer"/>
  </node>
  <node id="1681" label="SLC15A2">
    <att name="shared name" value="SLC15A2" type="string"/>
    <att name="name" value="SLC15A2" type="string"/>
    <att name="selected" value="0" type="boolean"/>
    <att name="CATEGORIA" value="G" type="string"/>
    <att name="node" value="5" type="integer"/>
  </node>
  <node id="1680" label="EAF2">
    <att name="shared name" value="EAF2" type="string"/>
    <att name="name" value="EAF2" type="string"/>
    <att name="selected" value="0" type="boolean"/>
    <att name="CATEGORIA" value="G" type="string"/>
    <att name="node" value="5" type="integer"/>
  </node>
  <node id="1679" label="N1-methyladenosine">
    <att name="shared name" value="N1-methyladenosine" type="string"/>
    <att name="name" value="N1-methyladenosine" type="string"/>
    <att name="selected" value="0" type="boolean"/>
    <att name="CATEGORIA" value="M" type="string"/>
    <att name="node" value="10" type="integer"/>
  </node>
  <node id="1678" label="HN1">
    <att name="shared name" value="HN1" type="string"/>
    <att name="name" value="HN1" type="string"/>
    <att name="selected" value="0" type="boolean"/>
    <att name="CATEGORIA" value="G" type="string"/>
    <att name="node" value="9" type="integer"/>
  </node>
  <node id="1677" label="C2orf40">
    <att name="shared name" value="C2orf40" type="string"/>
    <att name="name" value="C2orf40" type="string"/>
    <att name="selected" value="0" type="boolean"/>
    <att name="CATEGORIA" value="G" type="string"/>
    <att name="node" value="7" type="integer"/>
  </node>
  <node id="1676" label="SAMD5">
    <att name="shared name" value="SAMD5" type="string"/>
    <att name="name" value="SAMD5" type="string"/>
    <att name="selected" value="0" type="boolean"/>
    <att name="CATEGORIA" value="G" type="string"/>
    <att name="node" value="7" type="integer"/>
  </node>
  <node id="1675" label="NEBL">
    <att name="shared name" value="NEBL" type="string"/>
    <att name="name" value="NEBL" type="string"/>
    <att name="selected" value="0" type="boolean"/>
    <att name="CATEGORIA" value="G" type="string"/>
    <att name="node" value="2" type="integer"/>
  </node>
  <node id="1674" label="C10orf113">
    <att name="shared name" value="C10orf113" type="string"/>
    <att name="name" value="C10orf113" type="string"/>
    <att name="selected" value="0" type="boolean"/>
    <att name="CATEGORIA" value="G" type="string"/>
    <att name="node" value="2" type="integer"/>
  </node>
  <node id="1673" label="POSTN">
    <att name="shared name" value="POSTN" type="string"/>
    <att name="name" value="POSTN" type="string"/>
    <att name="selected" value="0" type="boolean"/>
    <att name="CATEGORIA" value="G" type="string"/>
    <att name="node" value="7" type="integer"/>
  </node>
  <node id="1672" label="ADCY4">
    <att name="shared name" value="ADCY4" type="string"/>
    <att name="name" value="ADCY4" type="string"/>
    <att name="selected" value="0" type="boolean"/>
    <att name="CATEGORIA" value="G" type="string"/>
    <att name="node" value="8" type="integer"/>
  </node>
  <node id="1671" label="FCRL3">
    <att name="shared name" value="FCRL3" type="string"/>
    <att name="name" value="FCRL3" type="string"/>
    <att name="selected" value="0" type="boolean"/>
    <att name="CATEGORIA" value="G" type="string"/>
    <att name="node" value="1" type="integer"/>
  </node>
  <node id="1670" label="HPSE2">
    <att name="shared name" value="HPSE2" type="string"/>
    <att name="name" value="HPSE2" type="string"/>
    <att name="selected" value="0" type="boolean"/>
    <att name="CATEGORIA" value="G" type="string"/>
    <att name="node" value="7" type="integer"/>
  </node>
  <node id="1669" label="SLC4A8">
    <att name="shared name" value="SLC4A8" type="string"/>
    <att name="name" value="SLC4A8" type="string"/>
    <att name="selected" value="0" type="boolean"/>
    <att name="CATEGORIA" value="G" type="string"/>
    <att name="node" value="11" type="integer"/>
  </node>
  <node id="1668" label="GALNT6">
    <att name="shared name" value="GALNT6" type="string"/>
    <att name="name" value="GALNT6" type="string"/>
    <att name="selected" value="0" type="boolean"/>
    <att name="CATEGORIA" value="G" type="string"/>
    <att name="node" value="11" type="integer"/>
  </node>
  <node id="1667" label="RNA5SP164">
    <att name="shared name" value="RNA5SP164" type="string"/>
    <att name="name" value="RNA5SP164" type="string"/>
    <att name="selected" value="0" type="boolean"/>
    <att name="CATEGORIA" value="G" type="string"/>
    <att name="node" value="3" type="integer"/>
  </node>
  <node id="1666" label="CTGF">
    <att name="shared name" value="CTGF" type="string"/>
    <att name="name" value="CTGF" type="string"/>
    <att name="selected" value="0" type="boolean"/>
    <att name="CATEGORIA" value="G" type="string"/>
    <att name="node" value="7" type="integer"/>
  </node>
  <node id="1665" label="carnitine">
    <att name="shared name" value="carnitine" type="string"/>
    <att name="name" value="carnitine" type="string"/>
    <att name="selected" value="0" type="boolean"/>
    <att name="CATEGORIA" value="M" type="string"/>
    <att name="node" value="10" type="integer"/>
  </node>
  <node id="1664" label="deoxycarnitine">
    <att name="shared name" value="deoxycarnitine" type="string"/>
    <att name="name" value="deoxycarnitine" type="string"/>
    <att name="selected" value="0" type="boolean"/>
    <att name="CATEGORIA" value="M" type="string"/>
    <att name="node" value="10" type="integer"/>
  </node>
  <node id="1663" label="AR">
    <att name="shared name" value="AR" type="string"/>
    <att name="name" value="AR" type="string"/>
    <att name="selected" value="0" type="boolean"/>
    <att name="CATEGORIA" value="G" type="string"/>
    <att name="node" value="12" type="integer"/>
  </node>
  <node id="1662" label="RNU1-11P">
    <att name="shared name" value="RNU1-11P" type="string"/>
    <att name="name" value="RNU1-11P" type="string"/>
    <att name="selected" value="0" type="boolean"/>
    <att name="CATEGORIA" value="G" type="string"/>
    <att name="node" value="3" type="integer"/>
  </node>
  <node id="1661" label="SFRP2">
    <att name="shared name" value="SFRP2" type="string"/>
    <att name="name" value="SFRP2" type="string"/>
    <att name="selected" value="0" type="boolean"/>
    <att name="CATEGORIA" value="G" type="string"/>
    <att name="node" value="7" type="integer"/>
  </node>
  <node id="1660" label="KRT6A">
    <att name="shared name" value="KRT6A" type="string"/>
    <att name="name" value="KRT6A" type="string"/>
    <att name="selected" value="0" type="boolean"/>
    <att name="CATEGORIA" value="G" type="string"/>
    <att name="node" value="7" type="integer"/>
  </node>
  <node id="1659" label="KRT6B">
    <att name="shared name" value="KRT6B" type="string"/>
    <att name="name" value="KRT6B" type="string"/>
    <att name="selected" value="0" type="boolean"/>
    <att name="CATEGORIA" value="G" type="string"/>
    <att name="node" value="7" type="integer"/>
  </node>
  <node id="1658" label="BTNL9">
    <att name="shared name" value="BTNL9" type="string"/>
    <att name="name" value="BTNL9" type="string"/>
    <att name="selected" value="0" type="boolean"/>
    <att name="CATEGORIA" value="G" type="string"/>
    <att name="node" value="5" type="integer"/>
  </node>
  <node id="1657" label="CYP4Z2P">
    <att name="shared name" value="CYP4Z2P" type="string"/>
    <att name="name" value="CYP4Z2P" type="string"/>
    <att name="selected" value="0" type="boolean"/>
    <att name="CATEGORIA" value="G" type="string"/>
    <att name="node" value="12" type="integer"/>
  </node>
  <node id="1656" label="CYP4Z1">
    <att name="shared name" value="CYP4Z1" type="string"/>
    <att name="name" value="CYP4Z1" type="string"/>
    <att name="selected" value="0" type="boolean"/>
    <att name="CATEGORIA" value="G" type="string"/>
    <att name="node" value="12" type="integer"/>
  </node>
  <node id="1655" label="TRIM29">
    <att name="shared name" value="TRIM29" type="string"/>
    <att name="name" value="TRIM29" type="string"/>
    <att name="selected" value="0" type="boolean"/>
    <att name="CATEGORIA" value="G" type="string"/>
    <att name="node" value="7" type="integer"/>
  </node>
  <node id="1654" label="RNU6-124P">
    <att name="shared name" value="RNU6-124P" type="string"/>
    <att name="name" value="RNU6-124P" type="string"/>
    <att name="selected" value="0" type="boolean"/>
    <att name="CATEGORIA" value="G" type="string"/>
    <att name="node" value="7" type="integer"/>
  </node>
  <node id="1653" label="SNORD114-3">
    <att name="shared name" value="SNORD114-3" type="string"/>
    <att name="name" value="SNORD114-3" type="string"/>
    <att name="selected" value="0" type="boolean"/>
    <att name="CATEGORIA" value="G" type="string"/>
    <att name="node" value="7" type="integer"/>
  </node>
  <node id="1652" label="SNORD114-26">
    <att name="shared name" value="SNORD114-26" type="string"/>
    <att name="name" value="SNORD114-26" type="string"/>
    <att name="selected" value="0" type="boolean"/>
    <att name="CATEGORIA" value="G" type="string"/>
    <att name="node" value="7" type="integer"/>
  </node>
  <node id="1651" label="HIST1H1B">
    <att name="shared name" value="HIST1H1B" type="string"/>
    <att name="name" value="HIST1H1B" type="string"/>
    <att name="selected" value="0" type="boolean"/>
    <att name="CATEGORIA" value="G" type="string"/>
    <att name="node" value="9" type="integer"/>
  </node>
  <node id="1650" label="BOC">
    <att name="shared name" value="BOC" type="string"/>
    <att name="name" value="BOC" type="string"/>
    <att name="selected" value="0" type="boolean"/>
    <att name="CATEGORIA" value="G" type="string"/>
    <att name="node" value="7" type="integer"/>
  </node>
  <node id="1649" label="IFI30">
    <att name="shared name" value="IFI30" type="string"/>
    <att name="name" value="IFI30" type="string"/>
    <att name="selected" value="0" type="boolean"/>
    <att name="CATEGORIA" value="G" type="string"/>
    <att name="node" value="1" type="integer"/>
  </node>
  <node id="1648" label="butyrylcarnitine">
    <att name="shared name" value="butyrylcarnitine" type="string"/>
    <att name="name" value="butyrylcarnitine" type="string"/>
    <att name="selected" value="0" type="boolean"/>
    <att name="CATEGORIA" value="M" type="string"/>
    <att name="node" value="10" type="integer"/>
  </node>
  <node id="1647" label="SNORA38B">
    <att name="shared name" value="SNORA38B" type="string"/>
    <att name="name" value="SNORA38B" type="string"/>
    <att name="selected" value="0" type="boolean"/>
    <att name="CATEGORIA" value="G" type="string"/>
    <att name="node" value="3" type="integer"/>
  </node>
  <node id="1646" label="SNORA71B">
    <att name="shared name" value="SNORA71B" type="string"/>
    <att name="name" value="SNORA71B" type="string"/>
    <att name="selected" value="0" type="boolean"/>
    <att name="CATEGORIA" value="G" type="string"/>
    <att name="node" value="3" type="integer"/>
  </node>
  <node id="1645" label="SLIT2">
    <att name="shared name" value="SLIT2" type="string"/>
    <att name="name" value="SLIT2" type="string"/>
    <att name="selected" value="0" type="boolean"/>
    <att name="CATEGORIA" value="G" type="string"/>
    <att name="node" value="8" type="integer"/>
  </node>
  <node id="1644" label="MIR218-1">
    <att name="shared name" value="MIR218-1" type="string"/>
    <att name="name" value="MIR218-1" type="string"/>
    <att name="selected" value="0" type="boolean"/>
    <att name="CATEGORIA" value="G" type="string"/>
    <att name="node" value="8" type="integer"/>
  </node>
  <node id="1643" label="SIK2">
    <att name="shared name" value="SIK2" type="string"/>
    <att name="name" value="SIK2" type="string"/>
    <att name="selected" value="0" type="boolean"/>
    <att name="CATEGORIA" value="G" type="string"/>
    <att name="node" value="8" type="integer"/>
  </node>
  <node id="1642" label="ATP6V0D2">
    <att name="shared name" value="ATP6V0D2" type="string"/>
    <att name="name" value="ATP6V0D2" type="string"/>
    <att name="selected" value="0" type="boolean"/>
    <att name="CATEGORIA" value="G" type="string"/>
    <att name="node" value="1" type="integer"/>
  </node>
  <node id="1641" label="SEMA3D">
    <att name="shared name" value="SEMA3D" type="string"/>
    <att name="name" value="SEMA3D" type="string"/>
    <att name="selected" value="0" type="boolean"/>
    <att name="CATEGORIA" value="G" type="string"/>
    <att name="node" value="8" type="integer"/>
  </node>
  <node id="1640" label="RNA5SP366">
    <att name="shared name" value="RNA5SP366" type="string"/>
    <att name="name" value="RNA5SP366" type="string"/>
    <att name="selected" value="0" type="boolean"/>
    <att name="CATEGORIA" value="G" type="string"/>
    <att name="node" value="3" type="integer"/>
  </node>
  <node id="1639" label="HSPB7">
    <att name="shared name" value="HSPB7" type="string"/>
    <att name="name" value="HSPB7" type="string"/>
    <att name="selected" value="0" type="boolean"/>
    <att name="CATEGORIA" value="G" type="string"/>
    <att name="node" value="3" type="integer"/>
  </node>
  <node id="1638" label="PALMD">
    <att name="shared name" value="PALMD" type="string"/>
    <att name="name" value="PALMD" type="string"/>
    <att name="selected" value="0" type="boolean"/>
    <att name="CATEGORIA" value="G" type="string"/>
    <att name="node" value="6" type="integer"/>
  </node>
  <node id="1637" label="PLTP">
    <att name="shared name" value="PLTP" type="string"/>
    <att name="name" value="PLTP" type="string"/>
    <att name="selected" value="0" type="boolean"/>
    <att name="CATEGORIA" value="G" type="string"/>
    <att name="node" value="1" type="integer"/>
  </node>
  <node id="1636" label="EFCAB4B">
    <att name="shared name" value="EFCAB4B" type="string"/>
    <att name="name" value="EFCAB4B" type="string"/>
    <att name="selected" value="0" type="boolean"/>
    <att name="CATEGORIA" value="G" type="string"/>
    <att name="node" value="9" type="integer"/>
  </node>
  <node id="1635" label="LOC100128816">
    <att name="shared name" value="LOC100128816" type="string"/>
    <att name="name" value="LOC100128816" type="string"/>
    <att name="selected" value="0" type="boolean"/>
    <att name="CATEGORIA" value="G" type="string"/>
    <att name="node" value="9" type="integer"/>
  </node>
  <node id="1634" label="ACACB">
    <att name="shared name" value="ACACB" type="string"/>
    <att name="name" value="ACACB" type="string"/>
    <att name="selected" value="0" type="boolean"/>
    <att name="CATEGORIA" value="G" type="string"/>
    <att name="node" value="5" type="integer"/>
  </node>
  <node id="1633" label="LINC00341">
    <att name="shared name" value="LINC00341" type="string"/>
    <att name="name" value="LINC00341" type="string"/>
    <att name="selected" value="0" type="boolean"/>
    <att name="CATEGORIA" value="G" type="string"/>
    <att name="node" value="4" type="integer"/>
  </node>
  <node id="1632" label="HID1">
    <att name="shared name" value="HID1" type="string"/>
    <att name="name" value="HID1" type="string"/>
    <att name="selected" value="0" type="boolean"/>
    <att name="CATEGORIA" value="G" type="string"/>
    <att name="node" value="11" type="integer"/>
  </node>
  <node id="1631" label="KRT14">
    <att name="shared name" value="KRT14" type="string"/>
    <att name="name" value="KRT14" type="string"/>
    <att name="selected" value="0" type="boolean"/>
    <att name="CATEGORIA" value="G" type="string"/>
    <att name="node" value="7" type="integer"/>
  </node>
  <node id="1630" label="SEMA5A">
    <att name="shared name" value="SEMA5A" type="string"/>
    <att name="name" value="SEMA5A" type="string"/>
    <att name="selected" value="0" type="boolean"/>
    <att name="CATEGORIA" value="G" type="string"/>
    <att name="node" value="8" type="integer"/>
  </node>
  <node id="1629" label="ETV1">
    <att name="shared name" value="ETV1" type="string"/>
    <att name="name" value="ETV1" type="string"/>
    <att name="selected" value="0" type="boolean"/>
    <att name="CATEGORIA" value="G" type="string"/>
    <att name="node" value="8" type="integer"/>
  </node>
  <node id="1628" label="COL12A1">
    <att name="shared name" value="COL12A1" type="string"/>
    <att name="name" value="COL12A1" type="string"/>
    <att name="selected" value="0" type="boolean"/>
    <att name="CATEGORIA" value="G" type="string"/>
    <att name="node" value="7" type="integer"/>
  </node>
  <node id="1627" label="CD300LG">
    <att name="shared name" value="CD300LG" type="string"/>
    <att name="name" value="CD300LG" type="string"/>
    <att name="selected" value="0" type="boolean"/>
    <att name="CATEGORIA" value="G" type="string"/>
    <att name="node" value="5" type="integer"/>
  </node>
  <node id="1626" label="1-stearoylglycerophosphoinositol">
    <att name="shared name" value="1-stearoylglycerophosphoinositol" type="string"/>
    <att name="name" value="1-stearoylglycerophosphoinositol" type="string"/>
    <att name="selected" value="0" type="boolean"/>
    <att name="CATEGORIA" value="M" type="string"/>
    <att name="node" value="10" type="integer"/>
  </node>
  <node id="1625" label="1-palmitoylplasmenylethanolamine(prev.X-13134)">
    <att name="shared name" value="1-palmitoylplasmenylethanolamine(prev.X-13134)" type="string"/>
    <att name="name" value="1-palmitoylplasmenylethanolamine(prev.X-13134)" type="string"/>
    <att name="selected" value="0" type="boolean"/>
    <att name="CATEGORIA" value="M" type="string"/>
    <att name="node" value="10" type="integer"/>
  </node>
  <node id="1624" label="LINC01140">
    <att name="shared name" value="LINC01140" type="string"/>
    <att name="name" value="LINC01140" type="string"/>
    <att name="selected" value="0" type="boolean"/>
    <att name="CATEGORIA" value="G" type="string"/>
    <att name="node" value="5" type="integer"/>
  </node>
  <node id="1623" label="CACNA2D1">
    <att name="shared name" value="CACNA2D1" type="string"/>
    <att name="name" value="CACNA2D1" type="string"/>
    <att name="selected" value="0" type="boolean"/>
    <att name="CATEGORIA" value="G" type="string"/>
    <att name="node" value="8" type="integer"/>
  </node>
  <node id="1622" label="CCL19">
    <att name="shared name" value="CCL19" type="string"/>
    <att name="name" value="CCL19" type="string"/>
    <att name="selected" value="0" type="boolean"/>
    <att name="CATEGORIA" value="G" type="string"/>
    <att name="node" value="1" type="integer"/>
  </node>
  <node id="1621" label="FNDC1">
    <att name="shared name" value="FNDC1" type="string"/>
    <att name="name" value="FNDC1" type="string"/>
    <att name="selected" value="0" type="boolean"/>
    <att name="CATEGORIA" value="G" type="string"/>
    <att name="node" value="7" type="integer"/>
  </node>
  <node id="1620" label="BGN">
    <att name="shared name" value="BGN" type="string"/>
    <att name="name" value="BGN" type="string"/>
    <att name="selected" value="0" type="boolean"/>
    <att name="CATEGORIA" value="G" type="string"/>
    <att name="node" value="7" type="integer"/>
  </node>
  <node id="1619" label="ASPA">
    <att name="shared name" value="ASPA" type="string"/>
    <att name="name" value="ASPA" type="string"/>
    <att name="selected" value="0" type="boolean"/>
    <att name="CATEGORIA" value="G" type="string"/>
    <att name="node" value="6" type="integer"/>
  </node>
  <node id="1618" label="THSD4">
    <att name="shared name" value="THSD4" type="string"/>
    <att name="name" value="THSD4" type="string"/>
    <att name="selected" value="0" type="boolean"/>
    <att name="CATEGORIA" value="G" type="string"/>
    <att name="node" value="11" type="integer"/>
  </node>
  <node id="1617" label="TBC1D9">
    <att name="shared name" value="TBC1D9" type="string"/>
    <att name="name" value="TBC1D9" type="string"/>
    <att name="selected" value="0" type="boolean"/>
    <att name="CATEGORIA" value="G" type="string"/>
    <att name="node" value="11" type="integer"/>
  </node>
  <node id="1616" label="PPAP2A">
    <att name="shared name" value="PPAP2A" type="string"/>
    <att name="name" value="PPAP2A" type="string"/>
    <att name="selected" value="0" type="boolean"/>
    <att name="CATEGORIA" value="G" type="string"/>
    <att name="node" value="8" type="integer"/>
  </node>
  <node id="1615" label="DMD">
    <att name="shared name" value="DMD" type="string"/>
    <att name="name" value="DMD" type="string"/>
    <att name="selected" value="0" type="boolean"/>
    <att name="CATEGORIA" value="G" type="string"/>
    <att name="node" value="7" type="integer"/>
  </node>
  <node id="1614" label="AGR3">
    <att name="shared name" value="AGR3" type="string"/>
    <att name="name" value="AGR3" type="string"/>
    <att name="selected" value="0" type="boolean"/>
    <att name="CATEGORIA" value="G" type="string"/>
    <att name="node" value="11" type="integer"/>
  </node>
  <node id="1613" label="ESR1">
    <att name="shared name" value="ESR1" type="string"/>
    <att name="name" value="ESR1" type="string"/>
    <att name="selected" value="0" type="boolean"/>
    <att name="CATEGORIA" value="G" type="string"/>
    <att name="node" value="11" type="integer"/>
  </node>
  <node id="1612" label="GPC3">
    <att name="shared name" value="GPC3" type="string"/>
    <att name="name" value="GPC3" type="string"/>
    <att name="selected" value="0" type="boolean"/>
    <att name="CATEGORIA" value="G" type="string"/>
    <att name="node" value="4" type="integer"/>
  </node>
  <node id="1611" label="GYG2">
    <att name="shared name" value="GYG2" type="string"/>
    <att name="name" value="GYG2" type="string"/>
    <att name="selected" value="0" type="boolean"/>
    <att name="CATEGORIA" value="G" type="string"/>
    <att name="node" value="3" type="integer"/>
  </node>
  <node id="1610" label="FGF1">
    <att name="shared name" value="FGF1" type="string"/>
    <att name="name" value="FGF1" type="string"/>
    <att name="selected" value="0" type="boolean"/>
    <att name="CATEGORIA" value="G" type="string"/>
    <att name="node" value="8" type="integer"/>
  </node>
  <node id="1609" label="GPX3">
    <att name="shared name" value="GPX3" type="string"/>
    <att name="name" value="GPX3" type="string"/>
    <att name="selected" value="0" type="boolean"/>
    <att name="CATEGORIA" value="G" type="string"/>
    <att name="node" value="5" type="integer"/>
  </node>
  <node id="1608" label="TMEM88">
    <att name="shared name" value="TMEM88" type="string"/>
    <att name="name" value="TMEM88" type="string"/>
    <att name="selected" value="0" type="boolean"/>
    <att name="CATEGORIA" value="G" type="string"/>
    <att name="node" value="5" type="integer"/>
  </node>
  <node id="1607" label="GINS2">
    <att name="shared name" value="GINS2" type="string"/>
    <att name="name" value="GINS2" type="string"/>
    <att name="selected" value="0" type="boolean"/>
    <att name="CATEGORIA" value="G" type="string"/>
    <att name="node" value="9" type="integer"/>
  </node>
  <node id="1606" label="DDR2">
    <att name="shared name" value="DDR2" type="string"/>
    <att name="name" value="DDR2" type="string"/>
    <att name="selected" value="0" type="boolean"/>
    <att name="CATEGORIA" value="G" type="string"/>
    <att name="node" value="5" type="integer"/>
  </node>
  <node id="1605" label="SNRPG">
    <att name="shared name" value="SNRPG" type="string"/>
    <att name="name" value="SNRPG" type="string"/>
    <att name="selected" value="0" type="boolean"/>
    <att name="CATEGORIA" value="G" type="string"/>
    <att name="node" value="10" type="integer"/>
  </node>
  <node id="1604" label="CKAP2">
    <att name="shared name" value="CKAP2" type="string"/>
    <att name="name" value="CKAP2" type="string"/>
    <att name="selected" value="0" type="boolean"/>
    <att name="CATEGORIA" value="G" type="string"/>
    <att name="node" value="9" type="integer"/>
  </node>
  <node id="1603" label="histidine">
    <att name="shared name" value="histidine" type="string"/>
    <att name="name" value="histidine" type="string"/>
    <att name="selected" value="0" type="boolean"/>
    <att name="CATEGORIA" value="M" type="string"/>
    <att name="node" value="10" type="integer"/>
  </node>
  <node id="1602" label="SNORD113-4">
    <att name="shared name" value="SNORD113-4" type="string"/>
    <att name="name" value="SNORD113-4" type="string"/>
    <att name="selected" value="0" type="boolean"/>
    <att name="CATEGORIA" value="G" type="string"/>
    <att name="node" value="7" type="integer"/>
  </node>
  <node id="1601" label="NPL">
    <att name="shared name" value="NPL" type="string"/>
    <att name="name" value="NPL" type="string"/>
    <att name="selected" value="0" type="boolean"/>
    <att name="CATEGORIA" value="G" type="string"/>
    <att name="node" value="1" type="integer"/>
  </node>
  <node id="1600" label="WISP1">
    <att name="shared name" value="WISP1" type="string"/>
    <att name="name" value="WISP1" type="string"/>
    <att name="selected" value="0" type="boolean"/>
    <att name="CATEGORIA" value="G" type="string"/>
    <att name="node" value="7" type="integer"/>
  </node>
  <node id="1599" label="MS4A1">
    <att name="shared name" value="MS4A1" type="string"/>
    <att name="name" value="MS4A1" type="string"/>
    <att name="selected" value="0" type="boolean"/>
    <att name="CATEGORIA" value="G" type="string"/>
    <att name="node" value="1" type="integer"/>
  </node>
  <node id="1598" label="LYVE1">
    <att name="shared name" value="LYVE1" type="string"/>
    <att name="name" value="LYVE1" type="string"/>
    <att name="selected" value="0" type="boolean"/>
    <att name="CATEGORIA" value="G" type="string"/>
    <att name="node" value="5" type="integer"/>
  </node>
  <node id="1597" label="PNPLA2">
    <att name="shared name" value="PNPLA2" type="string"/>
    <att name="name" value="PNPLA2" type="string"/>
    <att name="selected" value="0" type="boolean"/>
    <att name="CATEGORIA" value="G" type="string"/>
    <att name="node" value="4" type="integer"/>
  </node>
  <node id="1596" label="MPEG1">
    <att name="shared name" value="MPEG1" type="string"/>
    <att name="name" value="MPEG1" type="string"/>
    <att name="selected" value="0" type="boolean"/>
    <att name="CATEGORIA" value="G" type="string"/>
    <att name="node" value="1" type="integer"/>
  </node>
  <node id="1595" label="RASGRF2">
    <att name="shared name" value="RASGRF2" type="string"/>
    <att name="name" value="RASGRF2" type="string"/>
    <att name="selected" value="0" type="boolean"/>
    <att name="CATEGORIA" value="G" type="string"/>
    <att name="node" value="7" type="integer"/>
  </node>
  <node id="1594" label="PGM5">
    <att name="shared name" value="PGM5" type="string"/>
    <att name="name" value="PGM5" type="string"/>
    <att name="selected" value="0" type="boolean"/>
    <att name="CATEGORIA" value="G" type="string"/>
    <att name="node" value="4" type="integer"/>
  </node>
  <node id="1593" label="ABI3BP">
    <att name="shared name" value="ABI3BP" type="string"/>
    <att name="name" value="ABI3BP" type="string"/>
    <att name="selected" value="0" type="boolean"/>
    <att name="CATEGORIA" value="G" type="string"/>
    <att name="node" value="7" type="integer"/>
  </node>
  <node id="1592" label="SNORD25">
    <att name="shared name" value="SNORD25" type="string"/>
    <att name="name" value="SNORD25" type="string"/>
    <att name="selected" value="0" type="boolean"/>
    <att name="CATEGORIA" value="G" type="string"/>
    <att name="node" value="9" type="integer"/>
  </node>
  <node id="1591" label="SAA2">
    <att name="shared name" value="SAA2" type="string"/>
    <att name="name" value="SAA2" type="string"/>
    <att name="selected" value="0" type="boolean"/>
    <att name="CATEGORIA" value="G" type="string"/>
    <att name="node" value="4" type="integer"/>
  </node>
  <node id="1590" label="SAA2-SAA4">
    <att name="shared name" value="SAA2-SAA4" type="string"/>
    <att name="name" value="SAA2-SAA4" type="string"/>
    <att name="selected" value="0" type="boolean"/>
    <att name="CATEGORIA" value="G" type="string"/>
    <att name="node" value="4" type="integer"/>
  </node>
  <node id="1589" label="PROS1">
    <att name="shared name" value="PROS1" type="string"/>
    <att name="name" value="PROS1" type="string"/>
    <att name="selected" value="0" type="boolean"/>
    <att name="CATEGORIA" value="G" type="string"/>
    <att name="node" value="4" type="integer"/>
  </node>
  <node id="1588" label="RNU4-2">
    <att name="shared name" value="RNU4-2" type="string"/>
    <att name="name" value="RNU4-2" type="string"/>
    <att name="selected" value="0" type="boolean"/>
    <att name="CATEGORIA" value="G" type="string"/>
    <att name="node" value="3" type="integer"/>
  </node>
  <node id="1587" label="RNU4-7P">
    <att name="shared name" value="RNU4-7P" type="string"/>
    <att name="name" value="RNU4-7P" type="string"/>
    <att name="selected" value="0" type="boolean"/>
    <att name="CATEGORIA" value="G" type="string"/>
    <att name="node" value="3" type="integer"/>
  </node>
  <node id="1586" label="FCGR2A">
    <att name="shared name" value="FCGR2A" type="string"/>
    <att name="name" value="FCGR2A" type="string"/>
    <att name="selected" value="0" type="boolean"/>
    <att name="CATEGORIA" value="G" type="string"/>
    <att name="node" value="1" type="integer"/>
  </node>
  <node id="1585" label="LOX">
    <att name="shared name" value="LOX" type="string"/>
    <att name="name" value="LOX" type="string"/>
    <att name="selected" value="0" type="boolean"/>
    <att name="CATEGORIA" value="G" type="string"/>
    <att name="node" value="7" type="integer"/>
  </node>
  <node id="1584" label="ZEB2">
    <att name="shared name" value="ZEB2" type="string"/>
    <att name="name" value="ZEB2" type="string"/>
    <att name="selected" value="0" type="boolean"/>
    <att name="CATEGORIA" value="G" type="string"/>
    <att name="node" value="1" type="integer"/>
  </node>
  <node id="1583" label="IGKV1D-27">
    <att name="shared name" value="IGKV1D-27" type="string"/>
    <att name="name" value="IGKV1D-27" type="string"/>
    <att name="selected" value="0" type="boolean"/>
    <att name="CATEGORIA" value="G" type="string"/>
    <att name="node" value="1" type="integer"/>
  </node>
  <node id="1582" label="MAL2">
    <att name="shared name" value="MAL2" type="string"/>
    <att name="name" value="MAL2" type="string"/>
    <att name="selected" value="0" type="boolean"/>
    <att name="CATEGORIA" value="G" type="string"/>
    <att name="node" value="11" type="integer"/>
  </node>
  <node id="1581" label="MT-TD">
    <att name="shared name" value="MT-TD" type="string"/>
    <att name="name" value="MT-TD" type="string"/>
    <att name="selected" value="0" type="boolean"/>
    <att name="CATEGORIA" value="G" type="string"/>
    <att name="node" value="9" type="integer"/>
  </node>
  <node id="1580" label="IGHV1OR15-1">
    <att name="shared name" value="IGHV1OR15-1" type="string"/>
    <att name="name" value="IGHV1OR15-1" type="string"/>
    <att name="selected" value="0" type="boolean"/>
    <att name="CATEGORIA" value="G" type="string"/>
    <att name="node" value="1" type="integer"/>
  </node>
  <node id="1579" label="LPL">
    <att name="shared name" value="LPL" type="string"/>
    <att name="name" value="LPL" type="string"/>
    <att name="selected" value="0" type="boolean"/>
    <att name="CATEGORIA" value="G" type="string"/>
    <att name="node" value="4" type="integer"/>
  </node>
  <node id="1578" label="X-13098">
    <att name="shared name" value="X-13098" type="string"/>
    <att name="name" value="X-13098" type="string"/>
    <att name="selected" value="0" type="boolean"/>
    <att name="CATEGORIA" value="M" type="string"/>
    <att name="node" value="10" type="integer"/>
  </node>
  <node id="1577" label="FREM1">
    <att name="shared name" value="FREM1" type="string"/>
    <att name="name" value="FREM1" type="string"/>
    <att name="selected" value="0" type="boolean"/>
    <att name="CATEGORIA" value="G" type="string"/>
    <att name="node" value="5" type="integer"/>
  </node>
  <node id="1576" label="CLDN11">
    <att name="shared name" value="CLDN11" type="string"/>
    <att name="name" value="CLDN11" type="string"/>
    <att name="selected" value="0" type="boolean"/>
    <att name="CATEGORIA" value="G" type="string"/>
    <att name="node" value="5" type="integer"/>
  </node>
  <node id="1575" label="ASPN">
    <att name="shared name" value="ASPN" type="string"/>
    <att name="name" value="ASPN" type="string"/>
    <att name="selected" value="0" type="boolean"/>
    <att name="CATEGORIA" value="G" type="string"/>
    <att name="node" value="7" type="integer"/>
  </node>
  <node id="1574" label="OLFML2B">
    <att name="shared name" value="OLFML2B" type="string"/>
    <att name="name" value="OLFML2B" type="string"/>
    <att name="selected" value="0" type="boolean"/>
    <att name="CATEGORIA" value="G" type="string"/>
    <att name="node" value="7" type="integer"/>
  </node>
  <node id="1573" label="SLC7A10">
    <att name="shared name" value="SLC7A10" type="string"/>
    <att name="name" value="SLC7A10" type="string"/>
    <att name="selected" value="0" type="boolean"/>
    <att name="CATEGORIA" value="G" type="string"/>
    <att name="node" value="3" type="integer"/>
  </node>
  <node id="1572" label="CEACAM6">
    <att name="shared name" value="CEACAM6" type="string"/>
    <att name="name" value="CEACAM6" type="string"/>
    <att name="selected" value="0" type="boolean"/>
    <att name="CATEGORIA" value="G" type="string"/>
    <att name="node" value="11" type="integer"/>
  </node>
  <node id="1571" label="CEACAM5">
    <att name="shared name" value="CEACAM5" type="string"/>
    <att name="name" value="CEACAM5" type="string"/>
    <att name="selected" value="0" type="boolean"/>
    <att name="CATEGORIA" value="G" type="string"/>
    <att name="node" value="11" type="integer"/>
  </node>
  <node id="1570" label="CKS2">
    <att name="shared name" value="CKS2" type="string"/>
    <att name="name" value="CKS2" type="string"/>
    <att name="selected" value="0" type="boolean"/>
    <att name="CATEGORIA" value="G" type="string"/>
    <att name="node" value="9" type="integer"/>
  </node>
  <node id="1569" label="SPAG5">
    <att name="shared name" value="SPAG5" type="string"/>
    <att name="name" value="SPAG5" type="string"/>
    <att name="selected" value="0" type="boolean"/>
    <att name="CATEGORIA" value="G" type="string"/>
    <att name="node" value="9" type="integer"/>
  </node>
  <node id="1568" label="TLCD1">
    <att name="shared name" value="TLCD1" type="string"/>
    <att name="name" value="TLCD1" type="string"/>
    <att name="selected" value="0" type="boolean"/>
    <att name="CATEGORIA" value="G" type="string"/>
    <att name="node" value="9" type="integer"/>
  </node>
  <node id="1567" label="OXTR">
    <att name="shared name" value="OXTR" type="string"/>
    <att name="name" value="OXTR" type="string"/>
    <att name="selected" value="0" type="boolean"/>
    <att name="CATEGORIA" value="G" type="string"/>
    <att name="node" value="7" type="integer"/>
  </node>
  <node id="1566" label="PRRX1">
    <att name="shared name" value="PRRX1" type="string"/>
    <att name="name" value="PRRX1" type="string"/>
    <att name="selected" value="0" type="boolean"/>
    <att name="CATEGORIA" value="G" type="string"/>
    <att name="node" value="7" type="integer"/>
  </node>
  <node id="1565" label="FAM111B">
    <att name="shared name" value="FAM111B" type="string"/>
    <att name="name" value="FAM111B" type="string"/>
    <att name="selected" value="0" type="boolean"/>
    <att name="CATEGORIA" value="G" type="string"/>
    <att name="node" value="9" type="integer"/>
  </node>
  <node id="1564" label="WIF1">
    <att name="shared name" value="WIF1" type="string"/>
    <att name="name" value="WIF1" type="string"/>
    <att name="selected" value="0" type="boolean"/>
    <att name="CATEGORIA" value="G" type="string"/>
    <att name="node" value="7" type="integer"/>
  </node>
  <node id="1563" label="HLA-DQA1">
    <att name="shared name" value="HLA-DQA1" type="string"/>
    <att name="name" value="HLA-DQA1" type="string"/>
    <att name="selected" value="0" type="boolean"/>
    <att name="CATEGORIA" value="G" type="string"/>
    <att name="node" value="1" type="integer"/>
  </node>
  <node id="1562" label="HLA-DQA2">
    <att name="shared name" value="HLA-DQA2" type="string"/>
    <att name="name" value="HLA-DQA2" type="string"/>
    <att name="selected" value="0" type="boolean"/>
    <att name="CATEGORIA" value="G" type="string"/>
    <att name="node" value="1" type="integer"/>
  </node>
  <node id="1561" label="RELN">
    <att name="shared name" value="RELN" type="string"/>
    <att name="name" value="RELN" type="string"/>
    <att name="selected" value="0" type="boolean"/>
    <att name="CATEGORIA" value="G" type="string"/>
    <att name="node" value="7" type="integer"/>
  </node>
  <node id="1560" label="CSN1S1">
    <att name="shared name" value="CSN1S1" type="string"/>
    <att name="name" value="CSN1S1" type="string"/>
    <att name="selected" value="0" type="boolean"/>
    <att name="CATEGORIA" value="G" type="string"/>
    <att name="node" value="3" type="integer"/>
  </node>
  <node id="1559" label="FIGF">
    <att name="shared name" value="FIGF" type="string"/>
    <att name="name" value="FIGF" type="string"/>
    <att name="selected" value="0" type="boolean"/>
    <att name="CATEGORIA" value="G" type="string"/>
    <att name="node" value="7" type="integer"/>
  </node>
  <node id="1558" label="LIFR">
    <att name="shared name" value="LIFR" type="string"/>
    <att name="name" value="LIFR" type="string"/>
    <att name="selected" value="0" type="boolean"/>
    <att name="CATEGORIA" value="G" type="string"/>
    <att name="node" value="7" type="integer"/>
  </node>
  <node id="1557" label="ADAMTS9">
    <att name="shared name" value="ADAMTS9" type="string"/>
    <att name="name" value="ADAMTS9" type="string"/>
    <att name="selected" value="0" type="boolean"/>
    <att name="CATEGORIA" value="G" type="string"/>
    <att name="node" value="8" type="integer"/>
  </node>
  <node id="1556" label="ETS2">
    <att name="shared name" value="ETS2" type="string"/>
    <att name="name" value="ETS2" type="string"/>
    <att name="selected" value="0" type="boolean"/>
    <att name="CATEGORIA" value="G" type="string"/>
    <att name="node" value="8" type="integer"/>
  </node>
  <node id="1555" label="RUNX2">
    <att name="shared name" value="RUNX2" type="string"/>
    <att name="name" value="RUNX2" type="string"/>
    <att name="selected" value="0" type="boolean"/>
    <att name="CATEGORIA" value="G" type="string"/>
    <att name="node" value="7" type="integer"/>
  </node>
  <node id="1554" label="UHRF1">
    <att name="shared name" value="UHRF1" type="string"/>
    <att name="name" value="UHRF1" type="string"/>
    <att name="selected" value="0" type="boolean"/>
    <att name="CATEGORIA" value="G" type="string"/>
    <att name="node" value="9" type="integer"/>
  </node>
  <node id="1553" label="HIST1H2BH">
    <att name="shared name" value="HIST1H2BH" type="string"/>
    <att name="name" value="HIST1H2BH" type="string"/>
    <att name="selected" value="0" type="boolean"/>
    <att name="CATEGORIA" value="G" type="string"/>
    <att name="node" value="9" type="integer"/>
  </node>
  <node id="1552" label="HIST1H3F">
    <att name="shared name" value="HIST1H3F" type="string"/>
    <att name="name" value="HIST1H3F" type="string"/>
    <att name="selected" value="0" type="boolean"/>
    <att name="CATEGORIA" value="G" type="string"/>
    <att name="node" value="9" type="integer"/>
  </node>
  <node id="1551" label="MT-TK">
    <att name="shared name" value="MT-TK" type="string"/>
    <att name="name" value="MT-TK" type="string"/>
    <att name="selected" value="0" type="boolean"/>
    <att name="CATEGORIA" value="G" type="string"/>
    <att name="node" value="9" type="integer"/>
  </node>
  <node id="1550" label="C2">
    <att name="shared name" value="C2" type="string"/>
    <att name="name" value="C2" type="string"/>
    <att name="selected" value="0" type="boolean"/>
    <att name="CATEGORIA" value="G" type="string"/>
    <att name="node" value="1" type="integer"/>
  </node>
  <node id="1549" label="IL17RB">
    <att name="shared name" value="IL17RB" type="string"/>
    <att name="name" value="IL17RB" type="string"/>
    <att name="selected" value="0" type="boolean"/>
    <att name="CATEGORIA" value="G" type="string"/>
    <att name="node" value="1" type="integer"/>
  </node>
  <node id="1548" label="CHDH">
    <att name="shared name" value="CHDH" type="string"/>
    <att name="name" value="CHDH" type="string"/>
    <att name="selected" value="0" type="boolean"/>
    <att name="CATEGORIA" value="G" type="string"/>
    <att name="node" value="1" type="integer"/>
  </node>
  <node id="1547" label="GPR183">
    <att name="shared name" value="GPR183" type="string"/>
    <att name="name" value="GPR183" type="string"/>
    <att name="selected" value="0" type="boolean"/>
    <att name="CATEGORIA" value="G" type="string"/>
    <att name="node" value="1" type="integer"/>
  </node>
  <node id="1546" label="inositol1-phosphate(I1P)">
    <att name="shared name" value="inositol1-phosphate(I1P)" type="string"/>
    <att name="name" value="inositol1-phosphate(I1P)" type="string"/>
    <att name="selected" value="0" type="boolean"/>
    <att name="CATEGORIA" value="M" type="string"/>
    <att name="node" value="10" type="integer"/>
  </node>
  <node id="1545" label="HSD17B13">
    <att name="shared name" value="HSD17B13" type="string"/>
    <att name="name" value="HSD17B13" type="string"/>
    <att name="selected" value="0" type="boolean"/>
    <att name="CATEGORIA" value="G" type="string"/>
    <att name="node" value="5" type="integer"/>
  </node>
  <node id="1544" label="ALDH1A1">
    <att name="shared name" value="ALDH1A1" type="string"/>
    <att name="name" value="ALDH1A1" type="string"/>
    <att name="selected" value="0" type="boolean"/>
    <att name="CATEGORIA" value="G" type="string"/>
    <att name="node" value="6" type="integer"/>
  </node>
  <node id="1543" label="CPXM2">
    <att name="shared name" value="CPXM2" type="string"/>
    <att name="name" value="CPXM2" type="string"/>
    <att name="selected" value="0" type="boolean"/>
    <att name="CATEGORIA" value="G" type="string"/>
    <att name="node" value="8" type="integer"/>
  </node>
  <node id="1542" label="CA12">
    <att name="shared name" value="CA12" type="string"/>
    <att name="name" value="CA12" type="string"/>
    <att name="selected" value="0" type="boolean"/>
    <att name="CATEGORIA" value="G" type="string"/>
    <att name="node" value="11" type="integer"/>
  </node>
  <node id="1541" label="KRT8">
    <att name="shared name" value="KRT8" type="string"/>
    <att name="name" value="KRT8" type="string"/>
    <att name="selected" value="0" type="boolean"/>
    <att name="CATEGORIA" value="G" type="string"/>
    <att name="node" value="11" type="integer"/>
  </node>
  <node id="1540" label="KRT18">
    <att name="shared name" value="KRT18" type="string"/>
    <att name="name" value="KRT18" type="string"/>
    <att name="selected" value="0" type="boolean"/>
    <att name="CATEGORIA" value="G" type="string"/>
    <att name="node" value="11" type="integer"/>
  </node>
  <node id="1539" label="PI16">
    <att name="shared name" value="PI16" type="string"/>
    <att name="name" value="PI16" type="string"/>
    <att name="selected" value="0" type="boolean"/>
    <att name="CATEGORIA" value="G" type="string"/>
    <att name="node" value="4" type="integer"/>
  </node>
  <node id="1538" label="PDE1C">
    <att name="shared name" value="PDE1C" type="string"/>
    <att name="name" value="PDE1C" type="string"/>
    <att name="selected" value="0" type="boolean"/>
    <att name="CATEGORIA" value="G" type="string"/>
    <att name="node" value="7" type="integer"/>
  </node>
  <node id="1537" label="uridine">
    <att name="shared name" value="uridine" type="string"/>
    <att name="name" value="uridine" type="string"/>
    <att name="selected" value="0" type="boolean"/>
    <att name="CATEGORIA" value="M" type="string"/>
    <att name="node" value="10" type="integer"/>
  </node>
  <node id="1536" label="MIR145">
    <att name="shared name" value="MIR145" type="string"/>
    <att name="name" value="MIR145" type="string"/>
    <att name="selected" value="0" type="boolean"/>
    <att name="CATEGORIA" value="G" type="string"/>
    <att name="node" value="7" type="integer"/>
  </node>
  <node id="1535" label="MIR143">
    <att name="shared name" value="MIR143" type="string"/>
    <att name="name" value="MIR143" type="string"/>
    <att name="selected" value="0" type="boolean"/>
    <att name="CATEGORIA" value="G" type="string"/>
    <att name="node" value="7" type="integer"/>
  </node>
  <node id="1534" label="XBP1">
    <att name="shared name" value="XBP1" type="string"/>
    <att name="name" value="XBP1" type="string"/>
    <att name="selected" value="0" type="boolean"/>
    <att name="CATEGORIA" value="G" type="string"/>
    <att name="node" value="11" type="integer"/>
  </node>
  <node id="1533" label="MSR1">
    <att name="shared name" value="MSR1" type="string"/>
    <att name="name" value="MSR1" type="string"/>
    <att name="selected" value="0" type="boolean"/>
    <att name="CATEGORIA" value="G" type="string"/>
    <att name="node" value="1" type="integer"/>
  </node>
  <node id="1532" label="LYZ">
    <att name="shared name" value="LYZ" type="string"/>
    <att name="name" value="LYZ" type="string"/>
    <att name="selected" value="0" type="boolean"/>
    <att name="CATEGORIA" value="G" type="string"/>
    <att name="node" value="1" type="integer"/>
  </node>
  <node id="1531" label="GATA3">
    <att name="shared name" value="GATA3" type="string"/>
    <att name="name" value="GATA3" type="string"/>
    <att name="selected" value="0" type="boolean"/>
    <att name="CATEGORIA" value="G" type="string"/>
    <att name="node" value="11" type="integer"/>
  </node>
  <node id="1530" label="CIDEA">
    <att name="shared name" value="CIDEA" type="string"/>
    <att name="name" value="CIDEA" type="string"/>
    <att name="selected" value="0" type="boolean"/>
    <att name="CATEGORIA" value="G" type="string"/>
    <att name="node" value="3" type="integer"/>
  </node>
  <node id="1529" label="CCDC3">
    <att name="shared name" value="CCDC3" type="string"/>
    <att name="name" value="CCDC3" type="string"/>
    <att name="selected" value="0" type="boolean"/>
    <att name="CATEGORIA" value="G" type="string"/>
    <att name="node" value="5" type="integer"/>
  </node>
  <node id="1528" label="CSN3">
    <att name="shared name" value="CSN3" type="string"/>
    <att name="name" value="CSN3" type="string"/>
    <att name="selected" value="0" type="boolean"/>
    <att name="CATEGORIA" value="G" type="string"/>
    <att name="node" value="3" type="integer"/>
  </node>
  <node id="1527" label="SNORA60">
    <att name="shared name" value="SNORA60" type="string"/>
    <att name="name" value="SNORA60" type="string"/>
    <att name="selected" value="0" type="boolean"/>
    <att name="CATEGORIA" value="G" type="string"/>
    <att name="node" value="3" type="integer"/>
  </node>
  <node id="1526" label="SCARNA6">
    <att name="shared name" value="SCARNA6" type="string"/>
    <att name="name" value="SCARNA6" type="string"/>
    <att name="selected" value="0" type="boolean"/>
    <att name="CATEGORIA" value="G" type="string"/>
    <att name="node" value="3" type="integer"/>
  </node>
  <node id="1525" label="SLC1A3">
    <att name="shared name" value="SLC1A3" type="string"/>
    <att name="name" value="SLC1A3" type="string"/>
    <att name="selected" value="0" type="boolean"/>
    <att name="CATEGORIA" value="G" type="string"/>
    <att name="node" value="1" type="integer"/>
  </node>
  <node id="1524" label="SOD3">
    <att name="shared name" value="SOD3" type="string"/>
    <att name="name" value="SOD3" type="string"/>
    <att name="selected" value="0" type="boolean"/>
    <att name="CATEGORIA" value="G" type="string"/>
    <att name="node" value="5" type="integer"/>
  </node>
  <node id="1523" label="MEDAG">
    <att name="shared name" value="MEDAG" type="string"/>
    <att name="name" value="MEDAG" type="string"/>
    <att name="selected" value="0" type="boolean"/>
    <att name="CATEGORIA" value="G" type="string"/>
    <att name="node" value="8" type="integer"/>
  </node>
  <node id="1522" label="SNORD114-2">
    <att name="shared name" value="SNORD114-2" type="string"/>
    <att name="name" value="SNORD114-2" type="string"/>
    <att name="selected" value="0" type="boolean"/>
    <att name="CATEGORIA" value="G" type="string"/>
    <att name="node" value="7" type="integer"/>
  </node>
  <node id="1521" label="SH3D19">
    <att name="shared name" value="SH3D19" type="string"/>
    <att name="name" value="SH3D19" type="string"/>
    <att name="selected" value="0" type="boolean"/>
    <att name="CATEGORIA" value="G" type="string"/>
    <att name="node" value="7" type="integer"/>
  </node>
  <node id="1520" label="AOX1">
    <att name="shared name" value="AOX1" type="string"/>
    <att name="name" value="AOX1" type="string"/>
    <att name="selected" value="0" type="boolean"/>
    <att name="CATEGORIA" value="G" type="string"/>
    <att name="node" value="5" type="integer"/>
  </node>
  <node id="1519" label="CECR1">
    <att name="shared name" value="CECR1" type="string"/>
    <att name="name" value="CECR1" type="string"/>
    <att name="selected" value="0" type="boolean"/>
    <att name="CATEGORIA" value="G" type="string"/>
    <att name="node" value="1" type="integer"/>
  </node>
  <node id="1518" label="SAA1">
    <att name="shared name" value="SAA1" type="string"/>
    <att name="name" value="SAA1" type="string"/>
    <att name="selected" value="0" type="boolean"/>
    <att name="CATEGORIA" value="G" type="string"/>
    <att name="node" value="4" type="integer"/>
  </node>
  <node id="1517" label="X-13872">
    <att name="shared name" value="X-13872" type="string"/>
    <att name="name" value="X-13872" type="string"/>
    <att name="selected" value="0" type="boolean"/>
    <att name="CATEGORIA" value="M" type="string"/>
    <att name="node" value="10" type="integer"/>
  </node>
  <node id="1516" label="MYH11">
    <att name="shared name" value="MYH11" type="string"/>
    <att name="name" value="MYH11" type="string"/>
    <att name="selected" value="0" type="boolean"/>
    <att name="CATEGORIA" value="G" type="string"/>
    <att name="node" value="7" type="integer"/>
  </node>
  <node id="1515" label="N-acetylglucosamine6-phosphate">
    <att name="shared name" value="N-acetylglucosamine6-phosphate" type="string"/>
    <att name="name" value="N-acetylglucosamine6-phosphate" type="string"/>
    <att name="selected" value="0" type="boolean"/>
    <att name="CATEGORIA" value="M" type="string"/>
    <att name="node" value="10" type="integer"/>
  </node>
  <node id="1514" label="SNORD94">
    <att name="shared name" value="SNORD94" type="string"/>
    <att name="name" value="SNORD94" type="string"/>
    <att name="selected" value="0" type="boolean"/>
    <att name="CATEGORIA" value="G" type="string"/>
    <att name="node" value="3" type="integer"/>
  </node>
  <node id="1513" label="CACHD1">
    <att name="shared name" value="CACHD1" type="string"/>
    <att name="name" value="CACHD1" type="string"/>
    <att name="selected" value="0" type="boolean"/>
    <att name="CATEGORIA" value="G" type="string"/>
    <att name="node" value="7" type="integer"/>
  </node>
  <node id="1512" label="PPP2R1B">
    <att name="shared name" value="PPP2R1B" type="string"/>
    <att name="name" value="PPP2R1B" type="string"/>
    <att name="selected" value="0" type="boolean"/>
    <att name="CATEGORIA" value="G" type="string"/>
    <att name="node" value="8" type="integer"/>
  </node>
  <node id="1511" label="DIAPH3">
    <att name="shared name" value="DIAPH3" type="string"/>
    <att name="name" value="DIAPH3" type="string"/>
    <att name="selected" value="0" type="boolean"/>
    <att name="CATEGORIA" value="G" type="string"/>
    <att name="node" value="9" type="integer"/>
  </node>
  <node id="1510" label="ABCC9">
    <att name="shared name" value="ABCC9" type="string"/>
    <att name="name" value="ABCC9" type="string"/>
    <att name="selected" value="0" type="boolean"/>
    <att name="CATEGORIA" value="G" type="string"/>
    <att name="node" value="8" type="integer"/>
  </node>
  <node id="1509" label="PNLIPRP3">
    <att name="shared name" value="PNLIPRP3" type="string"/>
    <att name="name" value="PNLIPRP3" type="string"/>
    <att name="selected" value="0" type="boolean"/>
    <att name="CATEGORIA" value="G" type="string"/>
    <att name="node" value="12" type="integer"/>
  </node>
  <node id="1508" label="pantothenate">
    <att name="shared name" value="pantothenate" type="string"/>
    <att name="name" value="pantothenate" type="string"/>
    <att name="selected" value="0" type="boolean"/>
    <att name="CATEGORIA" value="M" type="string"/>
    <att name="node" value="10" type="integer"/>
  </node>
  <node id="1507" label="N-acetylthreonine">
    <att name="shared name" value="N-acetylthreonine" type="string"/>
    <att name="name" value="N-acetylthreonine" type="string"/>
    <att name="selected" value="0" type="boolean"/>
    <att name="CATEGORIA" value="M" type="string"/>
    <att name="node" value="10" type="integer"/>
  </node>
  <node id="1506" label="SNORD42B">
    <att name="shared name" value="SNORD42B" type="string"/>
    <att name="name" value="SNORD42B" type="string"/>
    <att name="selected" value="0" type="boolean"/>
    <att name="CATEGORIA" value="G" type="string"/>
    <att name="node" value="9" type="integer"/>
  </node>
  <node id="1505" label="ADAMDEC1">
    <att name="shared name" value="ADAMDEC1" type="string"/>
    <att name="name" value="ADAMDEC1" type="string"/>
    <att name="selected" value="0" type="boolean"/>
    <att name="CATEGORIA" value="G" type="string"/>
    <att name="node" value="1" type="integer"/>
  </node>
  <node id="1504" label="MXRA5">
    <att name="shared name" value="MXRA5" type="string"/>
    <att name="name" value="MXRA5" type="string"/>
    <att name="selected" value="0" type="boolean"/>
    <att name="CATEGORIA" value="G" type="string"/>
    <att name="node" value="7" type="integer"/>
  </node>
  <node id="1503" label="ISLR">
    <att name="shared name" value="ISLR" type="string"/>
    <att name="name" value="ISLR" type="string"/>
    <att name="selected" value="0" type="boolean"/>
    <att name="CATEGORIA" value="G" type="string"/>
    <att name="node" value="7" type="integer"/>
  </node>
  <node id="1502" label="gamma-glutamylleucine">
    <att name="shared name" value="gamma-glutamylleucine" type="string"/>
    <att name="name" value="gamma-glutamylleucine" type="string"/>
    <att name="selected" value="0" type="boolean"/>
    <att name="CATEGORIA" value="M" type="string"/>
    <att name="node" value="10" type="integer"/>
  </node>
  <node id="1501" label="GABRP">
    <att name="shared name" value="GABRP" type="string"/>
    <att name="name" value="GABRP" type="string"/>
    <att name="selected" value="0" type="boolean"/>
    <att name="CATEGORIA" value="G" type="string"/>
    <att name="node" value="7" type="integer"/>
  </node>
  <node id="1500" label="SLC34A2">
    <att name="shared name" value="SLC34A2" type="string"/>
    <att name="name" value="SLC34A2" type="string"/>
    <att name="selected" value="0" type="boolean"/>
    <att name="CATEGORIA" value="G" type="string"/>
    <att name="node" value="7" type="integer"/>
  </node>
  <node id="1499" label="RASGRP1">
    <att name="shared name" value="RASGRP1" type="string"/>
    <att name="name" value="RASGRP1" type="string"/>
    <att name="selected" value="0" type="boolean"/>
    <att name="CATEGORIA" value="G" type="string"/>
    <att name="node" value="1" type="integer"/>
  </node>
  <node id="1498" label="cysteine">
    <att name="shared name" value="cysteine" type="string"/>
    <att name="name" value="cysteine" type="string"/>
    <att name="selected" value="0" type="boolean"/>
    <att name="CATEGORIA" value="M" type="string"/>
    <att name="node" value="10" type="integer"/>
  </node>
  <node id="1497" label="CNTNAP3B">
    <att name="shared name" value="CNTNAP3B" type="string"/>
    <att name="name" value="CNTNAP3B" type="string"/>
    <att name="selected" value="0" type="boolean"/>
    <att name="CATEGORIA" value="G" type="string"/>
    <att name="node" value="7" type="integer"/>
  </node>
  <node id="1496" label="TMEM47">
    <att name="shared name" value="TMEM47" type="string"/>
    <att name="name" value="TMEM47" type="string"/>
    <att name="selected" value="0" type="boolean"/>
    <att name="CATEGORIA" value="G" type="string"/>
    <att name="node" value="7" type="integer"/>
  </node>
  <node id="1495" label="PDZRN3">
    <att name="shared name" value="PDZRN3" type="string"/>
    <att name="name" value="PDZRN3" type="string"/>
    <att name="selected" value="0" type="boolean"/>
    <att name="CATEGORIA" value="G" type="string"/>
    <att name="node" value="7" type="integer"/>
  </node>
  <node id="1494" label="NEXN">
    <att name="shared name" value="NEXN" type="string"/>
    <att name="name" value="NEXN" type="string"/>
    <att name="selected" value="0" type="boolean"/>
    <att name="CATEGORIA" value="G" type="string"/>
    <att name="node" value="7" type="integer"/>
  </node>
  <node id="1493" label="CFD">
    <att name="shared name" value="CFD" type="string"/>
    <att name="name" value="CFD" type="string"/>
    <att name="selected" value="0" type="boolean"/>
    <att name="CATEGORIA" value="G" type="string"/>
    <att name="node" value="4" type="integer"/>
  </node>
  <node id="1492" label="C5AR1">
    <att name="shared name" value="C5AR1" type="string"/>
    <att name="name" value="C5AR1" type="string"/>
    <att name="selected" value="0" type="boolean"/>
    <att name="CATEGORIA" value="G" type="string"/>
    <att name="node" value="2" type="integer"/>
  </node>
  <node id="1491" label="SLC11A1">
    <att name="shared name" value="SLC11A1" type="string"/>
    <att name="name" value="SLC11A1" type="string"/>
    <att name="selected" value="0" type="boolean"/>
    <att name="CATEGORIA" value="G" type="string"/>
    <att name="node" value="2" type="integer"/>
  </node>
  <node id="1490" label="IL33">
    <att name="shared name" value="IL33" type="string"/>
    <att name="name" value="IL33" type="string"/>
    <att name="selected" value="0" type="boolean"/>
    <att name="CATEGORIA" value="G" type="string"/>
    <att name="node" value="5" type="integer"/>
  </node>
  <node id="1489" label="LINC00417">
    <att name="shared name" value="LINC00417" type="string"/>
    <att name="name" value="LINC00417" type="string"/>
    <att name="selected" value="0" type="boolean"/>
    <att name="CATEGORIA" value="G" type="string"/>
    <att name="node" value="11" type="integer"/>
  </node>
  <node id="1488" label="CYP4F35P">
    <att name="shared name" value="CYP4F35P" type="string"/>
    <att name="name" value="CYP4F35P" type="string"/>
    <att name="selected" value="0" type="boolean"/>
    <att name="CATEGORIA" value="G" type="string"/>
    <att name="node" value="11" type="integer"/>
  </node>
  <node id="1487" label="E2F5">
    <att name="shared name" value="E2F5" type="string"/>
    <att name="name" value="E2F5" type="string"/>
    <att name="selected" value="0" type="boolean"/>
    <att name="CATEGORIA" value="G" type="string"/>
    <att name="node" value="8" type="integer"/>
  </node>
  <node id="1486" label="MAMDC2">
    <att name="shared name" value="MAMDC2" type="string"/>
    <att name="name" value="MAMDC2" type="string"/>
    <att name="selected" value="0" type="boolean"/>
    <att name="CATEGORIA" value="G" type="string"/>
    <att name="node" value="4" type="integer"/>
  </node>
  <node id="1485" label="CD80">
    <att name="shared name" value="CD80" type="string"/>
    <att name="name" value="CD80" type="string"/>
    <att name="selected" value="0" type="boolean"/>
    <att name="CATEGORIA" value="G" type="string"/>
    <att name="node" value="1" type="integer"/>
  </node>
  <node id="1484" label="PKDCC">
    <att name="shared name" value="PKDCC" type="string"/>
    <att name="name" value="PKDCC" type="string"/>
    <att name="selected" value="0" type="boolean"/>
    <att name="CATEGORIA" value="G" type="string"/>
    <att name="node" value="8" type="integer"/>
  </node>
  <node id="1483" label="GPR133">
    <att name="shared name" value="GPR133" type="string"/>
    <att name="name" value="GPR133" type="string"/>
    <att name="selected" value="0" type="boolean"/>
    <att name="CATEGORIA" value="G" type="string"/>
    <att name="node" value="8" type="integer"/>
  </node>
  <node id="1482" label="COPZ2">
    <att name="shared name" value="COPZ2" type="string"/>
    <att name="name" value="COPZ2" type="string"/>
    <att name="selected" value="0" type="boolean"/>
    <att name="CATEGORIA" value="G" type="string"/>
    <att name="node" value="7" type="integer"/>
  </node>
  <node id="1481" label="GRIA4">
    <att name="shared name" value="GRIA4" type="string"/>
    <att name="name" value="GRIA4" type="string"/>
    <att name="selected" value="0" type="boolean"/>
    <att name="CATEGORIA" value="G" type="string"/>
    <att name="node" value="7" type="integer"/>
  </node>
  <node id="1480" label="GALNT7">
    <att name="shared name" value="GALNT7" type="string"/>
    <att name="name" value="GALNT7" type="string"/>
    <att name="selected" value="0" type="boolean"/>
    <att name="CATEGORIA" value="G" type="string"/>
    <att name="node" value="11" type="integer"/>
  </node>
  <node id="1479" label="MCOLN2">
    <att name="shared name" value="MCOLN2" type="string"/>
    <att name="name" value="MCOLN2" type="string"/>
    <att name="selected" value="0" type="boolean"/>
    <att name="CATEGORIA" value="G" type="string"/>
    <att name="node" value="1" type="integer"/>
  </node>
  <node id="1478" label="ADAMTS5">
    <att name="shared name" value="ADAMTS5" type="string"/>
    <att name="name" value="ADAMTS5" type="string"/>
    <att name="selected" value="0" type="boolean"/>
    <att name="CATEGORIA" value="G" type="string"/>
    <att name="node" value="7" type="integer"/>
  </node>
  <node id="1477" label="SPRY2">
    <att name="shared name" value="SPRY2" type="string"/>
    <att name="name" value="SPRY2" type="string"/>
    <att name="selected" value="0" type="boolean"/>
    <att name="CATEGORIA" value="G" type="string"/>
    <att name="node" value="7" type="integer"/>
  </node>
  <node id="1476" label="TK1">
    <att name="shared name" value="TK1" type="string"/>
    <att name="name" value="TK1" type="string"/>
    <att name="selected" value="0" type="boolean"/>
    <att name="CATEGORIA" value="G" type="string"/>
    <att name="node" value="9" type="integer"/>
  </node>
  <node id="1475" label="FBLN5">
    <att name="shared name" value="FBLN5" type="string"/>
    <att name="name" value="FBLN5" type="string"/>
    <att name="selected" value="0" type="boolean"/>
    <att name="CATEGORIA" value="G" type="string"/>
    <att name="node" value="4" type="integer"/>
  </node>
  <node id="1474" label="PAMR1">
    <att name="shared name" value="PAMR1" type="string"/>
    <att name="name" value="PAMR1" type="string"/>
    <att name="selected" value="0" type="boolean"/>
    <att name="CATEGORIA" value="G" type="string"/>
    <att name="node" value="7" type="integer"/>
  </node>
  <node id="1473" label="CYR61">
    <att name="shared name" value="CYR61" type="string"/>
    <att name="name" value="CYR61" type="string"/>
    <att name="selected" value="0" type="boolean"/>
    <att name="CATEGORIA" value="G" type="string"/>
    <att name="node" value="7" type="integer"/>
  </node>
  <node id="1472" label="CRHBP">
    <att name="shared name" value="CRHBP" type="string"/>
    <att name="name" value="CRHBP" type="string"/>
    <att name="selected" value="0" type="boolean"/>
    <att name="CATEGORIA" value="G" type="string"/>
    <att name="node" value="5" type="integer"/>
  </node>
  <node id="1471" label="RERGL">
    <att name="shared name" value="RERGL" type="string"/>
    <att name="name" value="RERGL" type="string"/>
    <att name="selected" value="0" type="boolean"/>
    <att name="CATEGORIA" value="G" type="string"/>
    <att name="node" value="4" type="integer"/>
  </node>
  <node id="1470" label="ROPN1B">
    <att name="shared name" value="ROPN1B" type="string"/>
    <att name="name" value="ROPN1B" type="string"/>
    <att name="selected" value="0" type="boolean"/>
    <att name="CATEGORIA" value="G" type="string"/>
    <att name="node" value="7" type="integer"/>
  </node>
  <node id="1469" label="UGT8">
    <att name="shared name" value="UGT8" type="string"/>
    <att name="name" value="UGT8" type="string"/>
    <att name="selected" value="0" type="boolean"/>
    <att name="CATEGORIA" value="G" type="string"/>
    <att name="node" value="7" type="integer"/>
  </node>
  <node id="1468" label="PER1">
    <att name="shared name" value="PER1" type="string"/>
    <att name="name" value="PER1" type="string"/>
    <att name="selected" value="0" type="boolean"/>
    <att name="CATEGORIA" value="G" type="string"/>
    <att name="node" value="5" type="integer"/>
  </node>
  <node id="1467" label="IFI6">
    <att name="shared name" value="IFI6" type="string"/>
    <att name="name" value="IFI6" type="string"/>
    <att name="selected" value="0" type="boolean"/>
    <att name="CATEGORIA" value="G" type="string"/>
    <att name="node" value="1" type="integer"/>
  </node>
  <node id="1466" label="CD248">
    <att name="shared name" value="CD248" type="string"/>
    <att name="name" value="CD248" type="string"/>
    <att name="selected" value="0" type="boolean"/>
    <att name="CATEGORIA" value="G" type="string"/>
    <att name="node" value="8" type="integer"/>
  </node>
  <node id="1465" label="ADAMTS4">
    <att name="shared name" value="ADAMTS4" type="string"/>
    <att name="name" value="ADAMTS4" type="string"/>
    <att name="selected" value="0" type="boolean"/>
    <att name="CATEGORIA" value="G" type="string"/>
    <att name="node" value="6" type="integer"/>
  </node>
  <node id="1464" label="PIM1">
    <att name="shared name" value="PIM1" type="string"/>
    <att name="name" value="PIM1" type="string"/>
    <att name="selected" value="0" type="boolean"/>
    <att name="CATEGORIA" value="G" type="string"/>
    <att name="node" value="6" type="integer"/>
  </node>
  <node id="1463" label="SNORD4B">
    <att name="shared name" value="SNORD4B" type="string"/>
    <att name="name" value="SNORD4B" type="string"/>
    <att name="selected" value="0" type="boolean"/>
    <att name="CATEGORIA" value="G" type="string"/>
    <att name="node" value="9" type="integer"/>
  </node>
  <node id="1462" label="PDK4">
    <att name="shared name" value="PDK4" type="string"/>
    <att name="name" value="PDK4" type="string"/>
    <att name="selected" value="0" type="boolean"/>
    <att name="CATEGORIA" value="G" type="string"/>
    <att name="node" value="4" type="integer"/>
  </node>
  <node id="1461" label="PPARG">
    <att name="shared name" value="PPARG" type="string"/>
    <att name="name" value="PPARG" type="string"/>
    <att name="selected" value="0" type="boolean"/>
    <att name="CATEGORIA" value="G" type="string"/>
    <att name="node" value="3" type="integer"/>
  </node>
  <node id="1460" label="GGTA1P">
    <att name="shared name" value="GGTA1P" type="string"/>
    <att name="name" value="GGTA1P" type="string"/>
    <att name="selected" value="0" type="boolean"/>
    <att name="CATEGORIA" value="G" type="string"/>
    <att name="node" value="1" type="integer"/>
  </node>
  <node id="1459" label="RNU4-1">
    <att name="shared name" value="RNU4-1" type="string"/>
    <att name="name" value="RNU4-1" type="string"/>
    <att name="selected" value="0" type="boolean"/>
    <att name="CATEGORIA" value="G" type="string"/>
    <att name="node" value="3" type="integer"/>
  </node>
  <node id="1458" label="LRP8">
    <att name="shared name" value="LRP8" type="string"/>
    <att name="name" value="LRP8" type="string"/>
    <att name="selected" value="0" type="boolean"/>
    <att name="CATEGORIA" value="G" type="string"/>
    <att name="node" value="9" type="integer"/>
  </node>
  <node id="1457" label="SLC4A7">
    <att name="shared name" value="SLC4A7" type="string"/>
    <att name="name" value="SLC4A7" type="string"/>
    <att name="selected" value="0" type="boolean"/>
    <att name="CATEGORIA" value="G" type="string"/>
    <att name="node" value="2" type="integer"/>
  </node>
  <node id="1456" label="HLA-DOB">
    <att name="shared name" value="HLA-DOB" type="string"/>
    <att name="name" value="HLA-DOB" type="string"/>
    <att name="selected" value="0" type="boolean"/>
    <att name="CATEGORIA" value="G" type="string"/>
    <att name="node" value="1" type="integer"/>
  </node>
  <node id="1455" label="NRN1">
    <att name="shared name" value="NRN1" type="string"/>
    <att name="name" value="NRN1" type="string"/>
    <att name="selected" value="0" type="boolean"/>
    <att name="CATEGORIA" value="G" type="string"/>
    <att name="node" value="6" type="integer"/>
  </node>
  <node id="1454" label="X-13871">
    <att name="shared name" value="X-13871" type="string"/>
    <att name="name" value="X-13871" type="string"/>
    <att name="selected" value="0" type="boolean"/>
    <att name="CATEGORIA" value="M" type="string"/>
    <att name="node" value="10" type="integer"/>
  </node>
  <node id="1453" label="NNAT">
    <att name="shared name" value="NNAT" type="string"/>
    <att name="name" value="NNAT" type="string"/>
    <att name="selected" value="0" type="boolean"/>
    <att name="CATEGORIA" value="G" type="string"/>
    <att name="node" value="4" type="integer"/>
  </node>
  <node id="1452" label="TMEM37">
    <att name="shared name" value="TMEM37" type="string"/>
    <att name="name" value="TMEM37" type="string"/>
    <att name="selected" value="0" type="boolean"/>
    <att name="CATEGORIA" value="G" type="string"/>
    <att name="node" value="1" type="integer"/>
  </node>
  <node id="1451" label="PDE1B">
    <att name="shared name" value="PDE1B" type="string"/>
    <att name="name" value="PDE1B" type="string"/>
    <att name="selected" value="0" type="boolean"/>
    <att name="CATEGORIA" value="G" type="string"/>
    <att name="node" value="1" type="integer"/>
  </node>
  <node id="1450" label="SNORD60">
    <att name="shared name" value="SNORD60" type="string"/>
    <att name="name" value="SNORD60" type="string"/>
    <att name="selected" value="0" type="boolean"/>
    <att name="CATEGORIA" value="G" type="string"/>
    <att name="node" value="3" type="integer"/>
  </node>
  <node id="1449" label="SNORD82">
    <att name="shared name" value="SNORD82" type="string"/>
    <att name="name" value="SNORD82" type="string"/>
    <att name="selected" value="0" type="boolean"/>
    <att name="CATEGORIA" value="G" type="string"/>
    <att name="node" value="3" type="integer"/>
  </node>
  <node id="1448" label="X-12748">
    <att name="shared name" value="X-12748" type="string"/>
    <att name="name" value="X-12748" type="string"/>
    <att name="selected" value="0" type="boolean"/>
    <att name="CATEGORIA" value="M" type="string"/>
    <att name="node" value="10" type="integer"/>
  </node>
  <node id="1447" label="CD274">
    <att name="shared name" value="CD274" type="string"/>
    <att name="name" value="CD274" type="string"/>
    <att name="selected" value="0" type="boolean"/>
    <att name="CATEGORIA" value="G" type="string"/>
    <att name="node" value="1" type="integer"/>
  </node>
  <node id="1446" label="MYOM1">
    <att name="shared name" value="MYOM1" type="string"/>
    <att name="name" value="MYOM1" type="string"/>
    <att name="selected" value="0" type="boolean"/>
    <att name="CATEGORIA" value="G" type="string"/>
    <att name="node" value="5" type="integer"/>
  </node>
  <node id="1445" label="CENPU">
    <att name="shared name" value="CENPU" type="string"/>
    <att name="name" value="CENPU" type="string"/>
    <att name="selected" value="0" type="boolean"/>
    <att name="CATEGORIA" value="G" type="string"/>
    <att name="node" value="9" type="integer"/>
  </node>
  <node id="1444" label="C7">
    <att name="shared name" value="C7" type="string"/>
    <att name="name" value="C7" type="string"/>
    <att name="selected" value="0" type="boolean"/>
    <att name="CATEGORIA" value="G" type="string"/>
    <att name="node" value="5" type="integer"/>
  </node>
  <node id="1443" label="RAB25">
    <att name="shared name" value="RAB25" type="string"/>
    <att name="name" value="RAB25" type="string"/>
    <att name="selected" value="0" type="boolean"/>
    <att name="CATEGORIA" value="G" type="string"/>
    <att name="node" value="11" type="integer"/>
  </node>
  <node id="1442" label="CCNE1">
    <att name="shared name" value="CCNE1" type="string"/>
    <att name="name" value="CCNE1" type="string"/>
    <att name="selected" value="0" type="boolean"/>
    <att name="CATEGORIA" value="G" type="string"/>
    <att name="node" value="9" type="integer"/>
  </node>
  <node id="1441" label="CCNE2">
    <att name="shared name" value="CCNE2" type="string"/>
    <att name="name" value="CCNE2" type="string"/>
    <att name="selected" value="0" type="boolean"/>
    <att name="CATEGORIA" value="G" type="string"/>
    <att name="node" value="9" type="integer"/>
  </node>
  <node id="1440" label="IL6">
    <att name="shared name" value="IL6" type="string"/>
    <att name="name" value="IL6" type="string"/>
    <att name="selected" value="0" type="boolean"/>
    <att name="CATEGORIA" value="G" type="string"/>
    <att name="node" value="8" type="integer"/>
  </node>
  <node id="1439" label="GEM">
    <att name="shared name" value="GEM" type="string"/>
    <att name="name" value="GEM" type="string"/>
    <att name="selected" value="0" type="boolean"/>
    <att name="CATEGORIA" value="G" type="string"/>
    <att name="node" value="8" type="integer"/>
  </node>
  <node id="1438" label="KLK6">
    <att name="shared name" value="KLK6" type="string"/>
    <att name="name" value="KLK6" type="string"/>
    <att name="selected" value="0" type="boolean"/>
    <att name="CATEGORIA" value="G" type="string"/>
    <att name="node" value="7" type="integer"/>
  </node>
  <node id="1437" label="KLK7">
    <att name="shared name" value="KLK7" type="string"/>
    <att name="name" value="KLK7" type="string"/>
    <att name="selected" value="0" type="boolean"/>
    <att name="CATEGORIA" value="G" type="string"/>
    <att name="node" value="7" type="integer"/>
  </node>
  <node id="1436" label="X-4357">
    <att name="shared name" value="X-4357" type="string"/>
    <att name="name" value="X-4357" type="string"/>
    <att name="selected" value="0" type="boolean"/>
    <att name="CATEGORIA" value="M" type="string"/>
    <att name="node" value="10" type="integer"/>
  </node>
  <node id="1435" label="KL">
    <att name="shared name" value="KL" type="string"/>
    <att name="name" value="KL" type="string"/>
    <att name="selected" value="0" type="boolean"/>
    <att name="CATEGORIA" value="G" type="string"/>
    <att name="node" value="5" type="integer"/>
  </node>
  <node id="1434" label="GSTM5">
    <att name="shared name" value="GSTM5" type="string"/>
    <att name="name" value="GSTM5" type="string"/>
    <att name="selected" value="0" type="boolean"/>
    <att name="CATEGORIA" value="G" type="string"/>
    <att name="node" value="5" type="integer"/>
  </node>
  <node id="1433" label="MX2">
    <att name="shared name" value="MX2" type="string"/>
    <att name="name" value="MX2" type="string"/>
    <att name="selected" value="0" type="boolean"/>
    <att name="CATEGORIA" value="G" type="string"/>
    <att name="node" value="1" type="integer"/>
  </node>
  <node id="1432" label="SORBS1">
    <att name="shared name" value="SORBS1" type="string"/>
    <att name="name" value="SORBS1" type="string"/>
    <att name="selected" value="0" type="boolean"/>
    <att name="CATEGORIA" value="G" type="string"/>
    <att name="node" value="5" type="integer"/>
  </node>
  <node id="1431" label="ESCO2">
    <att name="shared name" value="ESCO2" type="string"/>
    <att name="name" value="ESCO2" type="string"/>
    <att name="selected" value="0" type="boolean"/>
    <att name="CATEGORIA" value="G" type="string"/>
    <att name="node" value="9" type="integer"/>
  </node>
  <node id="1430" label="FAM189A2">
    <att name="shared name" value="FAM189A2" type="string"/>
    <att name="name" value="FAM189A2" type="string"/>
    <att name="selected" value="0" type="boolean"/>
    <att name="CATEGORIA" value="G" type="string"/>
    <att name="node" value="7" type="integer"/>
  </node>
  <node id="1429" label="TMEM132C">
    <att name="shared name" value="TMEM132C" type="string"/>
    <att name="name" value="TMEM132C" type="string"/>
    <att name="selected" value="0" type="boolean"/>
    <att name="CATEGORIA" value="G" type="string"/>
    <att name="node" value="4" type="integer"/>
  </node>
  <node id="1428" label="TM4SF19">
    <att name="shared name" value="TM4SF19" type="string"/>
    <att name="name" value="TM4SF19" type="string"/>
    <att name="selected" value="0" type="boolean"/>
    <att name="CATEGORIA" value="G" type="string"/>
    <att name="node" value="1" type="integer"/>
  </node>
  <node id="1427" label="MS4A6E">
    <att name="shared name" value="MS4A6E" type="string"/>
    <att name="name" value="MS4A6E" type="string"/>
    <att name="selected" value="0" type="boolean"/>
    <att name="CATEGORIA" value="G" type="string"/>
    <att name="node" value="1" type="integer"/>
  </node>
  <node id="1426" label="CYYR1">
    <att name="shared name" value="CYYR1" type="string"/>
    <att name="name" value="CYYR1" type="string"/>
    <att name="selected" value="0" type="boolean"/>
    <att name="CATEGORIA" value="G" type="string"/>
    <att name="node" value="8" type="integer"/>
  </node>
  <node id="1425" label="guanosine">
    <att name="shared name" value="guanosine" type="string"/>
    <att name="name" value="guanosine" type="string"/>
    <att name="selected" value="0" type="boolean"/>
    <att name="CATEGORIA" value="M" type="string"/>
    <att name="node" value="10" type="integer"/>
  </node>
  <node id="1424" label="FGF2">
    <att name="shared name" value="FGF2" type="string"/>
    <att name="name" value="FGF2" type="string"/>
    <att name="selected" value="0" type="boolean"/>
    <att name="CATEGORIA" value="G" type="string"/>
    <att name="node" value="7" type="integer"/>
  </node>
  <node id="1423" label="lysine">
    <att name="shared name" value="lysine" type="string"/>
    <att name="name" value="lysine" type="string"/>
    <att name="selected" value="0" type="boolean"/>
    <att name="CATEGORIA" value="M" type="string"/>
    <att name="node" value="10" type="integer"/>
  </node>
  <node id="1422" label="asparagine">
    <att name="shared name" value="asparagine" type="string"/>
    <att name="name" value="asparagine" type="string"/>
    <att name="selected" value="0" type="boolean"/>
    <att name="CATEGORIA" value="M" type="string"/>
    <att name="node" value="10" type="integer"/>
  </node>
  <node id="1421" label="PRICKLE2">
    <att name="shared name" value="PRICKLE2" type="string"/>
    <att name="name" value="PRICKLE2" type="string"/>
    <att name="selected" value="0" type="boolean"/>
    <att name="CATEGORIA" value="G" type="string"/>
    <att name="node" value="9" type="integer"/>
  </node>
  <node id="1420" label="LPAR1">
    <att name="shared name" value="LPAR1" type="string"/>
    <att name="name" value="LPAR1" type="string"/>
    <att name="selected" value="0" type="boolean"/>
    <att name="CATEGORIA" value="G" type="string"/>
    <att name="node" value="7" type="integer"/>
  </node>
  <node id="1419" label="3-dehydrocarnitine*">
    <att name="shared name" value="3-dehydrocarnitine*" type="string"/>
    <att name="name" value="3-dehydrocarnitine*" type="string"/>
    <att name="selected" value="0" type="boolean"/>
    <att name="CATEGORIA" value="M" type="string"/>
    <att name="node" value="10" type="integer"/>
  </node>
  <node id="1418" label="PLEKHH2">
    <att name="shared name" value="PLEKHH2" type="string"/>
    <att name="name" value="PLEKHH2" type="string"/>
    <att name="selected" value="0" type="boolean"/>
    <att name="CATEGORIA" value="G" type="string"/>
    <att name="node" value="7" type="integer"/>
  </node>
  <node id="1417" label="TBX18">
    <att name="shared name" value="TBX18" type="string"/>
    <att name="name" value="TBX18" type="string"/>
    <att name="selected" value="0" type="boolean"/>
    <att name="CATEGORIA" value="G" type="string"/>
    <att name="node" value="8" type="integer"/>
  </node>
  <node id="1416" label="INPP4B">
    <att name="shared name" value="INPP4B" type="string"/>
    <att name="name" value="INPP4B" type="string"/>
    <att name="selected" value="0" type="boolean"/>
    <att name="CATEGORIA" value="G" type="string"/>
    <att name="node" value="11" type="integer"/>
  </node>
  <node id="1415" label="FGF7">
    <att name="shared name" value="FGF7" type="string"/>
    <att name="name" value="FGF7" type="string"/>
    <att name="selected" value="0" type="boolean"/>
    <att name="CATEGORIA" value="G" type="string"/>
    <att name="node" value="8" type="integer"/>
  </node>
  <node id="1414" label="X-11687">
    <att name="shared name" value="X-11687" type="string"/>
    <att name="name" value="X-11687" type="string"/>
    <att name="selected" value="0" type="boolean"/>
    <att name="CATEGORIA" value="M" type="string"/>
    <att name="node" value="10" type="integer"/>
  </node>
  <node id="1413" label="SNORD78">
    <att name="shared name" value="SNORD78" type="string"/>
    <att name="name" value="SNORD78" type="string"/>
    <att name="selected" value="0" type="boolean"/>
    <att name="CATEGORIA" value="G" type="string"/>
    <att name="node" value="9" type="integer"/>
  </node>
  <node id="1412" label="SNORD75">
    <att name="shared name" value="SNORD75" type="string"/>
    <att name="name" value="SNORD75" type="string"/>
    <att name="selected" value="0" type="boolean"/>
    <att name="CATEGORIA" value="G" type="string"/>
    <att name="node" value="9" type="integer"/>
  </node>
  <node id="1411" label="PLAGL1">
    <att name="shared name" value="PLAGL1" type="string"/>
    <att name="name" value="PLAGL1" type="string"/>
    <att name="selected" value="0" type="boolean"/>
    <att name="CATEGORIA" value="G" type="string"/>
    <att name="node" value="4" type="integer"/>
  </node>
  <node id="1410" label="ZNF385D">
    <att name="shared name" value="ZNF385D" type="string"/>
    <att name="name" value="ZNF385D" type="string"/>
    <att name="selected" value="0" type="boolean"/>
    <att name="CATEGORIA" value="G" type="string"/>
    <att name="node" value="8" type="integer"/>
  </node>
  <node id="1409" label="EPCAM">
    <att name="shared name" value="EPCAM" type="string"/>
    <att name="name" value="EPCAM" type="string"/>
    <att name="selected" value="0" type="boolean"/>
    <att name="CATEGORIA" value="G" type="string"/>
    <att name="node" value="11" type="integer"/>
  </node>
  <node id="1408" label="APOL6">
    <att name="shared name" value="APOL6" type="string"/>
    <att name="name" value="APOL6" type="string"/>
    <att name="selected" value="0" type="boolean"/>
    <att name="CATEGORIA" value="G" type="string"/>
    <att name="node" value="1" type="integer"/>
  </node>
  <node id="1407" label="GLI3">
    <att name="shared name" value="GLI3" type="string"/>
    <att name="name" value="GLI3" type="string"/>
    <att name="selected" value="0" type="boolean"/>
    <att name="CATEGORIA" value="G" type="string"/>
    <att name="node" value="11" type="integer"/>
  </node>
  <node id="1406" label="PYGM">
    <att name="shared name" value="PYGM" type="string"/>
    <att name="name" value="PYGM" type="string"/>
    <att name="selected" value="0" type="boolean"/>
    <att name="CATEGORIA" value="G" type="string"/>
    <att name="node" value="4" type="integer"/>
  </node>
  <node id="1405" label="COL6A6">
    <att name="shared name" value="COL6A6" type="string"/>
    <att name="name" value="COL6A6" type="string"/>
    <att name="selected" value="0" type="boolean"/>
    <att name="CATEGORIA" value="G" type="string"/>
    <att name="node" value="5" type="integer"/>
  </node>
  <node id="1404" label="MT-TM">
    <att name="shared name" value="MT-TM" type="string"/>
    <att name="name" value="MT-TM" type="string"/>
    <att name="selected" value="0" type="boolean"/>
    <att name="CATEGORIA" value="G" type="string"/>
    <att name="node" value="9" type="integer"/>
  </node>
  <node id="1403" label="IL2RB">
    <att name="shared name" value="IL2RB" type="string"/>
    <att name="name" value="IL2RB" type="string"/>
    <att name="selected" value="0" type="boolean"/>
    <att name="CATEGORIA" value="G" type="string"/>
    <att name="node" value="1" type="integer"/>
  </node>
  <node id="1402" label="X-12660">
    <att name="shared name" value="X-12660" type="string"/>
    <att name="name" value="X-12660" type="string"/>
    <att name="selected" value="0" type="boolean"/>
    <att name="CATEGORIA" value="M" type="string"/>
    <att name="node" value="10" type="integer"/>
  </node>
  <node id="1401" label="PER2">
    <att name="shared name" value="PER2" type="string"/>
    <att name="name" value="PER2" type="string"/>
    <att name="selected" value="0" type="boolean"/>
    <att name="CATEGORIA" value="G" type="string"/>
    <att name="node" value="9" type="integer"/>
  </node>
  <node id="1400" label="C7orf63">
    <att name="shared name" value="C7orf63" type="string"/>
    <att name="name" value="C7orf63" type="string"/>
    <att name="selected" value="0" type="boolean"/>
    <att name="CATEGORIA" value="G" type="string"/>
    <att name="node" value="9" type="integer"/>
  </node>
  <node id="1399" label="NMNAT2">
    <att name="shared name" value="NMNAT2" type="string"/>
    <att name="name" value="NMNAT2" type="string"/>
    <att name="selected" value="0" type="boolean"/>
    <att name="CATEGORIA" value="G" type="string"/>
    <att name="node" value="5" type="integer"/>
  </node>
  <node id="1398" label="ribose">
    <att name="shared name" value="ribose" type="string"/>
    <att name="name" value="ribose" type="string"/>
    <att name="selected" value="0" type="boolean"/>
    <att name="CATEGORIA" value="M" type="string"/>
    <att name="node" value="10" type="integer"/>
  </node>
  <node id="1397" label="IL18">
    <att name="shared name" value="IL18" type="string"/>
    <att name="name" value="IL18" type="string"/>
    <att name="selected" value="0" type="boolean"/>
    <att name="CATEGORIA" value="G" type="string"/>
    <att name="node" value="1" type="integer"/>
  </node>
  <node id="1396" label="VSIG4">
    <att name="shared name" value="VSIG4" type="string"/>
    <att name="name" value="VSIG4" type="string"/>
    <att name="selected" value="0" type="boolean"/>
    <att name="CATEGORIA" value="G" type="string"/>
    <att name="node" value="1" type="integer"/>
  </node>
  <node id="1395" label="SLC2A4">
    <att name="shared name" value="SLC2A4" type="string"/>
    <att name="name" value="SLC2A4" type="string"/>
    <att name="selected" value="0" type="boolean"/>
    <att name="CATEGORIA" value="G" type="string"/>
    <att name="node" value="3" type="integer"/>
  </node>
  <node id="1394" label="ERBB3">
    <att name="shared name" value="ERBB3" type="string"/>
    <att name="name" value="ERBB3" type="string"/>
    <att name="selected" value="0" type="boolean"/>
    <att name="CATEGORIA" value="G" type="string"/>
    <att name="node" value="2" type="integer"/>
  </node>
  <node id="1393" label="CASZ1">
    <att name="shared name" value="CASZ1" type="string"/>
    <att name="name" value="CASZ1" type="string"/>
    <att name="selected" value="0" type="boolean"/>
    <att name="CATEGORIA" value="G" type="string"/>
    <att name="node" value="2" type="integer"/>
  </node>
  <node id="1392" label="APOC1">
    <att name="shared name" value="APOC1" type="string"/>
    <att name="name" value="APOC1" type="string"/>
    <att name="selected" value="0" type="boolean"/>
    <att name="CATEGORIA" value="G" type="string"/>
    <att name="node" value="1" type="integer"/>
  </node>
  <node id="1391" label="TENM3">
    <att name="shared name" value="TENM3" type="string"/>
    <att name="name" value="TENM3" type="string"/>
    <att name="selected" value="0" type="boolean"/>
    <att name="CATEGORIA" value="G" type="string"/>
    <att name="node" value="7" type="integer"/>
  </node>
  <node id="1390" label="RNU2-34P">
    <att name="shared name" value="RNU2-34P" type="string"/>
    <att name="name" value="RNU2-34P" type="string"/>
    <att name="selected" value="0" type="boolean"/>
    <att name="CATEGORIA" value="G" type="string"/>
    <att name="node" value="7" type="integer"/>
  </node>
  <node id="1389" label="SCGB2A2">
    <att name="shared name" value="SCGB2A2" type="string"/>
    <att name="name" value="SCGB2A2" type="string"/>
    <att name="selected" value="0" type="boolean"/>
    <att name="CATEGORIA" value="G" type="string"/>
    <att name="node" value="9" type="integer"/>
  </node>
  <node id="1388" label="SCGB1D2">
    <att name="shared name" value="SCGB1D2" type="string"/>
    <att name="name" value="SCGB1D2" type="string"/>
    <att name="selected" value="0" type="boolean"/>
    <att name="CATEGORIA" value="G" type="string"/>
    <att name="node" value="9" type="integer"/>
  </node>
  <node id="1387" label="HIST1H4I">
    <att name="shared name" value="HIST1H4I" type="string"/>
    <att name="name" value="HIST1H4I" type="string"/>
    <att name="selected" value="0" type="boolean"/>
    <att name="CATEGORIA" value="G" type="string"/>
    <att name="node" value="9" type="integer"/>
  </node>
  <node id="1386" label="SOCS3">
    <att name="shared name" value="SOCS3" type="string"/>
    <att name="name" value="SOCS3" type="string"/>
    <att name="selected" value="0" type="boolean"/>
    <att name="CATEGORIA" value="G" type="string"/>
    <att name="node" value="8" type="integer"/>
  </node>
  <node id="1385" label="N-acetylserine">
    <att name="shared name" value="N-acetylserine" type="string"/>
    <att name="name" value="N-acetylserine" type="string"/>
    <att name="selected" value="0" type="boolean"/>
    <att name="CATEGORIA" value="M" type="string"/>
    <att name="node" value="10" type="integer"/>
  </node>
  <node id="1384" label="X-5229">
    <att name="shared name" value="X-5229" type="string"/>
    <att name="name" value="X-5229" type="string"/>
    <att name="selected" value="0" type="boolean"/>
    <att name="CATEGORIA" value="M" type="string"/>
    <att name="node" value="10" type="integer"/>
  </node>
  <node id="1383" label="ACTG2">
    <att name="shared name" value="ACTG2" type="string"/>
    <att name="name" value="ACTG2" type="string"/>
    <att name="selected" value="0" type="boolean"/>
    <att name="CATEGORIA" value="G" type="string"/>
    <att name="node" value="7" type="integer"/>
  </node>
  <node id="1382" label="SMOC2">
    <att name="shared name" value="SMOC2" type="string"/>
    <att name="name" value="SMOC2" type="string"/>
    <att name="selected" value="0" type="boolean"/>
    <att name="CATEGORIA" value="G" type="string"/>
    <att name="node" value="7" type="integer"/>
  </node>
  <node id="1381" label="HLF">
    <att name="shared name" value="HLF" type="string"/>
    <att name="name" value="HLF" type="string"/>
    <att name="selected" value="0" type="boolean"/>
    <att name="CATEGORIA" value="G" type="string"/>
    <att name="node" value="9" type="integer"/>
  </node>
  <node id="1380" label="F8">
    <att name="shared name" value="F8" type="string"/>
    <att name="name" value="F8" type="string"/>
    <att name="selected" value="0" type="boolean"/>
    <att name="CATEGORIA" value="G" type="string"/>
    <att name="node" value="5" type="integer"/>
  </node>
  <node id="1379" label="PSAT1">
    <att name="shared name" value="PSAT1" type="string"/>
    <att name="name" value="PSAT1" type="string"/>
    <att name="selected" value="0" type="boolean"/>
    <att name="CATEGORIA" value="G" type="string"/>
    <att name="node" value="9" type="integer"/>
  </node>
  <node id="1378" label="HIST1H1A">
    <att name="shared name" value="HIST1H1A" type="string"/>
    <att name="name" value="HIST1H1A" type="string"/>
    <att name="selected" value="0" type="boolean"/>
    <att name="CATEGORIA" value="G" type="string"/>
    <att name="node" value="9" type="integer"/>
  </node>
  <node id="1377" label="MFAP5">
    <att name="shared name" value="MFAP5" type="string"/>
    <att name="name" value="MFAP5" type="string"/>
    <att name="selected" value="0" type="boolean"/>
    <att name="CATEGORIA" value="G" type="string"/>
    <att name="node" value="7" type="integer"/>
  </node>
  <node id="1376" label="CLCA2">
    <att name="shared name" value="CLCA2" type="string"/>
    <att name="name" value="CLCA2" type="string"/>
    <att name="selected" value="0" type="boolean"/>
    <att name="CATEGORIA" value="G" type="string"/>
    <att name="node" value="12" type="integer"/>
  </node>
  <node id="1375" label="PIK3C2G">
    <att name="shared name" value="PIK3C2G" type="string"/>
    <att name="name" value="PIK3C2G" type="string"/>
    <att name="selected" value="0" type="boolean"/>
    <att name="CATEGORIA" value="G" type="string"/>
    <att name="node" value="7" type="integer"/>
  </node>
  <node id="1374" label="SCARA5">
    <att name="shared name" value="SCARA5" type="string"/>
    <att name="name" value="SCARA5" type="string"/>
    <att name="selected" value="0" type="boolean"/>
    <att name="CATEGORIA" value="G" type="string"/>
    <att name="node" value="5" type="integer"/>
  </node>
  <node id="1373" label="ANKRD29">
    <att name="shared name" value="ANKRD29" type="string"/>
    <att name="name" value="ANKRD29" type="string"/>
    <att name="selected" value="0" type="boolean"/>
    <att name="CATEGORIA" value="G" type="string"/>
    <att name="node" value="5" type="integer"/>
  </node>
  <node id="1372" label="BCAT1">
    <att name="shared name" value="BCAT1" type="string"/>
    <att name="name" value="BCAT1" type="string"/>
    <att name="selected" value="0" type="boolean"/>
    <att name="CATEGORIA" value="G" type="string"/>
    <att name="node" value="1" type="integer"/>
  </node>
  <node id="1371" label="ISM1">
    <att name="shared name" value="ISM1" type="string"/>
    <att name="name" value="ISM1" type="string"/>
    <att name="selected" value="0" type="boolean"/>
    <att name="CATEGORIA" value="G" type="string"/>
    <att name="node" value="7" type="integer"/>
  </node>
  <node id="1370" label="TLL1">
    <att name="shared name" value="TLL1" type="string"/>
    <att name="name" value="TLL1" type="string"/>
    <att name="selected" value="0" type="boolean"/>
    <att name="CATEGORIA" value="G" type="string"/>
    <att name="node" value="8" type="integer"/>
  </node>
  <node id="1369" label="valine">
    <att name="shared name" value="valine" type="string"/>
    <att name="name" value="valine" type="string"/>
    <att name="selected" value="0" type="boolean"/>
    <att name="CATEGORIA" value="M" type="string"/>
    <att name="node" value="10" type="integer"/>
  </node>
  <node id="1368" label="glycylproline">
    <att name="shared name" value="glycylproline" type="string"/>
    <att name="name" value="glycylproline" type="string"/>
    <att name="selected" value="0" type="boolean"/>
    <att name="CATEGORIA" value="M" type="string"/>
    <att name="node" value="10" type="integer"/>
  </node>
  <node id="1367" label="FMO1">
    <att name="shared name" value="FMO1" type="string"/>
    <att name="name" value="FMO1" type="string"/>
    <att name="selected" value="0" type="boolean"/>
    <att name="CATEGORIA" value="G" type="string"/>
    <att name="node" value="7" type="integer"/>
  </node>
  <node id="1366" label="SFRP1">
    <att name="shared name" value="SFRP1" type="string"/>
    <att name="name" value="SFRP1" type="string"/>
    <att name="selected" value="0" type="boolean"/>
    <att name="CATEGORIA" value="G" type="string"/>
    <att name="node" value="7" type="integer"/>
  </node>
  <node id="1365" label="CRIM1">
    <att name="shared name" value="CRIM1" type="string"/>
    <att name="name" value="CRIM1" type="string"/>
    <att name="selected" value="0" type="boolean"/>
    <att name="CATEGORIA" value="G" type="string"/>
    <att name="node" value="5" type="integer"/>
  </node>
  <node id="1364" label="ITSN1">
    <att name="shared name" value="ITSN1" type="string"/>
    <att name="name" value="ITSN1" type="string"/>
    <att name="selected" value="0" type="boolean"/>
    <att name="CATEGORIA" value="G" type="string"/>
    <att name="node" value="8" type="integer"/>
  </node>
  <node id="1363" label="TFF1">
    <att name="shared name" value="TFF1" type="string"/>
    <att name="name" value="TFF1" type="string"/>
    <att name="selected" value="0" type="boolean"/>
    <att name="CATEGORIA" value="G" type="string"/>
    <att name="node" value="11" type="integer"/>
  </node>
  <node id="1362" label="TFF3">
    <att name="shared name" value="TFF3" type="string"/>
    <att name="name" value="TFF3" type="string"/>
    <att name="selected" value="0" type="boolean"/>
    <att name="CATEGORIA" value="G" type="string"/>
    <att name="node" value="11" type="integer"/>
  </node>
  <node id="1361" label="EPAS1">
    <att name="shared name" value="EPAS1" type="string"/>
    <att name="name" value="EPAS1" type="string"/>
    <att name="selected" value="0" type="boolean"/>
    <att name="CATEGORIA" value="G" type="string"/>
    <att name="node" value="8" type="integer"/>
  </node>
  <node id="1360" label="AVPR1A">
    <att name="shared name" value="AVPR1A" type="string"/>
    <att name="name" value="AVPR1A" type="string"/>
    <att name="selected" value="0" type="boolean"/>
    <att name="CATEGORIA" value="G" type="string"/>
    <att name="node" value="8" type="integer"/>
  </node>
  <node id="1359" label="PDGFD">
    <att name="shared name" value="PDGFD" type="string"/>
    <att name="name" value="PDGFD" type="string"/>
    <att name="selected" value="0" type="boolean"/>
    <att name="CATEGORIA" value="G" type="string"/>
    <att name="node" value="8" type="integer"/>
  </node>
  <node id="1358" label="GLT8D2">
    <att name="shared name" value="GLT8D2" type="string"/>
    <att name="name" value="GLT8D2" type="string"/>
    <att name="selected" value="0" type="boolean"/>
    <att name="CATEGORIA" value="G" type="string"/>
    <att name="node" value="8" type="integer"/>
  </node>
  <node id="1357" label="PCDH9">
    <att name="shared name" value="PCDH9" type="string"/>
    <att name="name" value="PCDH9" type="string"/>
    <att name="selected" value="0" type="boolean"/>
    <att name="CATEGORIA" value="G" type="string"/>
    <att name="node" value="5" type="integer"/>
  </node>
  <node id="1356" label="PTGS2">
    <att name="shared name" value="PTGS2" type="string"/>
    <att name="name" value="PTGS2" type="string"/>
    <att name="selected" value="0" type="boolean"/>
    <att name="CATEGORIA" value="G" type="string"/>
    <att name="node" value="8" type="integer"/>
  </node>
  <node id="1355" label="ACP5">
    <att name="shared name" value="ACP5" type="string"/>
    <att name="name" value="ACP5" type="string"/>
    <att name="selected" value="0" type="boolean"/>
    <att name="CATEGORIA" value="G" type="string"/>
    <att name="node" value="1" type="integer"/>
  </node>
  <node id="1354" label="SCARNA4">
    <att name="shared name" value="SCARNA4" type="string"/>
    <att name="name" value="SCARNA4" type="string"/>
    <att name="selected" value="0" type="boolean"/>
    <att name="CATEGORIA" value="G" type="string"/>
    <att name="node" value="3" type="integer"/>
  </node>
  <node id="1353" label="MATN2">
    <att name="shared name" value="MATN2" type="string"/>
    <att name="name" value="MATN2" type="string"/>
    <att name="selected" value="0" type="boolean"/>
    <att name="CATEGORIA" value="G" type="string"/>
    <att name="node" value="7" type="integer"/>
  </node>
  <node id="1352" label="NOX4">
    <att name="shared name" value="NOX4" type="string"/>
    <att name="name" value="NOX4" type="string"/>
    <att name="selected" value="0" type="boolean"/>
    <att name="CATEGORIA" value="G" type="string"/>
    <att name="node" value="7" type="integer"/>
  </node>
  <node id="1351" label="IGKV6-21">
    <att name="shared name" value="IGKV6-21" type="string"/>
    <att name="name" value="IGKV6-21" type="string"/>
    <att name="selected" value="0" type="boolean"/>
    <att name="CATEGORIA" value="G" type="string"/>
    <att name="node" value="1" type="integer"/>
  </node>
  <node id="1350" label="MMP11">
    <att name="shared name" value="MMP11" type="string"/>
    <att name="name" value="MMP11" type="string"/>
    <att name="selected" value="0" type="boolean"/>
    <att name="CATEGORIA" value="G" type="string"/>
    <att name="node" value="7" type="integer"/>
  </node>
  <node id="1349" label="SEMA6D">
    <att name="shared name" value="SEMA6D" type="string"/>
    <att name="name" value="SEMA6D" type="string"/>
    <att name="selected" value="0" type="boolean"/>
    <att name="CATEGORIA" value="G" type="string"/>
    <att name="node" value="7" type="integer"/>
  </node>
  <node id="1348" label="NR4A3">
    <att name="shared name" value="NR4A3" type="string"/>
    <att name="name" value="NR4A3" type="string"/>
    <att name="selected" value="0" type="boolean"/>
    <att name="CATEGORIA" value="G" type="string"/>
    <att name="node" value="6" type="integer"/>
  </node>
  <node id="1347" label="FMOD">
    <att name="shared name" value="FMOD" type="string"/>
    <att name="name" value="FMOD" type="string"/>
    <att name="selected" value="0" type="boolean"/>
    <att name="CATEGORIA" value="G" type="string"/>
    <att name="node" value="7" type="integer"/>
  </node>
  <node id="1346" label="IFI27">
    <att name="shared name" value="IFI27" type="string"/>
    <att name="name" value="IFI27" type="string"/>
    <att name="selected" value="0" type="boolean"/>
    <att name="CATEGORIA" value="G" type="string"/>
    <att name="node" value="1" type="integer"/>
  </node>
  <node id="1345" label="ADAM28">
    <att name="shared name" value="ADAM28" type="string"/>
    <att name="name" value="ADAM28" type="string"/>
    <att name="selected" value="0" type="boolean"/>
    <att name="CATEGORIA" value="G" type="string"/>
    <att name="node" value="1" type="integer"/>
  </node>
  <node id="1344" label="AASS">
    <att name="shared name" value="AASS" type="string"/>
    <att name="name" value="AASS" type="string"/>
    <att name="selected" value="0" type="boolean"/>
    <att name="CATEGORIA" value="G" type="string"/>
    <att name="node" value="7" type="integer"/>
  </node>
  <node id="1343" label="1-stearoylglycerophosphoethanolamine">
    <att name="shared name" value="1-stearoylglycerophosphoethanolamine" type="string"/>
    <att name="name" value="1-stearoylglycerophosphoethanolamine" type="string"/>
    <att name="selected" value="0" type="boolean"/>
    <att name="CATEGORIA" value="M" type="string"/>
    <att name="node" value="10" type="integer"/>
  </node>
  <node id="1342" label="acetylcarnitine">
    <att name="shared name" value="acetylcarnitine" type="string"/>
    <att name="name" value="acetylcarnitine" type="string"/>
    <att name="selected" value="0" type="boolean"/>
    <att name="CATEGORIA" value="M" type="string"/>
    <att name="node" value="10" type="integer"/>
  </node>
  <node id="1341" label="hexanoylcarnitine">
    <att name="shared name" value="hexanoylcarnitine" type="string"/>
    <att name="name" value="hexanoylcarnitine" type="string"/>
    <att name="selected" value="0" type="boolean"/>
    <att name="CATEGORIA" value="M" type="string"/>
    <att name="node" value="10" type="integer"/>
  </node>
  <node id="1340" label="CD180">
    <att name="shared name" value="CD180" type="string"/>
    <att name="name" value="CD180" type="string"/>
    <att name="selected" value="0" type="boolean"/>
    <att name="CATEGORIA" value="G" type="string"/>
    <att name="node" value="1" type="integer"/>
  </node>
  <node id="1339" label="X-8994">
    <att name="shared name" value="X-8994" type="string"/>
    <att name="name" value="X-8994" type="string"/>
    <att name="selected" value="0" type="boolean"/>
    <att name="CATEGORIA" value="M" type="string"/>
    <att name="node" value="10" type="integer"/>
  </node>
  <node id="1338" label="CYP4X1">
    <att name="shared name" value="CYP4X1" type="string"/>
    <att name="name" value="CYP4X1" type="string"/>
    <att name="selected" value="0" type="boolean"/>
    <att name="CATEGORIA" value="G" type="string"/>
    <att name="node" value="12" type="integer"/>
  </node>
  <node id="1337" label="ABCD2">
    <att name="shared name" value="ABCD2" type="string"/>
    <att name="name" value="ABCD2" type="string"/>
    <att name="selected" value="0" type="boolean"/>
    <att name="CATEGORIA" value="G" type="string"/>
    <att name="node" value="5" type="integer"/>
  </node>
  <node id="1336" label="CCDC69">
    <att name="shared name" value="CCDC69" type="string"/>
    <att name="name" value="CCDC69" type="string"/>
    <att name="selected" value="0" type="boolean"/>
    <att name="CATEGORIA" value="G" type="string"/>
    <att name="node" value="5" type="integer"/>
  </node>
  <node id="1335" label="KLHL13">
    <att name="shared name" value="KLHL13" type="string"/>
    <att name="name" value="KLHL13" type="string"/>
    <att name="selected" value="0" type="boolean"/>
    <att name="CATEGORIA" value="G" type="string"/>
    <att name="node" value="7" type="integer"/>
  </node>
  <node id="1334" label="ethanolamine">
    <att name="shared name" value="ethanolamine" type="string"/>
    <att name="name" value="ethanolamine" type="string"/>
    <att name="selected" value="0" type="boolean"/>
    <att name="CATEGORIA" value="M" type="string"/>
    <att name="node" value="10" type="integer"/>
  </node>
  <node id="1333" label="TRHDE">
    <att name="shared name" value="TRHDE" type="string"/>
    <att name="name" value="TRHDE" type="string"/>
    <att name="selected" value="0" type="boolean"/>
    <att name="CATEGORIA" value="G" type="string"/>
    <att name="node" value="3" type="integer"/>
  </node>
  <node id="1332" label="mannose">
    <att name="shared name" value="mannose" type="string"/>
    <att name="name" value="mannose" type="string"/>
    <att name="selected" value="0" type="boolean"/>
    <att name="CATEGORIA" value="M" type="string"/>
    <att name="node" value="10" type="integer"/>
  </node>
  <node id="1331" label="HIST1H4K">
    <att name="shared name" value="HIST1H4K" type="string"/>
    <att name="name" value="HIST1H4K" type="string"/>
    <att name="selected" value="0" type="boolean"/>
    <att name="CATEGORIA" value="G" type="string"/>
    <att name="node" value="9" type="integer"/>
  </node>
  <node id="1330" label="MAP7D3">
    <att name="shared name" value="MAP7D3" type="string"/>
    <att name="name" value="MAP7D3" type="string"/>
    <att name="selected" value="0" type="boolean"/>
    <att name="CATEGORIA" value="G" type="string"/>
    <att name="node" value="7" type="integer"/>
  </node>
  <node id="1329" label="EPB41L2">
    <att name="shared name" value="EPB41L2" type="string"/>
    <att name="name" value="EPB41L2" type="string"/>
    <att name="selected" value="0" type="boolean"/>
    <att name="CATEGORIA" value="G" type="string"/>
    <att name="node" value="7" type="integer"/>
  </node>
  <node id="1328" label="DOCK11">
    <att name="shared name" value="DOCK11" type="string"/>
    <att name="name" value="DOCK11" type="string"/>
    <att name="selected" value="0" type="boolean"/>
    <att name="CATEGORIA" value="G" type="string"/>
    <att name="node" value="1" type="integer"/>
  </node>
  <node id="1327" label="choline">
    <att name="shared name" value="choline" type="string"/>
    <att name="name" value="choline" type="string"/>
    <att name="selected" value="0" type="boolean"/>
    <att name="CATEGORIA" value="M" type="string"/>
    <att name="node" value="10" type="integer"/>
  </node>
  <node id="1326" label="GNG2">
    <att name="shared name" value="GNG2" type="string"/>
    <att name="name" value="GNG2" type="string"/>
    <att name="selected" value="0" type="boolean"/>
    <att name="CATEGORIA" value="G" type="string"/>
    <att name="node" value="1" type="integer"/>
  </node>
  <node id="1325" label="GPSM2">
    <att name="shared name" value="GPSM2" type="string"/>
    <att name="name" value="GPSM2" type="string"/>
    <att name="selected" value="0" type="boolean"/>
    <att name="CATEGORIA" value="G" type="string"/>
    <att name="node" value="9" type="integer"/>
  </node>
  <node id="1324" label="CFH">
    <att name="shared name" value="CFH" type="string"/>
    <att name="name" value="CFH" type="string"/>
    <att name="selected" value="0" type="boolean"/>
    <att name="CATEGORIA" value="G" type="string"/>
    <att name="node" value="1" type="integer"/>
  </node>
  <node id="1323" label="TGFBR2">
    <att name="shared name" value="TGFBR2" type="string"/>
    <att name="name" value="TGFBR2" type="string"/>
    <att name="selected" value="0" type="boolean"/>
    <att name="CATEGORIA" value="G" type="string"/>
    <att name="node" value="1" type="integer"/>
  </node>
  <node id="1322" label="REXO1L1P">
    <att name="shared name" value="REXO1L1P" type="string"/>
    <att name="name" value="REXO1L1P" type="string"/>
    <att name="selected" value="0" type="boolean"/>
    <att name="CATEGORIA" value="G" type="string"/>
    <att name="node" value="9" type="integer"/>
  </node>
  <node id="1321" label="SNORD61">
    <att name="shared name" value="SNORD61" type="string"/>
    <att name="name" value="SNORD61" type="string"/>
    <att name="selected" value="0" type="boolean"/>
    <att name="CATEGORIA" value="G" type="string"/>
    <att name="node" value="3" type="integer"/>
  </node>
  <node id="1320" label="LOC102725070">
    <att name="shared name" value="LOC102725070" type="string"/>
    <att name="name" value="LOC102725070" type="string"/>
    <att name="selected" value="0" type="boolean"/>
    <att name="CATEGORIA" value="G" type="string"/>
    <att name="node" value="11" type="integer"/>
  </node>
  <node id="1319" label="SYNPO2">
    <att name="shared name" value="SYNPO2" type="string"/>
    <att name="name" value="SYNPO2" type="string"/>
    <att name="selected" value="0" type="boolean"/>
    <att name="CATEGORIA" value="G" type="string"/>
    <att name="node" value="7" type="integer"/>
  </node>
  <node id="1318" label="KIAA1324">
    <att name="shared name" value="KIAA1324" type="string"/>
    <att name="name" value="KIAA1324" type="string"/>
    <att name="selected" value="0" type="boolean"/>
    <att name="CATEGORIA" value="G" type="string"/>
    <att name="node" value="11" type="integer"/>
  </node>
  <node id="1317" label="NOVA1">
    <att name="shared name" value="NOVA1" type="string"/>
    <att name="name" value="NOVA1" type="string"/>
    <att name="selected" value="0" type="boolean"/>
    <att name="CATEGORIA" value="G" type="string"/>
    <att name="node" value="5" type="integer"/>
  </node>
  <node id="1316" label="ANG">
    <att name="shared name" value="ANG" type="string"/>
    <att name="name" value="ANG" type="string"/>
    <att name="selected" value="0" type="boolean"/>
    <att name="CATEGORIA" value="G" type="string"/>
    <att name="node" value="5" type="integer"/>
  </node>
  <node id="1315" label="NABP1">
    <att name="shared name" value="NABP1" type="string"/>
    <att name="name" value="NABP1" type="string"/>
    <att name="selected" value="0" type="boolean"/>
    <att name="CATEGORIA" value="G" type="string"/>
    <att name="node" value="1" type="integer"/>
  </node>
  <node id="1314" label="COMP">
    <att name="shared name" value="COMP" type="string"/>
    <att name="name" value="COMP" type="string"/>
    <att name="selected" value="0" type="boolean"/>
    <att name="CATEGORIA" value="G" type="string"/>
    <att name="node" value="7" type="integer"/>
  </node>
  <node id="1313" label="DGAT2">
    <att name="shared name" value="DGAT2" type="string"/>
    <att name="name" value="DGAT2" type="string"/>
    <att name="selected" value="0" type="boolean"/>
    <att name="CATEGORIA" value="G" type="string"/>
    <att name="node" value="3" type="integer"/>
  </node>
  <node id="1312" label="TMOD1">
    <att name="shared name" value="TMOD1" type="string"/>
    <att name="name" value="TMOD1" type="string"/>
    <att name="selected" value="0" type="boolean"/>
    <att name="CATEGORIA" value="G" type="string"/>
    <att name="node" value="4" type="integer"/>
  </node>
  <node id="1311" label="EDNRB">
    <att name="shared name" value="EDNRB" type="string"/>
    <att name="name" value="EDNRB" type="string"/>
    <att name="selected" value="0" type="boolean"/>
    <att name="CATEGORIA" value="G" type="string"/>
    <att name="node" value="8" type="integer"/>
  </node>
  <node id="1310" label="CMA1">
    <att name="shared name" value="CMA1" type="string"/>
    <att name="name" value="CMA1" type="string"/>
    <att name="selected" value="0" type="boolean"/>
    <att name="CATEGORIA" value="G" type="string"/>
    <att name="node" value="5" type="integer"/>
  </node>
  <node id="1309" label="PDE5A">
    <att name="shared name" value="PDE5A" type="string"/>
    <att name="name" value="PDE5A" type="string"/>
    <att name="selected" value="0" type="boolean"/>
    <att name="CATEGORIA" value="G" type="string"/>
    <att name="node" value="7" type="integer"/>
  </node>
  <node id="1308" label="SLCO1B7">
    <att name="shared name" value="SLCO1B7" type="string"/>
    <att name="name" value="SLCO1B7" type="string"/>
    <att name="selected" value="0" type="boolean"/>
    <att name="CATEGORIA" value="G" type="string"/>
    <att name="node" value="12" type="integer"/>
  </node>
  <node id="1307" label="BIRC3">
    <att name="shared name" value="BIRC3" type="string"/>
    <att name="name" value="BIRC3" type="string"/>
    <att name="selected" value="0" type="boolean"/>
    <att name="CATEGORIA" value="G" type="string"/>
    <att name="node" value="1" type="integer"/>
  </node>
  <node id="1306" label="CD22">
    <att name="shared name" value="CD22" type="string"/>
    <att name="name" value="CD22" type="string"/>
    <att name="selected" value="0" type="boolean"/>
    <att name="CATEGORIA" value="G" type="string"/>
    <att name="node" value="1" type="integer"/>
  </node>
  <node id="1305" label="TNMD">
    <att name="shared name" value="TNMD" type="string"/>
    <att name="name" value="TNMD" type="string"/>
    <att name="selected" value="0" type="boolean"/>
    <att name="CATEGORIA" value="G" type="string"/>
    <att name="node" value="5" type="integer"/>
  </node>
  <node id="1304" label="TPD52">
    <att name="shared name" value="TPD52" type="string"/>
    <att name="name" value="TPD52" type="string"/>
    <att name="selected" value="0" type="boolean"/>
    <att name="CATEGORIA" value="G" type="string"/>
    <att name="node" value="11" type="integer"/>
  </node>
  <node id="1303" label="UBD">
    <att name="shared name" value="UBD" type="string"/>
    <att name="name" value="UBD" type="string"/>
    <att name="selected" value="0" type="boolean"/>
    <att name="CATEGORIA" value="G" type="string"/>
    <att name="node" value="1" type="integer"/>
  </node>
  <node id="1302" label="PLA2G7">
    <att name="shared name" value="PLA2G7" type="string"/>
    <att name="name" value="PLA2G7" type="string"/>
    <att name="selected" value="0" type="boolean"/>
    <att name="CATEGORIA" value="G" type="string"/>
    <att name="node" value="1" type="integer"/>
  </node>
  <node id="1301" label="FCGR1A">
    <att name="shared name" value="FCGR1A" type="string"/>
    <att name="name" value="FCGR1A" type="string"/>
    <att name="selected" value="0" type="boolean"/>
    <att name="CATEGORIA" value="G" type="string"/>
    <att name="node" value="1" type="integer"/>
  </node>
  <node id="1300" label="GPR98">
    <att name="shared name" value="GPR98" type="string"/>
    <att name="name" value="GPR98" type="string"/>
    <att name="selected" value="0" type="boolean"/>
    <att name="CATEGORIA" value="G" type="string"/>
    <att name="node" value="11" type="integer"/>
  </node>
  <node id="1299" label="ERBB4">
    <att name="shared name" value="ERBB4" type="string"/>
    <att name="name" value="ERBB4" type="string"/>
    <att name="selected" value="0" type="boolean"/>
    <att name="CATEGORIA" value="G" type="string"/>
    <att name="node" value="11" type="integer"/>
  </node>
  <node id="1298" label="DACH1">
    <att name="shared name" value="DACH1" type="string"/>
    <att name="name" value="DACH1" type="string"/>
    <att name="selected" value="0" type="boolean"/>
    <att name="CATEGORIA" value="G" type="string"/>
    <att name="node" value="11" type="integer"/>
  </node>
  <node id="1297" label="PPAPDC1A">
    <att name="shared name" value="PPAPDC1A" type="string"/>
    <att name="name" value="PPAPDC1A" type="string"/>
    <att name="selected" value="0" type="boolean"/>
    <att name="CATEGORIA" value="G" type="string"/>
    <att name="node" value="7" type="integer"/>
  </node>
  <node id="1296" label="GRPR">
    <att name="shared name" value="GRPR" type="string"/>
    <att name="name" value="GRPR" type="string"/>
    <att name="selected" value="0" type="boolean"/>
    <att name="CATEGORIA" value="G" type="string"/>
    <att name="node" value="11" type="integer"/>
  </node>
  <node id="1295" label="FCGR3A">
    <att name="shared name" value="FCGR3A" type="string"/>
    <att name="name" value="FCGR3A" type="string"/>
    <att name="selected" value="0" type="boolean"/>
    <att name="CATEGORIA" value="G" type="string"/>
    <att name="node" value="1" type="integer"/>
  </node>
  <node id="1294" label="RNU6-943P">
    <att name="shared name" value="RNU6-943P" type="string"/>
    <att name="name" value="RNU6-943P" type="string"/>
    <att name="selected" value="0" type="boolean"/>
    <att name="CATEGORIA" value="G" type="string"/>
    <att name="node" value="7" type="integer"/>
  </node>
  <node id="1293" label="CREB5">
    <att name="shared name" value="CREB5" type="string"/>
    <att name="name" value="CREB5" type="string"/>
    <att name="selected" value="0" type="boolean"/>
    <att name="CATEGORIA" value="G" type="string"/>
    <att name="node" value="4" type="integer"/>
  </node>
  <node id="1292" label="GGH">
    <att name="shared name" value="GGH" type="string"/>
    <att name="name" value="GGH" type="string"/>
    <att name="selected" value="0" type="boolean"/>
    <att name="CATEGORIA" value="G" type="string"/>
    <att name="node" value="8" type="integer"/>
  </node>
  <node id="1291" label="CCL21">
    <att name="shared name" value="CCL21" type="string"/>
    <att name="name" value="CCL21" type="string"/>
    <att name="selected" value="0" type="boolean"/>
    <att name="CATEGORIA" value="G" type="string"/>
    <att name="node" value="5" type="integer"/>
  </node>
  <node id="1290" label="SNORA71C">
    <att name="shared name" value="SNORA71C" type="string"/>
    <att name="name" value="SNORA71C" type="string"/>
    <att name="selected" value="0" type="boolean"/>
    <att name="CATEGORIA" value="G" type="string"/>
    <att name="node" value="9" type="integer"/>
  </node>
  <node id="1289" label="SNORA71A">
    <att name="shared name" value="SNORA71A" type="string"/>
    <att name="name" value="SNORA71A" type="string"/>
    <att name="selected" value="0" type="boolean"/>
    <att name="CATEGORIA" value="G" type="string"/>
    <att name="node" value="9" type="integer"/>
  </node>
  <node id="1288" label="GYS2">
    <att name="shared name" value="GYS2" type="string"/>
    <att name="name" value="GYS2" type="string"/>
    <att name="selected" value="0" type="boolean"/>
    <att name="CATEGORIA" value="G" type="string"/>
    <att name="node" value="3" type="integer"/>
  </node>
  <node id="1287" label="PRELP">
    <att name="shared name" value="PRELP" type="string"/>
    <att name="name" value="PRELP" type="string"/>
    <att name="selected" value="0" type="boolean"/>
    <att name="CATEGORIA" value="G" type="string"/>
    <att name="node" value="7" type="integer"/>
  </node>
  <node id="1286" label="GAPT">
    <att name="shared name" value="GAPT" type="string"/>
    <att name="name" value="GAPT" type="string"/>
    <att name="selected" value="0" type="boolean"/>
    <att name="CATEGORIA" value="G" type="string"/>
    <att name="node" value="1" type="integer"/>
  </node>
  <node id="1285" label="RGS5">
    <att name="shared name" value="RGS5" type="string"/>
    <att name="name" value="RGS5" type="string"/>
    <att name="selected" value="0" type="boolean"/>
    <att name="CATEGORIA" value="G" type="string"/>
    <att name="node" value="8" type="integer"/>
  </node>
  <node id="1284" label="ACSL4">
    <att name="shared name" value="ACSL4" type="string"/>
    <att name="name" value="ACSL4" type="string"/>
    <att name="selected" value="0" type="boolean"/>
    <att name="CATEGORIA" value="G" type="string"/>
    <att name="node" value="2" type="integer"/>
  </node>
  <node id="1283" label="HPGDS">
    <att name="shared name" value="HPGDS" type="string"/>
    <att name="name" value="HPGDS" type="string"/>
    <att name="selected" value="0" type="boolean"/>
    <att name="CATEGORIA" value="G" type="string"/>
    <att name="node" value="7" type="integer"/>
  </node>
  <node id="1282" label="VIT">
    <att name="shared name" value="VIT" type="string"/>
    <att name="name" value="VIT" type="string"/>
    <att name="selected" value="0" type="boolean"/>
    <att name="CATEGORIA" value="G" type="string"/>
    <att name="node" value="4" type="integer"/>
  </node>
  <node id="1281" label="KRT5">
    <att name="shared name" value="KRT5" type="string"/>
    <att name="name" value="KRT5" type="string"/>
    <att name="selected" value="0" type="boolean"/>
    <att name="CATEGORIA" value="G" type="string"/>
    <att name="node" value="7" type="integer"/>
  </node>
  <node id="1280" label="PFKFB1">
    <att name="shared name" value="PFKFB1" type="string"/>
    <att name="name" value="PFKFB1" type="string"/>
    <att name="selected" value="0" type="boolean"/>
    <att name="CATEGORIA" value="G" type="string"/>
    <att name="node" value="4" type="integer"/>
  </node>
  <node id="1279" label="FAXDC2">
    <att name="shared name" value="FAXDC2" type="string"/>
    <att name="name" value="FAXDC2" type="string"/>
    <att name="selected" value="0" type="boolean"/>
    <att name="CATEGORIA" value="G" type="string"/>
    <att name="node" value="4" type="integer"/>
  </node>
  <node id="1278" label="GHR">
    <att name="shared name" value="GHR" type="string"/>
    <att name="name" value="GHR" type="string"/>
    <att name="selected" value="0" type="boolean"/>
    <att name="CATEGORIA" value="G" type="string"/>
    <att name="node" value="4" type="integer"/>
  </node>
  <node id="1277" label="ADIRF">
    <att name="shared name" value="ADIRF" type="string"/>
    <att name="name" value="ADIRF" type="string"/>
    <att name="selected" value="0" type="boolean"/>
    <att name="CATEGORIA" value="G" type="string"/>
    <att name="node" value="4" type="integer"/>
  </node>
  <node id="1276" label="DAAM2">
    <att name="shared name" value="DAAM2" type="string"/>
    <att name="name" value="DAAM2" type="string"/>
    <att name="selected" value="0" type="boolean"/>
    <att name="CATEGORIA" value="G" type="string"/>
    <att name="node" value="8" type="integer"/>
  </node>
  <node id="1275" label="ITGA11">
    <att name="shared name" value="ITGA11" type="string"/>
    <att name="name" value="ITGA11" type="string"/>
    <att name="selected" value="0" type="boolean"/>
    <att name="CATEGORIA" value="G" type="string"/>
    <att name="node" value="7" type="integer"/>
  </node>
  <node id="1274" label="SNORD48">
    <att name="shared name" value="SNORD48" type="string"/>
    <att name="name" value="SNORD48" type="string"/>
    <att name="selected" value="0" type="boolean"/>
    <att name="CATEGORIA" value="G" type="string"/>
    <att name="node" value="3" type="integer"/>
  </node>
  <node id="1273" label="RN7SKP268">
    <att name="shared name" value="RN7SKP268" type="string"/>
    <att name="name" value="RN7SKP268" type="string"/>
    <att name="selected" value="0" type="boolean"/>
    <att name="CATEGORIA" value="G" type="string"/>
    <att name="node" value="8" type="integer"/>
  </node>
  <node id="1272" label="BHMT2">
    <att name="shared name" value="BHMT2" type="string"/>
    <att name="name" value="BHMT2" type="string"/>
    <att name="selected" value="0" type="boolean"/>
    <att name="CATEGORIA" value="G" type="string"/>
    <att name="node" value="8" type="integer"/>
  </node>
  <node id="1271" label="NEGR1">
    <att name="shared name" value="NEGR1" type="string"/>
    <att name="name" value="NEGR1" type="string"/>
    <att name="selected" value="0" type="boolean"/>
    <att name="CATEGORIA" value="G" type="string"/>
    <att name="node" value="8" type="integer"/>
  </node>
  <node id="1270" label="NTRK2">
    <att name="shared name" value="NTRK2" type="string"/>
    <att name="name" value="NTRK2" type="string"/>
    <att name="selected" value="0" type="boolean"/>
    <att name="CATEGORIA" value="G" type="string"/>
    <att name="node" value="7" type="integer"/>
  </node>
  <node id="1269" label="NLGN1">
    <att name="shared name" value="NLGN1" type="string"/>
    <att name="name" value="NLGN1" type="string"/>
    <att name="selected" value="0" type="boolean"/>
    <att name="CATEGORIA" value="G" type="string"/>
    <att name="node" value="7" type="integer"/>
  </node>
  <node id="1268" label="glycerol3-phosphate(G3P)">
    <att name="shared name" value="glycerol3-phosphate(G3P)" type="string"/>
    <att name="name" value="glycerol3-phosphate(G3P)" type="string"/>
    <att name="selected" value="0" type="boolean"/>
    <att name="CATEGORIA" value="M" type="string"/>
    <att name="node" value="10" type="integer"/>
  </node>
  <node id="1267" label="glycerophosphorylcholine(GPC)">
    <att name="shared name" value="glycerophosphorylcholine(GPC)" type="string"/>
    <att name="name" value="glycerophosphorylcholine(GPC)" type="string"/>
    <att name="selected" value="0" type="boolean"/>
    <att name="CATEGORIA" value="M" type="string"/>
    <att name="node" value="10" type="integer"/>
  </node>
  <node id="1266" label="IL1R1">
    <att name="shared name" value="IL1R1" type="string"/>
    <att name="name" value="IL1R1" type="string"/>
    <att name="selected" value="0" type="boolean"/>
    <att name="CATEGORIA" value="G" type="string"/>
    <att name="node" value="7" type="integer"/>
  </node>
  <node id="1265" label="F13A1">
    <att name="shared name" value="F13A1" type="string"/>
    <att name="name" value="F13A1" type="string"/>
    <att name="selected" value="0" type="boolean"/>
    <att name="CATEGORIA" value="G" type="string"/>
    <att name="node" value="1" type="integer"/>
  </node>
  <node id="1264" label="TSPAN8">
    <att name="shared name" value="TSPAN8" type="string"/>
    <att name="name" value="TSPAN8" type="string"/>
    <att name="selected" value="0" type="boolean"/>
    <att name="CATEGORIA" value="G" type="string"/>
    <att name="node" value="12" type="integer"/>
  </node>
  <node id="1263" label="ENPP3">
    <att name="shared name" value="ENPP3" type="string"/>
    <att name="name" value="ENPP3" type="string"/>
    <att name="selected" value="0" type="boolean"/>
    <att name="CATEGORIA" value="G" type="string"/>
    <att name="node" value="12" type="integer"/>
  </node>
  <node id="1262" label="ACKR4">
    <att name="shared name" value="ACKR4" type="string"/>
    <att name="name" value="ACKR4" type="string"/>
    <att name="selected" value="0" type="boolean"/>
    <att name="CATEGORIA" value="G" type="string"/>
    <att name="node" value="7" type="integer"/>
  </node>
  <node id="1261" label="SNORD43">
    <att name="shared name" value="SNORD43" type="string"/>
    <att name="name" value="SNORD43" type="string"/>
    <att name="selected" value="0" type="boolean"/>
    <att name="CATEGORIA" value="G" type="string"/>
    <att name="node" value="3" type="integer"/>
  </node>
  <node id="1260" label="FABP5">
    <att name="shared name" value="FABP5" type="string"/>
    <att name="name" value="FABP5" type="string"/>
    <att name="selected" value="0" type="boolean"/>
    <att name="CATEGORIA" value="G" type="string"/>
    <att name="node" value="2" type="integer"/>
  </node>
  <node id="1259" label="LHCGR">
    <att name="shared name" value="LHCGR" type="string"/>
    <att name="name" value="LHCGR" type="string"/>
    <att name="selected" value="0" type="boolean"/>
    <att name="CATEGORIA" value="G" type="string"/>
    <att name="node" value="3" type="integer"/>
  </node>
  <node id="1258" label="CXCR4">
    <att name="shared name" value="CXCR4" type="string"/>
    <att name="name" value="CXCR4" type="string"/>
    <att name="selected" value="0" type="boolean"/>
    <att name="CATEGORIA" value="G" type="string"/>
    <att name="node" value="1" type="integer"/>
  </node>
  <node id="1257" label="PDE3B">
    <att name="shared name" value="PDE3B" type="string"/>
    <att name="name" value="PDE3B" type="string"/>
    <att name="selected" value="0" type="boolean"/>
    <att name="CATEGORIA" value="G" type="string"/>
    <att name="node" value="5" type="integer"/>
  </node>
  <node id="1256" label="GPC6">
    <att name="shared name" value="GPC6" type="string"/>
    <att name="name" value="GPC6" type="string"/>
    <att name="selected" value="0" type="boolean"/>
    <att name="CATEGORIA" value="G" type="string"/>
    <att name="node" value="7" type="integer"/>
  </node>
  <node id="1255" label="CYBRD1">
    <att name="shared name" value="CYBRD1" type="string"/>
    <att name="name" value="CYBRD1" type="string"/>
    <att name="selected" value="0" type="boolean"/>
    <att name="CATEGORIA" value="G" type="string"/>
    <att name="node" value="7" type="integer"/>
  </node>
  <node id="1254" label="HIST1H2BD">
    <att name="shared name" value="HIST1H2BD" type="string"/>
    <att name="name" value="HIST1H2BD" type="string"/>
    <att name="selected" value="0" type="boolean"/>
    <att name="CATEGORIA" value="G" type="string"/>
    <att name="node" value="9" type="integer"/>
  </node>
  <node id="1253" label="RASEF">
    <att name="shared name" value="RASEF" type="string"/>
    <att name="name" value="RASEF" type="string"/>
    <att name="selected" value="0" type="boolean"/>
    <att name="CATEGORIA" value="G" type="string"/>
    <att name="node" value="2" type="integer"/>
  </node>
  <node id="1252" label="TMC4">
    <att name="shared name" value="TMC4" type="string"/>
    <att name="name" value="TMC4" type="string"/>
    <att name="selected" value="0" type="boolean"/>
    <att name="CATEGORIA" value="G" type="string"/>
    <att name="node" value="2" type="integer"/>
  </node>
  <node id="1251" label="NEDD9">
    <att name="shared name" value="NEDD9" type="string"/>
    <att name="name" value="NEDD9" type="string"/>
    <att name="selected" value="0" type="boolean"/>
    <att name="CATEGORIA" value="G" type="string"/>
    <att name="node" value="7" type="integer"/>
  </node>
  <node id="1250" label="LINC00312">
    <att name="shared name" value="LINC00312" type="string"/>
    <att name="name" value="LINC00312" type="string"/>
    <att name="selected" value="0" type="boolean"/>
    <att name="CATEGORIA" value="G" type="string"/>
    <att name="node" value="8" type="integer"/>
  </node>
  <node id="1249" label="CD69">
    <att name="shared name" value="CD69" type="string"/>
    <att name="name" value="CD69" type="string"/>
    <att name="selected" value="0" type="boolean"/>
    <att name="CATEGORIA" value="G" type="string"/>
    <att name="node" value="1" type="integer"/>
  </node>
  <node id="1248" label="IL17RD">
    <att name="shared name" value="IL17RD" type="string"/>
    <att name="name" value="IL17RD" type="string"/>
    <att name="selected" value="0" type="boolean"/>
    <att name="CATEGORIA" value="G" type="string"/>
    <att name="node" value="7" type="integer"/>
  </node>
  <node id="1247" label="FCGR2B">
    <att name="shared name" value="FCGR2B" type="string"/>
    <att name="name" value="FCGR2B" type="string"/>
    <att name="selected" value="0" type="boolean"/>
    <att name="CATEGORIA" value="G" type="string"/>
    <att name="node" value="1" type="integer"/>
  </node>
  <node id="1246" label="CDKN2A">
    <att name="shared name" value="CDKN2A" type="string"/>
    <att name="name" value="CDKN2A" type="string"/>
    <att name="selected" value="0" type="boolean"/>
    <att name="CATEGORIA" value="G" type="string"/>
    <att name="node" value="9" type="integer"/>
  </node>
  <node id="1245" label="SHROOM3">
    <att name="shared name" value="SHROOM3" type="string"/>
    <att name="name" value="SHROOM3" type="string"/>
    <att name="selected" value="0" type="boolean"/>
    <att name="CATEGORIA" value="G" type="string"/>
    <att name="node" value="2" type="integer"/>
  </node>
  <node id="1244" label="HMOX1">
    <att name="shared name" value="HMOX1" type="string"/>
    <att name="name" value="HMOX1" type="string"/>
    <att name="selected" value="0" type="boolean"/>
    <att name="CATEGORIA" value="G" type="string"/>
    <att name="node" value="2" type="integer"/>
  </node>
  <node id="1243" label="SCUBE2">
    <att name="shared name" value="SCUBE2" type="string"/>
    <att name="name" value="SCUBE2" type="string"/>
    <att name="selected" value="0" type="boolean"/>
    <att name="CATEGORIA" value="G" type="string"/>
    <att name="node" value="11" type="integer"/>
  </node>
  <node id="1242" label="HIST1H2AK">
    <att name="shared name" value="HIST1H2AK" type="string"/>
    <att name="name" value="HIST1H2AK" type="string"/>
    <att name="selected" value="0" type="boolean"/>
    <att name="CATEGORIA" value="G" type="string"/>
    <att name="node" value="9" type="integer"/>
  </node>
  <node id="1241" label="RNU6-570P">
    <att name="shared name" value="RNU6-570P" type="string"/>
    <att name="name" value="RNU6-570P" type="string"/>
    <att name="selected" value="0" type="boolean"/>
    <att name="CATEGORIA" value="G" type="string"/>
    <att name="node" value="8" type="integer"/>
  </node>
  <node id="1240" label="PGR">
    <att name="shared name" value="PGR" type="string"/>
    <att name="name" value="PGR" type="string"/>
    <att name="selected" value="0" type="boolean"/>
    <att name="CATEGORIA" value="G" type="string"/>
    <att name="node" value="2" type="integer"/>
  </node>
  <node id="1239" label="TMEM26">
    <att name="shared name" value="TMEM26" type="string"/>
    <att name="name" value="TMEM26" type="string"/>
    <att name="selected" value="0" type="boolean"/>
    <att name="CATEGORIA" value="G" type="string"/>
    <att name="node" value="2" type="integer"/>
  </node>
  <node id="1238" label="ARHGEF38">
    <att name="shared name" value="ARHGEF38" type="string"/>
    <att name="name" value="ARHGEF38" type="string"/>
    <att name="selected" value="0" type="boolean"/>
    <att name="CATEGORIA" value="G" type="string"/>
    <att name="node" value="12" type="integer"/>
  </node>
  <node id="1237" label="CHL1">
    <att name="shared name" value="CHL1" type="string"/>
    <att name="name" value="CHL1" type="string"/>
    <att name="selected" value="0" type="boolean"/>
    <att name="CATEGORIA" value="G" type="string"/>
    <att name="node" value="4" type="integer"/>
  </node>
  <node id="1236" label="HLA-DQB1">
    <att name="shared name" value="HLA-DQB1" type="string"/>
    <att name="name" value="HLA-DQB1" type="string"/>
    <att name="selected" value="0" type="boolean"/>
    <att name="CATEGORIA" value="G" type="string"/>
    <att name="node" value="1" type="integer"/>
  </node>
  <node id="1235" label="HLA-DRB5">
    <att name="shared name" value="HLA-DRB5" type="string"/>
    <att name="name" value="HLA-DRB5" type="string"/>
    <att name="selected" value="0" type="boolean"/>
    <att name="CATEGORIA" value="G" type="string"/>
    <att name="node" value="1" type="integer"/>
  </node>
  <node id="1234" label="HIST1H2AM">
    <att name="shared name" value="HIST1H2AM" type="string"/>
    <att name="name" value="HIST1H2AM" type="string"/>
    <att name="selected" value="0" type="boolean"/>
    <att name="CATEGORIA" value="G" type="string"/>
    <att name="node" value="9" type="integer"/>
  </node>
  <node id="1233" label="MARVELD2">
    <att name="shared name" value="MARVELD2" type="string"/>
    <att name="name" value="MARVELD2" type="string"/>
    <att name="selected" value="0" type="boolean"/>
    <att name="CATEGORIA" value="G" type="string"/>
    <att name="node" value="2" type="integer"/>
  </node>
  <node id="1232" label="SQLE">
    <att name="shared name" value="SQLE" type="string"/>
    <att name="name" value="SQLE" type="string"/>
    <att name="selected" value="0" type="boolean"/>
    <att name="CATEGORIA" value="G" type="string"/>
    <att name="node" value="8" type="integer"/>
  </node>
  <node id="1231" label="RBP7">
    <att name="shared name" value="RBP7" type="string"/>
    <att name="name" value="RBP7" type="string"/>
    <att name="selected" value="0" type="boolean"/>
    <att name="CATEGORIA" value="G" type="string"/>
    <att name="node" value="5" type="integer"/>
  </node>
  <node id="1230" label="SCGB2A1">
    <att name="shared name" value="SCGB2A1" type="string"/>
    <att name="name" value="SCGB2A1" type="string"/>
    <att name="selected" value="0" type="boolean"/>
    <att name="CATEGORIA" value="G" type="string"/>
    <att name="node" value="9" type="integer"/>
  </node>
  <node id="1229" label="LYPD6">
    <att name="shared name" value="LYPD6" type="string"/>
    <att name="name" value="LYPD6" type="string"/>
    <att name="selected" value="0" type="boolean"/>
    <att name="CATEGORIA" value="G" type="string"/>
    <att name="node" value="2" type="integer"/>
  </node>
  <node id="1228" label="THRB">
    <att name="shared name" value="THRB" type="string"/>
    <att name="name" value="THRB" type="string"/>
    <att name="selected" value="0" type="boolean"/>
    <att name="CATEGORIA" value="G" type="string"/>
    <att name="node" value="9" type="integer"/>
  </node>
  <node id="1227" label="CHIT1">
    <att name="shared name" value="CHIT1" type="string"/>
    <att name="name" value="CHIT1" type="string"/>
    <att name="selected" value="0" type="boolean"/>
    <att name="CATEGORIA" value="G" type="string"/>
    <att name="node" value="1" type="integer"/>
  </node>
  <node id="1226" label="MMP16">
    <att name="shared name" value="MMP16" type="string"/>
    <att name="name" value="MMP16" type="string"/>
    <att name="selected" value="0" type="boolean"/>
    <att name="CATEGORIA" value="G" type="string"/>
    <att name="node" value="8" type="integer"/>
  </node>
  <node id="1225" label="NAV3">
    <att name="shared name" value="NAV3" type="string"/>
    <att name="name" value="NAV3" type="string"/>
    <att name="selected" value="0" type="boolean"/>
    <att name="CATEGORIA" value="G" type="string"/>
    <att name="node" value="8" type="integer"/>
  </node>
  <node id="1224" label="ESRP2">
    <att name="shared name" value="ESRP2" type="string"/>
    <att name="name" value="ESRP2" type="string"/>
    <att name="selected" value="0" type="boolean"/>
    <att name="CATEGORIA" value="G" type="string"/>
    <att name="node" value="11" type="integer"/>
  </node>
  <node id="1223" label="HOOK1">
    <att name="shared name" value="HOOK1" type="string"/>
    <att name="name" value="HOOK1" type="string"/>
    <att name="selected" value="0" type="boolean"/>
    <att name="CATEGORIA" value="G" type="string"/>
    <att name="node" value="11" type="integer"/>
  </node>
  <node id="1222" label="INADL">
    <att name="shared name" value="INADL" type="string"/>
    <att name="name" value="INADL" type="string"/>
    <att name="selected" value="0" type="boolean"/>
    <att name="CATEGORIA" value="G" type="string"/>
    <att name="node" value="11" type="integer"/>
  </node>
  <node id="1221" label="SIDT1">
    <att name="shared name" value="SIDT1" type="string"/>
    <att name="name" value="SIDT1" type="string"/>
    <att name="selected" value="0" type="boolean"/>
    <att name="CATEGORIA" value="G" type="string"/>
    <att name="node" value="11" type="integer"/>
  </node>
  <node id="1220" label="RN7SL368P">
    <att name="shared name" value="RN7SL368P" type="string"/>
    <att name="name" value="RN7SL368P" type="string"/>
    <att name="selected" value="0" type="boolean"/>
    <att name="CATEGORIA" value="G" type="string"/>
    <att name="node" value="2" type="integer"/>
  </node>
  <node id="1219" label="FAM47E">
    <att name="shared name" value="FAM47E" type="string"/>
    <att name="name" value="FAM47E" type="string"/>
    <att name="selected" value="0" type="boolean"/>
    <att name="CATEGORIA" value="G" type="string"/>
    <att name="node" value="11" type="integer"/>
  </node>
  <node id="1218" label="CAT">
    <att name="shared name" value="CAT" type="string"/>
    <att name="name" value="CAT" type="string"/>
    <att name="selected" value="0" type="boolean"/>
    <att name="CATEGORIA" value="G" type="string"/>
    <att name="node" value="5" type="integer"/>
  </node>
  <node id="1217" label="PTPRT">
    <att name="shared name" value="PTPRT" type="string"/>
    <att name="name" value="PTPRT" type="string"/>
    <att name="selected" value="0" type="boolean"/>
    <att name="CATEGORIA" value="G" type="string"/>
    <att name="node" value="11" type="integer"/>
  </node>
  <node id="1216" label="SCN2A">
    <att name="shared name" value="SCN2A" type="string"/>
    <att name="name" value="SCN2A" type="string"/>
    <att name="selected" value="0" type="boolean"/>
    <att name="CATEGORIA" value="G" type="string"/>
    <att name="node" value="7" type="integer"/>
  </node>
  <node id="1215" label="SAMD12">
    <att name="shared name" value="SAMD12" type="string"/>
    <att name="name" value="SAMD12" type="string"/>
    <att name="selected" value="0" type="boolean"/>
    <att name="CATEGORIA" value="G" type="string"/>
    <att name="node" value="11" type="integer"/>
  </node>
  <node id="1214" label="CHMP4C">
    <att name="shared name" value="CHMP4C" type="string"/>
    <att name="name" value="CHMP4C" type="string"/>
    <att name="selected" value="0" type="boolean"/>
    <att name="CATEGORIA" value="G" type="string"/>
    <att name="node" value="11" type="integer"/>
  </node>
  <node id="1213" label="TENM2">
    <att name="shared name" value="TENM2" type="string"/>
    <att name="name" value="TENM2" type="string"/>
    <att name="selected" value="0" type="boolean"/>
    <att name="CATEGORIA" value="G" type="string"/>
    <att name="node" value="7" type="integer"/>
  </node>
  <node id="1212" label="PLXNA4">
    <att name="shared name" value="PLXNA4" type="string"/>
    <att name="name" value="PLXNA4" type="string"/>
    <att name="selected" value="0" type="boolean"/>
    <att name="CATEGORIA" value="G" type="string"/>
    <att name="node" value="5" type="integer"/>
  </node>
  <node id="1211" label="LYPD6B">
    <att name="shared name" value="LYPD6B" type="string"/>
    <att name="name" value="LYPD6B" type="string"/>
    <att name="selected" value="0" type="boolean"/>
    <att name="CATEGORIA" value="G" type="string"/>
    <att name="node" value="2" type="integer"/>
  </node>
  <node id="1210" label="LGALS12">
    <att name="shared name" value="LGALS12" type="string"/>
    <att name="name" value="LGALS12" type="string"/>
    <att name="selected" value="0" type="boolean"/>
    <att name="CATEGORIA" value="G" type="string"/>
    <att name="node" value="3" type="integer"/>
  </node>
  <node id="1209" label="PPP1R1A">
    <att name="shared name" value="PPP1R1A" type="string"/>
    <att name="name" value="PPP1R1A" type="string"/>
    <att name="selected" value="0" type="boolean"/>
    <att name="CATEGORIA" value="G" type="string"/>
    <att name="node" value="3" type="integer"/>
  </node>
  <node id="1208" label="PLAUR">
    <att name="shared name" value="PLAUR" type="string"/>
    <att name="name" value="PLAUR" type="string"/>
    <att name="selected" value="0" type="boolean"/>
    <att name="CATEGORIA" value="G" type="string"/>
    <att name="node" value="1" type="integer"/>
  </node>
  <node id="1207" label="AKR1C3">
    <att name="shared name" value="AKR1C3" type="string"/>
    <att name="name" value="AKR1C3" type="string"/>
    <att name="selected" value="0" type="boolean"/>
    <att name="CATEGORIA" value="G" type="string"/>
    <att name="node" value="1" type="integer"/>
  </node>
  <node id="1206" label="CLSTN2">
    <att name="shared name" value="CLSTN2" type="string"/>
    <att name="name" value="CLSTN2" type="string"/>
    <att name="selected" value="0" type="boolean"/>
    <att name="CATEGORIA" value="G" type="string"/>
    <att name="node" value="11" type="integer"/>
  </node>
  <node id="1205" label="SMYD1">
    <att name="shared name" value="SMYD1" type="string"/>
    <att name="name" value="SMYD1" type="string"/>
    <att name="selected" value="0" type="boolean"/>
    <att name="CATEGORIA" value="G" type="string"/>
    <att name="node" value="7" type="integer"/>
  </node>
  <node id="1204" label="PDE7B">
    <att name="shared name" value="PDE7B" type="string"/>
    <att name="name" value="PDE7B" type="string"/>
    <att name="selected" value="0" type="boolean"/>
    <att name="CATEGORIA" value="G" type="string"/>
    <att name="node" value="5" type="integer"/>
  </node>
  <node id="1203" label="&amp;quot;5,6-dihydrouracil&amp;quot;">
    <att name="shared name" value="&quot;5,6-dihydrouracil&quot;" type="string"/>
    <att name="name" value="&quot;5,6-dihydrouracil&quot;" type="string"/>
    <att name="selected" value="0" type="boolean"/>
    <att name="CATEGORIA" value="M" type="string"/>
    <att name="node" value="10" type="integer"/>
  </node>
  <node id="1202" label="beta-alanine">
    <att name="shared name" value="beta-alanine" type="string"/>
    <att name="name" value="beta-alanine" type="string"/>
    <att name="selected" value="0" type="boolean"/>
    <att name="CATEGORIA" value="M" type="string"/>
    <att name="node" value="10" type="integer"/>
  </node>
  <node id="1201" label="ZNF724P">
    <att name="shared name" value="ZNF724P" type="string"/>
    <att name="name" value="ZNF724P" type="string"/>
    <att name="selected" value="0" type="boolean"/>
    <att name="CATEGORIA" value="G" type="string"/>
    <att name="node" value="9" type="integer"/>
  </node>
  <node id="1200" label="nicotinamide">
    <att name="shared name" value="nicotinamide" type="string"/>
    <att name="name" value="nicotinamide" type="string"/>
    <att name="selected" value="0" type="boolean"/>
    <att name="CATEGORIA" value="M" type="string"/>
    <att name="node" value="10" type="integer"/>
  </node>
  <node id="1199" label="ENPP2">
    <att name="shared name" value="ENPP2" type="string"/>
    <att name="name" value="ENPP2" type="string"/>
    <att name="selected" value="0" type="boolean"/>
    <att name="CATEGORIA" value="G" type="string"/>
    <att name="node" value="5" type="integer"/>
  </node>
  <node id="1198" label="SYNM">
    <att name="shared name" value="SYNM" type="string"/>
    <att name="name" value="SYNM" type="string"/>
    <att name="selected" value="0" type="boolean"/>
    <att name="CATEGORIA" value="G" type="string"/>
    <att name="node" value="7" type="integer"/>
  </node>
  <node id="1197" label="MMP19">
    <att name="shared name" value="MMP19" type="string"/>
    <att name="name" value="MMP19" type="string"/>
    <att name="selected" value="0" type="boolean"/>
    <att name="CATEGORIA" value="G" type="string"/>
    <att name="node" value="11" type="integer"/>
  </node>
  <node id="1196" label="LOC100131581">
    <att name="shared name" value="LOC100131581" type="string"/>
    <att name="name" value="LOC100131581" type="string"/>
    <att name="selected" value="0" type="boolean"/>
    <att name="CATEGORIA" value="G" type="string"/>
    <att name="node" value="9" type="integer"/>
  </node>
  <node id="1195" label="GRAMD3">
    <att name="shared name" value="GRAMD3" type="string"/>
    <att name="name" value="GRAMD3" type="string"/>
    <att name="selected" value="0" type="boolean"/>
    <att name="CATEGORIA" value="G" type="string"/>
    <att name="node" value="7" type="integer"/>
  </node>
  <node id="1194" label="X-13145">
    <att name="shared name" value="X-13145" type="string"/>
    <att name="name" value="X-13145" type="string"/>
    <att name="selected" value="0" type="boolean"/>
    <att name="CATEGORIA" value="M" type="string"/>
    <att name="node" value="10" type="integer"/>
  </node>
  <node id="1193" label="TLN2">
    <att name="shared name" value="TLN2" type="string"/>
    <att name="name" value="TLN2" type="string"/>
    <att name="selected" value="0" type="boolean"/>
    <att name="CATEGORIA" value="G" type="string"/>
    <att name="node" value="8" type="integer"/>
  </node>
  <node id="1192" label="TMEM45B">
    <att name="shared name" value="TMEM45B" type="string"/>
    <att name="name" value="TMEM45B" type="string"/>
    <att name="selected" value="0" type="boolean"/>
    <att name="CATEGORIA" value="G" type="string"/>
    <att name="node" value="12" type="integer"/>
  </node>
  <node id="1191" label="LAMC2">
    <att name="shared name" value="LAMC2" type="string"/>
    <att name="name" value="LAMC2" type="string"/>
    <att name="selected" value="0" type="boolean"/>
    <att name="CATEGORIA" value="G" type="string"/>
    <att name="node" value="7" type="integer"/>
  </node>
  <node id="1190" label="HSD17B6">
    <att name="shared name" value="HSD17B6" type="string"/>
    <att name="name" value="HSD17B6" type="string"/>
    <att name="selected" value="0" type="boolean"/>
    <att name="CATEGORIA" value="G" type="string"/>
    <att name="node" value="7" type="integer"/>
  </node>
  <node id="1189" label="5-oxoproline">
    <att name="shared name" value="5-oxoproline" type="string"/>
    <att name="name" value="5-oxoproline" type="string"/>
    <att name="selected" value="0" type="boolean"/>
    <att name="CATEGORIA" value="M" type="string"/>
    <att name="node" value="10" type="integer"/>
  </node>
  <node id="1188" label="MYB">
    <att name="shared name" value="MYB" type="string"/>
    <att name="name" value="MYB" type="string"/>
    <att name="selected" value="0" type="boolean"/>
    <att name="CATEGORIA" value="G" type="string"/>
    <att name="node" value="11" type="integer"/>
  </node>
  <node id="1187" label="ANKS1B">
    <att name="shared name" value="ANKS1B" type="string"/>
    <att name="name" value="ANKS1B" type="string"/>
    <att name="selected" value="0" type="boolean"/>
    <att name="CATEGORIA" value="G" type="string"/>
    <att name="node" value="11" type="integer"/>
  </node>
  <node id="1186" label="ALDH1L1">
    <att name="shared name" value="ALDH1L1" type="string"/>
    <att name="name" value="ALDH1L1" type="string"/>
    <att name="selected" value="0" type="boolean"/>
    <att name="CATEGORIA" value="G" type="string"/>
    <att name="node" value="3" type="integer"/>
  </node>
  <node id="1185" label="KLF4">
    <att name="shared name" value="KLF4" type="string"/>
    <att name="name" value="KLF4" type="string"/>
    <att name="selected" value="0" type="boolean"/>
    <att name="CATEGORIA" value="G" type="string"/>
    <att name="node" value="5" type="integer"/>
  </node>
  <node id="1184" label="FAM126A">
    <att name="shared name" value="FAM126A" type="string"/>
    <att name="name" value="FAM126A" type="string"/>
    <att name="selected" value="0" type="boolean"/>
    <att name="CATEGORIA" value="G" type="string"/>
    <att name="node" value="7" type="integer"/>
  </node>
  <node id="1183" label="CSN1S2AP">
    <att name="shared name" value="CSN1S2AP" type="string"/>
    <att name="name" value="CSN1S2AP" type="string"/>
    <att name="selected" value="0" type="boolean"/>
    <att name="CATEGORIA" value="G" type="string"/>
    <att name="node" value="3" type="integer"/>
  </node>
  <node id="1182" label="KLK5">
    <att name="shared name" value="KLK5" type="string"/>
    <att name="name" value="KLK5" type="string"/>
    <att name="selected" value="0" type="boolean"/>
    <att name="CATEGORIA" value="G" type="string"/>
    <att name="node" value="7" type="integer"/>
  </node>
  <node id="1181" label="ADAMTS1">
    <att name="shared name" value="ADAMTS1" type="string"/>
    <att name="name" value="ADAMTS1" type="string"/>
    <att name="selected" value="0" type="boolean"/>
    <att name="CATEGORIA" value="G" type="string"/>
    <att name="node" value="8" type="integer"/>
  </node>
  <node id="1180" label="SLC4A4">
    <att name="shared name" value="SLC4A4" type="string"/>
    <att name="name" value="SLC4A4" type="string"/>
    <att name="selected" value="0" type="boolean"/>
    <att name="CATEGORIA" value="G" type="string"/>
    <att name="node" value="5" type="integer"/>
  </node>
  <node id="1179" label="CDS1">
    <att name="shared name" value="CDS1" type="string"/>
    <att name="name" value="CDS1" type="string"/>
    <att name="selected" value="0" type="boolean"/>
    <att name="CATEGORIA" value="G" type="string"/>
    <att name="node" value="11" type="integer"/>
  </node>
  <node id="1178" label="KCNC2">
    <att name="shared name" value="KCNC2" type="string"/>
    <att name="name" value="KCNC2" type="string"/>
    <att name="selected" value="0" type="boolean"/>
    <att name="CATEGORIA" value="G" type="string"/>
    <att name="node" value="3" type="integer"/>
  </node>
  <node id="1177" label="CPA3">
    <att name="shared name" value="CPA3" type="string"/>
    <att name="name" value="CPA3" type="string"/>
    <att name="selected" value="0" type="boolean"/>
    <att name="CATEGORIA" value="G" type="string"/>
    <att name="node" value="7" type="integer"/>
  </node>
  <node id="1176" label="SLC16A7">
    <att name="shared name" value="SLC16A7" type="string"/>
    <att name="name" value="SLC16A7" type="string"/>
    <att name="selected" value="0" type="boolean"/>
    <att name="CATEGORIA" value="G" type="string"/>
    <att name="node" value="5" type="integer"/>
  </node>
  <node id="1175" label="SERPINB5">
    <att name="shared name" value="SERPINB5" type="string"/>
    <att name="name" value="SERPINB5" type="string"/>
    <att name="selected" value="0" type="boolean"/>
    <att name="CATEGORIA" value="G" type="string"/>
    <att name="node" value="7" type="integer"/>
  </node>
  <node id="1174" label="PHYHD1">
    <att name="shared name" value="PHYHD1" type="string"/>
    <att name="name" value="PHYHD1" type="string"/>
    <att name="selected" value="0" type="boolean"/>
    <att name="CATEGORIA" value="G" type="string"/>
    <att name="node" value="9" type="integer"/>
  </node>
  <node id="1173" label="KIAA1244">
    <att name="shared name" value="KIAA1244" type="string"/>
    <att name="name" value="KIAA1244" type="string"/>
    <att name="selected" value="0" type="boolean"/>
    <att name="CATEGORIA" value="G" type="string"/>
    <att name="node" value="11" type="integer"/>
  </node>
  <node id="1172" label="VTRNA1-1">
    <att name="shared name" value="VTRNA1-1" type="string"/>
    <att name="name" value="VTRNA1-1" type="string"/>
    <att name="selected" value="0" type="boolean"/>
    <att name="CATEGORIA" value="G" type="string"/>
    <att name="node" value="3" type="integer"/>
  </node>
  <node id="1171" label="AFF3">
    <att name="shared name" value="AFF3" type="string"/>
    <att name="name" value="AFF3" type="string"/>
    <att name="selected" value="0" type="boolean"/>
    <att name="CATEGORIA" value="G" type="string"/>
    <att name="node" value="11" type="integer"/>
  </node>
  <node id="1170" label="C3">
    <att name="shared name" value="C3" type="string"/>
    <att name="name" value="C3" type="string"/>
    <att name="selected" value="0" type="boolean"/>
    <att name="CATEGORIA" value="G" type="string"/>
    <att name="node" value="7" type="integer"/>
  </node>
  <node id="1169" label="MMRN1">
    <att name="shared name" value="MMRN1" type="string"/>
    <att name="name" value="MMRN1" type="string"/>
    <att name="selected" value="0" type="boolean"/>
    <att name="CATEGORIA" value="G" type="string"/>
    <att name="node" value="5" type="integer"/>
  </node>
  <node id="1168" label="MCAM">
    <att name="shared name" value="MCAM" type="string"/>
    <att name="name" value="MCAM" type="string"/>
    <att name="selected" value="0" type="boolean"/>
    <att name="CATEGORIA" value="G" type="string"/>
    <att name="node" value="8" type="integer"/>
  </node>
  <node id="1167" label="X-15161">
    <att name="shared name" value="X-15161" type="string"/>
    <att name="name" value="X-15161" type="string"/>
    <att name="selected" value="0" type="boolean"/>
    <att name="CATEGORIA" value="M" type="string"/>
    <att name="node" value="10" type="integer"/>
  </node>
  <node id="1166" label="STC2">
    <att name="shared name" value="STC2" type="string"/>
    <att name="name" value="STC2" type="string"/>
    <att name="selected" value="0" type="boolean"/>
    <att name="CATEGORIA" value="G" type="string"/>
    <att name="node" value="11" type="integer"/>
  </node>
  <node id="1165" label="ITM2A">
    <att name="shared name" value="ITM2A" type="string"/>
    <att name="name" value="ITM2A" type="string"/>
    <att name="selected" value="0" type="boolean"/>
    <att name="CATEGORIA" value="G" type="string"/>
    <att name="node" value="6" type="integer"/>
  </node>
  <node id="1164" label="2-methylbutyroylcarnitine">
    <att name="shared name" value="2-methylbutyroylcarnitine" type="string"/>
    <att name="name" value="2-methylbutyroylcarnitine" type="string"/>
    <att name="selected" value="0" type="boolean"/>
    <att name="CATEGORIA" value="M" type="string"/>
    <att name="node" value="10" type="integer"/>
  </node>
  <node id="1163" label="hydroxyisovaleroylcarnitine">
    <att name="shared name" value="hydroxyisovaleroylcarnitine" type="string"/>
    <att name="name" value="hydroxyisovaleroylcarnitine" type="string"/>
    <att name="selected" value="0" type="boolean"/>
    <att name="CATEGORIA" value="M" type="string"/>
    <att name="node" value="10" type="integer"/>
  </node>
  <node id="1162" label="MAPT">
    <att name="shared name" value="MAPT" type="string"/>
    <att name="name" value="MAPT" type="string"/>
    <att name="selected" value="0" type="boolean"/>
    <att name="CATEGORIA" value="G" type="string"/>
    <att name="node" value="11" type="integer"/>
  </node>
  <node id="1161" label="CR1">
    <att name="shared name" value="CR1" type="string"/>
    <att name="name" value="CR1" type="string"/>
    <att name="selected" value="0" type="boolean"/>
    <att name="CATEGORIA" value="G" type="string"/>
    <att name="node" value="1" type="integer"/>
  </node>
  <node id="1160" label="MYBL1">
    <att name="shared name" value="MYBL1" type="string"/>
    <att name="name" value="MYBL1" type="string"/>
    <att name="selected" value="0" type="boolean"/>
    <att name="CATEGORIA" value="G" type="string"/>
    <att name="node" value="8" type="integer"/>
  </node>
  <node id="1159" label="AK5">
    <att name="shared name" value="AK5" type="string"/>
    <att name="name" value="AK5" type="string"/>
    <att name="selected" value="0" type="boolean"/>
    <att name="CATEGORIA" value="G" type="string"/>
    <att name="node" value="9" type="integer"/>
  </node>
  <node id="1158" label="PTN">
    <att name="shared name" value="PTN" type="string"/>
    <att name="name" value="PTN" type="string"/>
    <att name="selected" value="0" type="boolean"/>
    <att name="CATEGORIA" value="G" type="string"/>
    <att name="node" value="9" type="integer"/>
  </node>
  <node id="1157" label="X-10445_200">
    <att name="shared name" value="X-10445_200" type="string"/>
    <att name="name" value="X-10445_200" type="string"/>
    <att name="selected" value="0" type="boolean"/>
    <att name="CATEGORIA" value="M" type="string"/>
    <att name="node" value="10" type="integer"/>
  </node>
  <node id="1156" label="PRLR">
    <att name="shared name" value="PRLR" type="string"/>
    <att name="name" value="PRLR" type="string"/>
    <att name="selected" value="0" type="boolean"/>
    <att name="CATEGORIA" value="G" type="string"/>
    <att name="node" value="11" type="integer"/>
  </node>
  <node id="1155" label="ITGBL1">
    <att name="shared name" value="ITGBL1" type="string"/>
    <att name="name" value="ITGBL1" type="string"/>
    <att name="selected" value="0" type="boolean"/>
    <att name="CATEGORIA" value="G" type="string"/>
    <att name="node" value="7" type="integer"/>
  </node>
  <node id="1154" label="VTRNA1-3">
    <att name="shared name" value="VTRNA1-3" type="string"/>
    <att name="name" value="VTRNA1-3" type="string"/>
    <att name="selected" value="0" type="boolean"/>
    <att name="CATEGORIA" value="G" type="string"/>
    <att name="node" value="3" type="integer"/>
  </node>
  <node id="1153" label="fumarate">
    <att name="shared name" value="fumarate" type="string"/>
    <att name="name" value="fumarate" type="string"/>
    <att name="selected" value="0" type="boolean"/>
    <att name="CATEGORIA" value="M" type="string"/>
    <att name="node" value="10" type="integer"/>
  </node>
  <node id="1152" label="GALNT16">
    <att name="shared name" value="GALNT16" type="string"/>
    <att name="name" value="GALNT16" type="string"/>
    <att name="selected" value="0" type="boolean"/>
    <att name="CATEGORIA" value="G" type="string"/>
    <att name="node" value="5" type="integer"/>
  </node>
  <node id="1151" label="CAPN6">
    <att name="shared name" value="CAPN6" type="string"/>
    <att name="name" value="CAPN6" type="string"/>
    <att name="selected" value="0" type="boolean"/>
    <att name="CATEGORIA" value="G" type="string"/>
    <att name="node" value="7" type="integer"/>
  </node>
  <node id="1150" label="DCX">
    <att name="shared name" value="DCX" type="string"/>
    <att name="name" value="DCX" type="string"/>
    <att name="selected" value="0" type="boolean"/>
    <att name="CATEGORIA" value="G" type="string"/>
    <att name="node" value="7" type="integer"/>
  </node>
  <node id="1149" label="PDLIM3">
    <att name="shared name" value="PDLIM3" type="string"/>
    <att name="name" value="PDLIM3" type="string"/>
    <att name="selected" value="0" type="boolean"/>
    <att name="CATEGORIA" value="G" type="string"/>
    <att name="node" value="7" type="integer"/>
  </node>
  <node id="1148" label="PTHLH">
    <att name="shared name" value="PTHLH" type="string"/>
    <att name="name" value="PTHLH" type="string"/>
    <att name="selected" value="0" type="boolean"/>
    <att name="CATEGORIA" value="G" type="string"/>
    <att name="node" value="7" type="integer"/>
  </node>
  <node id="1147" label="propionylcarnitine">
    <att name="shared name" value="propionylcarnitine" type="string"/>
    <att name="name" value="propionylcarnitine" type="string"/>
    <att name="selected" value="0" type="boolean"/>
    <att name="CATEGORIA" value="M" type="string"/>
    <att name="node" value="10" type="integer"/>
  </node>
  <node id="1146" label="OCLN">
    <att name="shared name" value="OCLN" type="string"/>
    <att name="name" value="OCLN" type="string"/>
    <att name="selected" value="0" type="boolean"/>
    <att name="CATEGORIA" value="G" type="string"/>
    <att name="node" value="2" type="integer"/>
  </node>
  <node id="1145" label="NAT8L">
    <att name="shared name" value="NAT8L" type="string"/>
    <att name="name" value="NAT8L" type="string"/>
    <att name="selected" value="0" type="boolean"/>
    <att name="CATEGORIA" value="G" type="string"/>
    <att name="node" value="3" type="integer"/>
  </node>
  <node id="1144" label="MT-TE">
    <att name="shared name" value="MT-TE" type="string"/>
    <att name="name" value="MT-TE" type="string"/>
    <att name="selected" value="0" type="boolean"/>
    <att name="CATEGORIA" value="G" type="string"/>
    <att name="node" value="9" type="integer"/>
  </node>
  <node id="1143" label="TFPI">
    <att name="shared name" value="TFPI" type="string"/>
    <att name="name" value="TFPI" type="string"/>
    <att name="selected" value="0" type="boolean"/>
    <att name="CATEGORIA" value="G" type="string"/>
    <att name="node" value="4" type="integer"/>
  </node>
  <node id="1142" label="AKR1C2">
    <att name="shared name" value="AKR1C2" type="string"/>
    <att name="name" value="AKR1C2" type="string"/>
    <att name="selected" value="0" type="boolean"/>
    <att name="CATEGORIA" value="G" type="string"/>
    <att name="node" value="1" type="integer"/>
  </node>
  <node id="1141" label="NRP2">
    <att name="shared name" value="NRP2" type="string"/>
    <att name="name" value="NRP2" type="string"/>
    <att name="selected" value="0" type="boolean"/>
    <att name="CATEGORIA" value="G" type="string"/>
    <att name="node" value="1" type="integer"/>
  </node>
  <node id="1140" label="FGF10">
    <att name="shared name" value="FGF10" type="string"/>
    <att name="name" value="FGF10" type="string"/>
    <att name="selected" value="0" type="boolean"/>
    <att name="CATEGORIA" value="G" type="string"/>
    <att name="node" value="4" type="integer"/>
  </node>
  <node id="1139" label="ABRACL">
    <att name="shared name" value="ABRACL" type="string"/>
    <att name="name" value="ABRACL" type="string"/>
    <att name="selected" value="0" type="boolean"/>
    <att name="CATEGORIA" value="G" type="string"/>
    <att name="node" value="9" type="integer"/>
  </node>
  <node id="1138" label="PHLDB2">
    <att name="shared name" value="PHLDB2" type="string"/>
    <att name="name" value="PHLDB2" type="string"/>
    <att name="selected" value="0" type="boolean"/>
    <att name="CATEGORIA" value="G" type="string"/>
    <att name="node" value="8" type="integer"/>
  </node>
  <node id="1137" label="GALNT15">
    <att name="shared name" value="GALNT15" type="string"/>
    <att name="name" value="GALNT15" type="string"/>
    <att name="selected" value="0" type="boolean"/>
    <att name="CATEGORIA" value="G" type="string"/>
    <att name="node" value="8" type="integer"/>
  </node>
  <node id="1136" label="MMP9">
    <att name="shared name" value="MMP9" type="string"/>
    <att name="name" value="MMP9" type="string"/>
    <att name="selected" value="0" type="boolean"/>
    <att name="CATEGORIA" value="G" type="string"/>
    <att name="node" value="1" type="integer"/>
  </node>
  <node id="1135" label="SRPX2">
    <att name="shared name" value="SRPX2" type="string"/>
    <att name="name" value="SRPX2" type="string"/>
    <att name="selected" value="0" type="boolean"/>
    <att name="CATEGORIA" value="G" type="string"/>
    <att name="node" value="7" type="integer"/>
  </node>
  <node id="1134" label="ADAMTS18">
    <att name="shared name" value="ADAMTS18" type="string"/>
    <att name="name" value="ADAMTS18" type="string"/>
    <att name="selected" value="0" type="boolean"/>
    <att name="CATEGORIA" value="G" type="string"/>
    <att name="node" value="8" type="integer"/>
  </node>
  <node id="1133" label="N-acetylmethionine">
    <att name="shared name" value="N-acetylmethionine" type="string"/>
    <att name="name" value="N-acetylmethionine" type="string"/>
    <att name="selected" value="0" type="boolean"/>
    <att name="CATEGORIA" value="M" type="string"/>
    <att name="node" value="10" type="integer"/>
  </node>
  <node id="1132" label="EMP1">
    <att name="shared name" value="EMP1" type="string"/>
    <att name="name" value="EMP1" type="string"/>
    <att name="selected" value="0" type="boolean"/>
    <att name="CATEGORIA" value="G" type="string"/>
    <att name="node" value="8" type="integer"/>
  </node>
  <node id="1131" label="HCAR1">
    <att name="shared name" value="HCAR1" type="string"/>
    <att name="name" value="HCAR1" type="string"/>
    <att name="selected" value="0" type="boolean"/>
    <att name="CATEGORIA" value="G" type="string"/>
    <att name="node" value="9" type="integer"/>
  </node>
  <node id="1130" label="RFX2">
    <att name="shared name" value="RFX2" type="string"/>
    <att name="name" value="RFX2" type="string"/>
    <att name="selected" value="0" type="boolean"/>
    <att name="CATEGORIA" value="G" type="string"/>
    <att name="node" value="7" type="integer"/>
  </node>
  <node id="1129" label="PLEKHF2">
    <att name="shared name" value="PLEKHF2" type="string"/>
    <att name="name" value="PLEKHF2" type="string"/>
    <att name="selected" value="0" type="boolean"/>
    <att name="CATEGORIA" value="G" type="string"/>
    <att name="node" value="11" type="integer"/>
  </node>
  <node id="1128" label="RERG">
    <att name="shared name" value="RERG" type="string"/>
    <att name="name" value="RERG" type="string"/>
    <att name="selected" value="0" type="boolean"/>
    <att name="CATEGORIA" value="G" type="string"/>
    <att name="node" value="11" type="integer"/>
  </node>
  <node id="1127" label="RNF122">
    <att name="shared name" value="RNF122" type="string"/>
    <att name="name" value="RNF122" type="string"/>
    <att name="selected" value="0" type="boolean"/>
    <att name="CATEGORIA" value="G" type="string"/>
    <att name="node" value="6" type="integer"/>
  </node>
  <node id="1126" label="CX3CL1">
    <att name="shared name" value="CX3CL1" type="string"/>
    <att name="name" value="CX3CL1" type="string"/>
    <att name="selected" value="0" type="boolean"/>
    <att name="CATEGORIA" value="G" type="string"/>
    <att name="node" value="7" type="integer"/>
  </node>
  <node id="1125" label="ELF3">
    <att name="shared name" value="ELF3" type="string"/>
    <att name="name" value="ELF3" type="string"/>
    <att name="selected" value="0" type="boolean"/>
    <att name="CATEGORIA" value="G" type="string"/>
    <att name="node" value="2" type="integer"/>
  </node>
  <node id="1124" label="CCDC74A">
    <att name="shared name" value="CCDC74A" type="string"/>
    <att name="name" value="CCDC74A" type="string"/>
    <att name="selected" value="0" type="boolean"/>
    <att name="CATEGORIA" value="G" type="string"/>
    <att name="node" value="11" type="integer"/>
  </node>
  <node id="1123" label="PTGIS">
    <att name="shared name" value="PTGIS" type="string"/>
    <att name="name" value="PTGIS" type="string"/>
    <att name="selected" value="0" type="boolean"/>
    <att name="CATEGORIA" value="G" type="string"/>
    <att name="node" value="7" type="integer"/>
  </node>
  <node id="1122" label="MT-TP">
    <att name="shared name" value="MT-TP" type="string"/>
    <att name="name" value="MT-TP" type="string"/>
    <att name="selected" value="0" type="boolean"/>
    <att name="CATEGORIA" value="G" type="string"/>
    <att name="node" value="9" type="integer"/>
  </node>
  <node id="1121" label="KCNAB1">
    <att name="shared name" value="KCNAB1" type="string"/>
    <att name="name" value="KCNAB1" type="string"/>
    <att name="selected" value="0" type="boolean"/>
    <att name="CATEGORIA" value="G" type="string"/>
    <att name="node" value="8" type="integer"/>
  </node>
  <node id="1120" label="CLMP">
    <att name="shared name" value="CLMP" type="string"/>
    <att name="name" value="CLMP" type="string"/>
    <att name="selected" value="0" type="boolean"/>
    <att name="CATEGORIA" value="G" type="string"/>
    <att name="node" value="8" type="integer"/>
  </node>
  <node id="1119" label="KIAA1377">
    <att name="shared name" value="KIAA1377" type="string"/>
    <att name="name" value="KIAA1377" type="string"/>
    <att name="selected" value="0" type="boolean"/>
    <att name="CATEGORIA" value="G" type="string"/>
    <att name="node" value="9" type="integer"/>
  </node>
  <node id="1118" label="STARD10">
    <att name="shared name" value="STARD10" type="string"/>
    <att name="name" value="STARD10" type="string"/>
    <att name="selected" value="0" type="boolean"/>
    <att name="CATEGORIA" value="G" type="string"/>
    <att name="node" value="11" type="integer"/>
  </node>
  <node id="1117" label="RNF180">
    <att name="shared name" value="RNF180" type="string"/>
    <att name="name" value="RNF180" type="string"/>
    <att name="selected" value="0" type="boolean"/>
    <att name="CATEGORIA" value="G" type="string"/>
    <att name="node" value="7" type="integer"/>
  </node>
  <node id="1116" label="X-14600">
    <att name="shared name" value="X-14600" type="string"/>
    <att name="name" value="X-14600" type="string"/>
    <att name="selected" value="0" type="boolean"/>
    <att name="CATEGORIA" value="M" type="string"/>
    <att name="node" value="8" type="integer"/>
  </node>
  <node id="1115" label="X-14611">
    <att name="shared name" value="X-14611" type="string"/>
    <att name="name" value="X-14611" type="string"/>
    <att name="selected" value="0" type="boolean"/>
    <att name="CATEGORIA" value="M" type="string"/>
    <att name="node" value="8" type="integer"/>
  </node>
  <node id="1114" label="CPE">
    <att name="shared name" value="CPE" type="string"/>
    <att name="name" value="CPE" type="string"/>
    <att name="selected" value="0" type="boolean"/>
    <att name="CATEGORIA" value="G" type="string"/>
    <att name="node" value="7" type="integer"/>
  </node>
  <node id="1113" label="CATSPERB">
    <att name="shared name" value="CATSPERB" type="string"/>
    <att name="name" value="CATSPERB" type="string"/>
    <att name="selected" value="0" type="boolean"/>
    <att name="CATEGORIA" value="G" type="string"/>
    <att name="node" value="11" type="integer"/>
  </node>
  <node id="1112" label="TC2N">
    <att name="shared name" value="TC2N" type="string"/>
    <att name="name" value="TC2N" type="string"/>
    <att name="selected" value="0" type="boolean"/>
    <att name="CATEGORIA" value="G" type="string"/>
    <att name="node" value="11" type="integer"/>
  </node>
  <node id="1111" label="MIR27B">
    <att name="shared name" value="MIR27B" type="string"/>
    <att name="name" value="MIR27B" type="string"/>
    <att name="selected" value="0" type="boolean"/>
    <att name="CATEGORIA" value="G" type="string"/>
    <att name="node" value="7" type="integer"/>
  </node>
  <node id="1110" label="AKAP2">
    <att name="shared name" value="AKAP2" type="string"/>
    <att name="name" value="AKAP2" type="string"/>
    <att name="selected" value="0" type="boolean"/>
    <att name="CATEGORIA" value="G" type="string"/>
    <att name="node" value="8" type="integer"/>
  </node>
  <node id="1109" label="BANK1">
    <att name="shared name" value="BANK1" type="string"/>
    <att name="name" value="BANK1" type="string"/>
    <att name="selected" value="0" type="boolean"/>
    <att name="CATEGORIA" value="G" type="string"/>
    <att name="node" value="1" type="integer"/>
  </node>
  <node id="1108" label="TACR1">
    <att name="shared name" value="TACR1" type="string"/>
    <att name="name" value="TACR1" type="string"/>
    <att name="selected" value="0" type="boolean"/>
    <att name="CATEGORIA" value="G" type="string"/>
    <att name="node" value="5" type="integer"/>
  </node>
  <node id="1107" label="CMBL">
    <att name="shared name" value="CMBL" type="string"/>
    <att name="name" value="CMBL" type="string"/>
    <att name="selected" value="0" type="boolean"/>
    <att name="CATEGORIA" value="G" type="string"/>
    <att name="node" value="11" type="integer"/>
  </node>
  <node id="1106" label="SLC38A1">
    <att name="shared name" value="SLC38A1" type="string"/>
    <att name="name" value="SLC38A1" type="string"/>
    <att name="selected" value="0" type="boolean"/>
    <att name="CATEGORIA" value="G" type="string"/>
    <att name="node" value="11" type="integer"/>
  </node>
  <node id="1105" label="SLC39A6">
    <att name="shared name" value="SLC39A6" type="string"/>
    <att name="name" value="SLC39A6" type="string"/>
    <att name="selected" value="0" type="boolean"/>
    <att name="CATEGORIA" value="G" type="string"/>
    <att name="node" value="11" type="integer"/>
  </node>
  <node id="1104" label="SYTL2">
    <att name="shared name" value="SYTL2" type="string"/>
    <att name="name" value="SYTL2" type="string"/>
    <att name="selected" value="0" type="boolean"/>
    <att name="CATEGORIA" value="G" type="string"/>
    <att name="node" value="11" type="integer"/>
  </node>
  <node id="1103" label="stearidonate(18:4n3)">
    <att name="shared name" value="stearidonate(18:4n3)" type="string"/>
    <att name="name" value="stearidonate(18:4n3)" type="string"/>
    <att name="selected" value="0" type="boolean"/>
    <att name="CATEGORIA" value="M" type="string"/>
    <att name="node" value="10" type="integer"/>
  </node>
  <node id="1102" label="DHFR">
    <att name="shared name" value="DHFR" type="string"/>
    <att name="name" value="DHFR" type="string"/>
    <att name="selected" value="0" type="boolean"/>
    <att name="CATEGORIA" value="G" type="string"/>
    <att name="node" value="8" type="integer"/>
  </node>
  <node id="1101" label="CCL13">
    <att name="shared name" value="CCL13" type="string"/>
    <att name="name" value="CCL13" type="string"/>
    <att name="selected" value="0" type="boolean"/>
    <att name="CATEGORIA" value="G" type="string"/>
    <att name="node" value="1" type="integer"/>
  </node>
  <node id="1100" label="APOD">
    <att name="shared name" value="APOD" type="string"/>
    <att name="name" value="APOD" type="string"/>
    <att name="selected" value="0" type="boolean"/>
    <att name="CATEGORIA" value="G" type="string"/>
    <att name="node" value="4" type="integer"/>
  </node>
  <node id="1099" label="NRG1">
    <att name="shared name" value="NRG1" type="string"/>
    <att name="name" value="NRG1" type="string"/>
    <att name="selected" value="0" type="boolean"/>
    <att name="CATEGORIA" value="G" type="string"/>
    <att name="node" value="9" type="integer"/>
  </node>
  <node id="1098" label="DAPP1">
    <att name="shared name" value="DAPP1" type="string"/>
    <att name="name" value="DAPP1" type="string"/>
    <att name="selected" value="0" type="boolean"/>
    <att name="CATEGORIA" value="G" type="string"/>
    <att name="node" value="1" type="integer"/>
  </node>
  <node id="1097" label="GXYLT2">
    <att name="shared name" value="GXYLT2" type="string"/>
    <att name="name" value="GXYLT2" type="string"/>
    <att name="selected" value="0" type="boolean"/>
    <att name="CATEGORIA" value="G" type="string"/>
    <att name="node" value="7" type="integer"/>
  </node>
  <node id="1096" label="2-aminobutyrate">
    <att name="shared name" value="2-aminobutyrate" type="string"/>
    <att name="name" value="2-aminobutyrate" type="string"/>
    <att name="selected" value="0" type="boolean"/>
    <att name="CATEGORIA" value="M" type="string"/>
    <att name="node" value="10" type="integer"/>
  </node>
  <node id="1095" label="SPINT2">
    <att name="shared name" value="SPINT2" type="string"/>
    <att name="name" value="SPINT2" type="string"/>
    <att name="selected" value="0" type="boolean"/>
    <att name="CATEGORIA" value="G" type="string"/>
    <att name="node" value="11" type="integer"/>
  </node>
  <node id="1094" label="HIST1H2BG">
    <att name="shared name" value="HIST1H2BG" type="string"/>
    <att name="name" value="HIST1H2BG" type="string"/>
    <att name="selected" value="0" type="boolean"/>
    <att name="CATEGORIA" value="G" type="string"/>
    <att name="node" value="9" type="integer"/>
  </node>
  <node id="1093" label="GAGE12F">
    <att name="shared name" value="GAGE12F" type="string"/>
    <att name="name" value="GAGE12F" type="string"/>
    <att name="selected" value="0" type="boolean"/>
    <att name="CATEGORIA" value="G" type="string"/>
    <att name="node" value="9" type="integer"/>
  </node>
  <node id="1092" label="TDO2">
    <att name="shared name" value="TDO2" type="string"/>
    <att name="name" value="TDO2" type="string"/>
    <att name="selected" value="0" type="boolean"/>
    <att name="CATEGORIA" value="G" type="string"/>
    <att name="node" value="1" type="integer"/>
  </node>
  <node id="1091" label="CCL18">
    <att name="shared name" value="CCL18" type="string"/>
    <att name="name" value="CCL18" type="string"/>
    <att name="selected" value="0" type="boolean"/>
    <att name="CATEGORIA" value="G" type="string"/>
    <att name="node" value="1" type="integer"/>
  </node>
  <node id="1090" label="GRP">
    <att name="shared name" value="GRP" type="string"/>
    <att name="name" value="GRP" type="string"/>
    <att name="selected" value="0" type="boolean"/>
    <att name="CATEGORIA" value="G" type="string"/>
    <att name="node" value="8" type="integer"/>
  </node>
  <node id="1089" label="BCAS1">
    <att name="shared name" value="BCAS1" type="string"/>
    <att name="name" value="BCAS1" type="string"/>
    <att name="selected" value="0" type="boolean"/>
    <att name="CATEGORIA" value="G" type="string"/>
    <att name="node" value="11" type="integer"/>
  </node>
  <node id="1088" label="DNAH5">
    <att name="shared name" value="DNAH5" type="string"/>
    <att name="name" value="DNAH5" type="string"/>
    <att name="selected" value="0" type="boolean"/>
    <att name="CATEGORIA" value="G" type="string"/>
    <att name="node" value="11" type="integer"/>
  </node>
  <node id="1087" label="LRRC17">
    <att name="shared name" value="LRRC17" type="string"/>
    <att name="name" value="LRRC17" type="string"/>
    <att name="selected" value="0" type="boolean"/>
    <att name="CATEGORIA" value="G" type="string"/>
    <att name="node" value="7" type="integer"/>
  </node>
  <node id="1086" label="ENPP1">
    <att name="shared name" value="ENPP1" type="string"/>
    <att name="name" value="ENPP1" type="string"/>
    <att name="selected" value="0" type="boolean"/>
    <att name="CATEGORIA" value="G" type="string"/>
    <att name="node" value="11" type="integer"/>
  </node>
  <node id="1085" label="POLE2">
    <att name="shared name" value="POLE2" type="string"/>
    <att name="name" value="POLE2" type="string"/>
    <att name="selected" value="0" type="boolean"/>
    <att name="CATEGORIA" value="G" type="string"/>
    <att name="node" value="9" type="integer"/>
  </node>
  <node id="1084" label="WLS">
    <att name="shared name" value="WLS" type="string"/>
    <att name="name" value="WLS" type="string"/>
    <att name="selected" value="0" type="boolean"/>
    <att name="CATEGORIA" value="G" type="string"/>
    <att name="node" value="7" type="integer"/>
  </node>
  <node id="1083" label="SLC26A5">
    <att name="shared name" value="SLC26A5" type="string"/>
    <att name="name" value="SLC26A5" type="string"/>
    <att name="selected" value="0" type="boolean"/>
    <att name="CATEGORIA" value="G" type="string"/>
    <att name="node" value="7" type="integer"/>
  </node>
  <node id="1082" label="SH3BGRL2">
    <att name="shared name" value="SH3BGRL2" type="string"/>
    <att name="name" value="SH3BGRL2" type="string"/>
    <att name="selected" value="0" type="boolean"/>
    <att name="CATEGORIA" value="G" type="string"/>
    <att name="node" value="7" type="integer"/>
  </node>
  <node id="1081" label="IGKV5-2">
    <att name="shared name" value="IGKV5-2" type="string"/>
    <att name="name" value="IGKV5-2" type="string"/>
    <att name="selected" value="0" type="boolean"/>
    <att name="CATEGORIA" value="G" type="string"/>
    <att name="node" value="1" type="integer"/>
  </node>
  <node id="1080" label="inosine">
    <att name="shared name" value="inosine" type="string"/>
    <att name="name" value="inosine" type="string"/>
    <att name="selected" value="0" type="boolean"/>
    <att name="CATEGORIA" value="M" type="string"/>
    <att name="node" value="10" type="integer"/>
  </node>
  <node id="1079" label="PSMD3">
    <att name="shared name" value="PSMD3" type="string"/>
    <att name="name" value="PSMD3" type="string"/>
    <att name="selected" value="0" type="boolean"/>
    <att name="CATEGORIA" value="G" type="string"/>
    <att name="node" value="9" type="integer"/>
  </node>
  <node id="1078" label="GREM1">
    <att name="shared name" value="GREM1" type="string"/>
    <att name="name" value="GREM1" type="string"/>
    <att name="selected" value="0" type="boolean"/>
    <att name="CATEGORIA" value="G" type="string"/>
    <att name="node" value="7" type="integer"/>
  </node>
  <node id="1077" label="GFRA1">
    <att name="shared name" value="GFRA1" type="string"/>
    <att name="name" value="GFRA1" type="string"/>
    <att name="selected" value="0" type="boolean"/>
    <att name="CATEGORIA" value="G" type="string"/>
    <att name="node" value="11" type="integer"/>
  </node>
  <node id="1076" label="HAS2">
    <att name="shared name" value="HAS2" type="string"/>
    <att name="name" value="HAS2" type="string"/>
    <att name="selected" value="0" type="boolean"/>
    <att name="CATEGORIA" value="G" type="string"/>
    <att name="node" value="8" type="integer"/>
  </node>
  <node id="1075" label="ADRA2A">
    <att name="shared name" value="ADRA2A" type="string"/>
    <att name="name" value="ADRA2A" type="string"/>
    <att name="selected" value="0" type="boolean"/>
    <att name="CATEGORIA" value="G" type="string"/>
    <att name="node" value="7" type="integer"/>
  </node>
  <node id="1074" label="TMEM30B">
    <att name="shared name" value="TMEM30B" type="string"/>
    <att name="name" value="TMEM30B" type="string"/>
    <att name="selected" value="0" type="boolean"/>
    <att name="CATEGORIA" value="G" type="string"/>
    <att name="node" value="2" type="integer"/>
  </node>
  <node id="1073" label="pseudouridine">
    <att name="shared name" value="pseudouridine" type="string"/>
    <att name="name" value="pseudouridine" type="string"/>
    <att name="selected" value="0" type="boolean"/>
    <att name="CATEGORIA" value="M" type="string"/>
    <att name="node" value="10" type="integer"/>
  </node>
  <node id="1072" label="urea">
    <att name="shared name" value="urea" type="string"/>
    <att name="name" value="urea" type="string"/>
    <att name="selected" value="0" type="boolean"/>
    <att name="CATEGORIA" value="M" type="string"/>
    <att name="node" value="10" type="integer"/>
  </node>
  <node id="1071" label="SPTBN1">
    <att name="shared name" value="SPTBN1" type="string"/>
    <att name="name" value="SPTBN1" type="string"/>
    <att name="selected" value="0" type="boolean"/>
    <att name="CATEGORIA" value="G" type="string"/>
    <att name="node" value="5" type="integer"/>
  </node>
  <node id="1070" label="FPR2">
    <att name="shared name" value="FPR2" type="string"/>
    <att name="name" value="FPR2" type="string"/>
    <att name="selected" value="0" type="boolean"/>
    <att name="CATEGORIA" value="G" type="string"/>
    <att name="node" value="1" type="integer"/>
  </node>
  <node id="1069" label="SLC16A10">
    <att name="shared name" value="SLC16A10" type="string"/>
    <att name="name" value="SLC16A10" type="string"/>
    <att name="selected" value="0" type="boolean"/>
    <att name="CATEGORIA" value="G" type="string"/>
    <att name="node" value="1" type="integer"/>
  </node>
  <node id="1068" label="ACADSB">
    <att name="shared name" value="ACADSB" type="string"/>
    <att name="name" value="ACADSB" type="string"/>
    <att name="selected" value="0" type="boolean"/>
    <att name="CATEGORIA" value="G" type="string"/>
    <att name="node" value="11" type="integer"/>
  </node>
  <node id="1067" label="CALCRL">
    <att name="shared name" value="CALCRL" type="string"/>
    <att name="name" value="CALCRL" type="string"/>
    <att name="selected" value="0" type="boolean"/>
    <att name="CATEGORIA" value="G" type="string"/>
    <att name="node" value="8" type="integer"/>
  </node>
  <node id="1066" label="MAP1B">
    <att name="shared name" value="MAP1B" type="string"/>
    <att name="name" value="MAP1B" type="string"/>
    <att name="selected" value="0" type="boolean"/>
    <att name="CATEGORIA" value="G" type="string"/>
    <att name="node" value="8" type="integer"/>
  </node>
  <node id="1065" label="RNU6-316P">
    <att name="shared name" value="RNU6-316P" type="string"/>
    <att name="name" value="RNU6-316P" type="string"/>
    <att name="selected" value="0" type="boolean"/>
    <att name="CATEGORIA" value="G" type="string"/>
    <att name="node" value="11" type="integer"/>
  </node>
  <node id="1064" label="PRSS8">
    <att name="shared name" value="PRSS8" type="string"/>
    <att name="name" value="PRSS8" type="string"/>
    <att name="selected" value="0" type="boolean"/>
    <att name="CATEGORIA" value="G" type="string"/>
    <att name="node" value="11" type="integer"/>
  </node>
  <node id="1063" label="CLDN4">
    <att name="shared name" value="CLDN4" type="string"/>
    <att name="name" value="CLDN4" type="string"/>
    <att name="selected" value="0" type="boolean"/>
    <att name="CATEGORIA" value="G" type="string"/>
    <att name="node" value="11" type="integer"/>
  </node>
  <node id="1062" label="BST2">
    <att name="shared name" value="BST2" type="string"/>
    <att name="name" value="BST2" type="string"/>
    <att name="selected" value="0" type="boolean"/>
    <att name="CATEGORIA" value="G" type="string"/>
    <att name="node" value="1" type="integer"/>
  </node>
  <node id="1061" label="EFHD1">
    <att name="shared name" value="EFHD1" type="string"/>
    <att name="name" value="EFHD1" type="string"/>
    <att name="selected" value="0" type="boolean"/>
    <att name="CATEGORIA" value="G" type="string"/>
    <att name="node" value="11" type="integer"/>
  </node>
  <node id="1060" label="MT-TH">
    <att name="shared name" value="MT-TH" type="string"/>
    <att name="name" value="MT-TH" type="string"/>
    <att name="selected" value="0" type="boolean"/>
    <att name="CATEGORIA" value="G" type="string"/>
    <att name="node" value="9" type="integer"/>
  </node>
  <node id="1059" label="RGCC">
    <att name="shared name" value="RGCC" type="string"/>
    <att name="name" value="RGCC" type="string"/>
    <att name="selected" value="0" type="boolean"/>
    <att name="CATEGORIA" value="G" type="string"/>
    <att name="node" value="8" type="integer"/>
  </node>
  <node id="1058" label="HIST1H3I">
    <att name="shared name" value="HIST1H3I" type="string"/>
    <att name="name" value="HIST1H3I" type="string"/>
    <att name="selected" value="0" type="boolean"/>
    <att name="CATEGORIA" value="G" type="string"/>
    <att name="node" value="9" type="integer"/>
  </node>
  <node id="1057" label="PROM1">
    <att name="shared name" value="PROM1" type="string"/>
    <att name="name" value="PROM1" type="string"/>
    <att name="selected" value="0" type="boolean"/>
    <att name="CATEGORIA" value="G" type="string"/>
    <att name="node" value="7" type="integer"/>
  </node>
  <node id="1056" label="RGS1">
    <att name="shared name" value="RGS1" type="string"/>
    <att name="name" value="RGS1" type="string"/>
    <att name="selected" value="0" type="boolean"/>
    <att name="CATEGORIA" value="G" type="string"/>
    <att name="node" value="1" type="integer"/>
  </node>
  <node id="1055" label="C9orf152">
    <att name="shared name" value="C9orf152" type="string"/>
    <att name="name" value="C9orf152" type="string"/>
    <att name="selected" value="0" type="boolean"/>
    <att name="CATEGORIA" value="G" type="string"/>
    <att name="node" value="11" type="integer"/>
  </node>
  <node id="1054" label="cytidine5&amp;apos;-diphosphocholine">
    <att name="shared name" value="cytidine5&apos;-diphosphocholine" type="string"/>
    <att name="name" value="cytidine5&apos;-diphosphocholine" type="string"/>
    <att name="selected" value="0" type="boolean"/>
    <att name="CATEGORIA" value="M" type="string"/>
    <att name="node" value="10" type="integer"/>
  </node>
  <node id="1053" label="kynurenine">
    <att name="shared name" value="kynurenine" type="string"/>
    <att name="name" value="kynurenine" type="string"/>
    <att name="selected" value="0" type="boolean"/>
    <att name="CATEGORIA" value="M" type="string"/>
    <att name="node" value="10" type="integer"/>
  </node>
  <node id="1052" label="AZGP1">
    <att name="shared name" value="AZGP1" type="string"/>
    <att name="name" value="AZGP1" type="string"/>
    <att name="selected" value="0" type="boolean"/>
    <att name="CATEGORIA" value="G" type="string"/>
    <att name="node" value="11" type="integer"/>
  </node>
  <node id="1051" label="MET">
    <att name="shared name" value="MET" type="string"/>
    <att name="name" value="MET" type="string"/>
    <att name="selected" value="0" type="boolean"/>
    <att name="CATEGORIA" value="G" type="string"/>
    <att name="node" value="7" type="integer"/>
  </node>
  <node id="1050" label="POF1B">
    <att name="shared name" value="POF1B" type="string"/>
    <att name="name" value="POF1B" type="string"/>
    <att name="selected" value="0" type="boolean"/>
    <att name="CATEGORIA" value="G" type="string"/>
    <att name="node" value="12" type="integer"/>
  </node>
  <node id="1049" label="GSTM2">
    <att name="shared name" value="GSTM2" type="string"/>
    <att name="name" value="GSTM2" type="string"/>
    <att name="selected" value="0" type="boolean"/>
    <att name="CATEGORIA" value="G" type="string"/>
    <att name="node" value="9" type="integer"/>
  </node>
  <node id="1048" label="EFNA3">
    <att name="shared name" value="EFNA3" type="string"/>
    <att name="name" value="EFNA3" type="string"/>
    <att name="selected" value="0" type="boolean"/>
    <att name="CATEGORIA" value="G" type="string"/>
    <att name="node" value="9" type="integer"/>
  </node>
  <node id="1047" label="EFNA4">
    <att name="shared name" value="EFNA4" type="string"/>
    <att name="name" value="EFNA4" type="string"/>
    <att name="selected" value="0" type="boolean"/>
    <att name="CATEGORIA" value="G" type="string"/>
    <att name="node" value="9" type="integer"/>
  </node>
  <node id="1046" label="FGF16">
    <att name="shared name" value="FGF16" type="string"/>
    <att name="name" value="FGF16" type="string"/>
    <att name="selected" value="0" type="boolean"/>
    <att name="CATEGORIA" value="G" type="string"/>
    <att name="node" value="7" type="integer"/>
  </node>
  <node id="1045" label="FAM89A">
    <att name="shared name" value="FAM89A" type="string"/>
    <att name="name" value="FAM89A" type="string"/>
    <att name="selected" value="0" type="boolean"/>
    <att name="CATEGORIA" value="G" type="string"/>
    <att name="node" value="5" type="integer"/>
  </node>
  <node id="1044" label="MOCS1">
    <att name="shared name" value="MOCS1" type="string"/>
    <att name="name" value="MOCS1" type="string"/>
    <att name="selected" value="0" type="boolean"/>
    <att name="CATEGORIA" value="G" type="string"/>
    <att name="node" value="7" type="integer"/>
  </node>
  <node id="1043" label="ANO2">
    <att name="shared name" value="ANO2" type="string"/>
    <att name="name" value="ANO2" type="string"/>
    <att name="selected" value="0" type="boolean"/>
    <att name="CATEGORIA" value="G" type="string"/>
    <att name="node" value="8" type="integer"/>
  </node>
  <node id="1042" label="MIR205">
    <att name="shared name" value="MIR205" type="string"/>
    <att name="name" value="MIR205" type="string"/>
    <att name="selected" value="0" type="boolean"/>
    <att name="CATEGORIA" value="G" type="string"/>
    <att name="node" value="7" type="integer"/>
  </node>
  <node id="1041" label="DSG3">
    <att name="shared name" value="DSG3" type="string"/>
    <att name="name" value="DSG3" type="string"/>
    <att name="selected" value="0" type="boolean"/>
    <att name="CATEGORIA" value="G" type="string"/>
    <att name="node" value="7" type="integer"/>
  </node>
  <node id="1040" label="DSC3">
    <att name="shared name" value="DSC3" type="string"/>
    <att name="name" value="DSC3" type="string"/>
    <att name="selected" value="0" type="boolean"/>
    <att name="CATEGORIA" value="G" type="string"/>
    <att name="node" value="7" type="integer"/>
  </node>
  <node id="1039" label="CRABP1">
    <att name="shared name" value="CRABP1" type="string"/>
    <att name="name" value="CRABP1" type="string"/>
    <att name="selected" value="0" type="boolean"/>
    <att name="CATEGORIA" value="G" type="string"/>
    <att name="node" value="7" type="integer"/>
  </node>
  <node id="1038" label="CRYBG3">
    <att name="shared name" value="CRYBG3" type="string"/>
    <att name="name" value="CRYBG3" type="string"/>
    <att name="selected" value="0" type="boolean"/>
    <att name="CATEGORIA" value="G" type="string"/>
    <att name="node" value="6" type="integer"/>
  </node>
  <node id="1037" label="FBP1">
    <att name="shared name" value="FBP1" type="string"/>
    <att name="name" value="FBP1" type="string"/>
    <att name="selected" value="0" type="boolean"/>
    <att name="CATEGORIA" value="G" type="string"/>
    <att name="node" value="9" type="integer"/>
  </node>
  <node id="1036" label="SLC7A8">
    <att name="shared name" value="SLC7A8" type="string"/>
    <att name="name" value="SLC7A8" type="string"/>
    <att name="selected" value="0" type="boolean"/>
    <att name="CATEGORIA" value="G" type="string"/>
    <att name="node" value="9" type="integer"/>
  </node>
  <node id="1035" label="C1QTNF3">
    <att name="shared name" value="C1QTNF3" type="string"/>
    <att name="name" value="C1QTNF3" type="string"/>
    <att name="selected" value="0" type="boolean"/>
    <att name="CATEGORIA" value="G" type="string"/>
    <att name="node" value="7" type="integer"/>
  </node>
  <node id="1034" label="TNFAIP6">
    <att name="shared name" value="TNFAIP6" type="string"/>
    <att name="name" value="TNFAIP6" type="string"/>
    <att name="selected" value="0" type="boolean"/>
    <att name="CATEGORIA" value="G" type="string"/>
    <att name="node" value="7" type="integer"/>
  </node>
  <node id="1033" label="TMEM100">
    <att name="shared name" value="TMEM100" type="string"/>
    <att name="name" value="TMEM100" type="string"/>
    <att name="selected" value="0" type="boolean"/>
    <att name="CATEGORIA" value="G" type="string"/>
    <att name="node" value="3" type="integer"/>
  </node>
  <node id="1032" label="CCL2">
    <att name="shared name" value="CCL2" type="string"/>
    <att name="name" value="CCL2" type="string"/>
    <att name="selected" value="0" type="boolean"/>
    <att name="CATEGORIA" value="G" type="string"/>
    <att name="node" value="8" type="integer"/>
  </node>
  <node id="1031" label="NAT1">
    <att name="shared name" value="NAT1" type="string"/>
    <att name="name" value="NAT1" type="string"/>
    <att name="selected" value="0" type="boolean"/>
    <att name="CATEGORIA" value="G" type="string"/>
    <att name="node" value="11" type="integer"/>
  </node>
  <node id="1030" label="DNAJC12">
    <att name="shared name" value="DNAJC12" type="string"/>
    <att name="name" value="DNAJC12" type="string"/>
    <att name="selected" value="0" type="boolean"/>
    <att name="CATEGORIA" value="G" type="string"/>
    <att name="node" value="11" type="integer"/>
  </node>
  <node id="1029" label="CLDN7">
    <att name="shared name" value="CLDN7" type="string"/>
    <att name="name" value="CLDN7" type="string"/>
    <att name="selected" value="0" type="boolean"/>
    <att name="CATEGORIA" value="G" type="string"/>
    <att name="node" value="11" type="integer"/>
  </node>
  <node id="1028" label="P2RY14">
    <att name="shared name" value="P2RY14" type="string"/>
    <att name="name" value="P2RY14" type="string"/>
    <att name="selected" value="0" type="boolean"/>
    <att name="CATEGORIA" value="G" type="string"/>
    <att name="node" value="5" type="integer"/>
  </node>
  <node id="1027" label="C3orf55">
    <att name="shared name" value="C3orf55" type="string"/>
    <att name="name" value="C3orf55" type="string"/>
    <att name="selected" value="0" type="boolean"/>
    <att name="CATEGORIA" value="G" type="string"/>
    <att name="node" value="4" type="integer"/>
  </node>
  <node id="1026" label="CXCL2">
    <att name="shared name" value="CXCL2" type="string"/>
    <att name="name" value="CXCL2" type="string"/>
    <att name="selected" value="0" type="boolean"/>
    <att name="CATEGORIA" value="G" type="string"/>
    <att name="node" value="8" type="integer"/>
  </node>
  <node id="1025" label="RRAGD">
    <att name="shared name" value="RRAGD" type="string"/>
    <att name="name" value="RRAGD" type="string"/>
    <att name="selected" value="0" type="boolean"/>
    <att name="CATEGORIA" value="G" type="string"/>
    <att name="node" value="2" type="integer"/>
  </node>
  <node id="1024" label="GLRA3">
    <att name="shared name" value="GLRA3" type="string"/>
    <att name="name" value="GLRA3" type="string"/>
    <att name="selected" value="0" type="boolean"/>
    <att name="CATEGORIA" value="G" type="string"/>
    <att name="node" value="2" type="integer"/>
  </node>
  <node id="1023" label="ARHGAP36">
    <att name="shared name" value="ARHGAP36" type="string"/>
    <att name="name" value="ARHGAP36" type="string"/>
    <att name="selected" value="0" type="boolean"/>
    <att name="CATEGORIA" value="G" type="string"/>
    <att name="node" value="2" type="integer"/>
  </node>
  <node id="1022" label="cis-vaccenate(18:1n7)">
    <att name="shared name" value="cis-vaccenate(18:1n7)" type="string"/>
    <att name="name" value="cis-vaccenate(18:1n7)" type="string"/>
    <att name="selected" value="0" type="boolean"/>
    <att name="CATEGORIA" value="M" type="string"/>
    <att name="node" value="10" type="integer"/>
  </node>
  <node id="1021" label="MT1M">
    <att name="shared name" value="MT1M" type="string"/>
    <att name="name" value="MT1M" type="string"/>
    <att name="selected" value="0" type="boolean"/>
    <att name="CATEGORIA" value="G" type="string"/>
    <att name="node" value="8" type="integer"/>
  </node>
  <node id="1020" label="MT1X">
    <att name="shared name" value="MT1X" type="string"/>
    <att name="name" value="MT1X" type="string"/>
    <att name="selected" value="0" type="boolean"/>
    <att name="CATEGORIA" value="G" type="string"/>
    <att name="node" value="8" type="integer"/>
  </node>
[truncated: 1,200,351 more chars]
