# Supplementary material for: Computational models applied to metabolomics data hints at the relevance of glutamine metabolism in breast cancer
Source: BMC Cancer. 2020 Apr 15;20:307. doi: 10.1186/s12885-020-06764-x (PMC7265650; doi:10.1186/s12885-020-06764-x)
Supplement: Supplementary file 3 — File S3: Cytoscape file of the network combining metabolomics and flux activities. [file 12885_2020_6764_MOESM3_ESM.xgmml]

<?xml version="1.0" encoding="UTF-8" standalone="yes"?>
<graph id="62" label="edges met mas flux activities para cytoscape.txt" directed="1" cy:documentVersion="3.0" xmlns:dc="http://purl.org/dc/elements/1.1/" xmlns:xlink="http://www.w3.org/1999/xlink" xmlns:rdf="http://www.w3.org/1999/02/22-rdf-syntax-ns#" xmlns:cy="http://www.cytoscape.org" xmlns="http://www.cs.rpi.edu/XGMML">
  <att name="networkMetadata">
    <rdf:RDF>
      <rdf:Description rdf:about="http://www.cytoscape.org/">
        <dc:type>Protein-Protein Interaction</dc:type>
        <dc:description>N/A</dc:description>
        <dc:identifier>N/A</dc:identifier>
        <dc:date>2020-03-03 14:14:33</dc:date>
        <dc:title>edges met mas flux activities para cytoscape.txt</dc:title>
        <dc:source>http://www.cytoscape.org/</dc:source>
        <dc:format>Cytoscape-XGMML</dc:format>
      </rdf:Description>
    </rdf:RDF>
  </att>
  <att name="shared name" value="edges met mas flux activities para cytoscape.txt" type="string"/>
  <att name="name" value="edges met mas flux activities para cytoscape.txt" type="string"/>
  <att name="selected" value="1" type="boolean"/>
  <att name="__Annotations" type="list">
    <att name="__Annotations" value="" type="string"/>
  </att>
  <att name="layoutAlgorithm" value="Prefuse Force Directed Layout" type="string" cy:hidden="1"/>
  <node id="367" label="phenylalanine">
    <att name="shared name" value="phenylalanine" type="string"/>
    <att name="name" value="phenylalanine" type="string"/>
    <att name="selected" value="0" type="boolean"/>
    <att name="categoria" value="M" type="string"/>
    <att name="SUPER_PATHWAY" value="Amino acid" type="string"/>
    <att name="SUB_PATHWAY" value="Phenylalanine &amp; tyrosine metabolism" type="string"/>
    <att name="branch" value="3" type="integer"/>
  </node>
  <node id="366" label="tyrosine">
    <att name="shared name" value="tyrosine" type="string"/>
    <att name="name" value="tyrosine" type="string"/>
    <att name="selected" value="0" type="boolean"/>
    <att name="categoria" value="M" type="string"/>
    <att name="SUPER_PATHWAY" value="Amino acid" type="string"/>
    <att name="SUB_PATHWAY" value="Phenylalanine &amp; tyrosine metabolism" type="string"/>
    <att name="branch" value="3" type="integer"/>
  </node>
  <node id="365" label="X-12792">
    <att name="shared name" value="X-12792" type="string"/>
    <att name="name" value="X-12792" type="string"/>
    <att name="selected" value="0" type="boolean"/>
    <att name="categoria" value="M" type="string"/>
    <att name="SUPER_PATHWAY" value="No Super Pathway" type="string"/>
    <att name="SUB_PATHWAY" value="No Pathway" type="string"/>
    <att name="branch" value="6" type="integer"/>
  </node>
  <node id="364" label="X-4015">
    <att name="shared name" value="X-4015" type="string"/>
    <att name="name" value="X-4015" type="string"/>
    <att name="selected" value="0" type="boolean"/>
    <att name="categoria" value="M" type="string"/>
    <att name="SUPER_PATHWAY" value="No Super Pathway" type="string"/>
    <att name="SUB_PATHWAY" value="No Pathway" type="string"/>
    <att name="branch" value="6" type="integer"/>
  </node>
  <node id="363" label="methionine">
    <att name="shared name" value="methionine" type="string"/>
    <att name="name" value="methionine" type="string"/>
    <att name="selected" value="0" type="boolean"/>
    <att name="categoria" value="M" type="string"/>
    <att name="SUPER_PATHWAY" value="Amino acid" type="string"/>
    <att name="SUB_PATHWAY" value="&quot;Cysteine, methionine, SAM, taurine metabolism&quot;" type="string"/>
    <att name="branch" value="3" type="integer"/>
  </node>
  <node id="362" label="adrenate(22:4n6)">
    <att name="shared name" value="adrenate(22:4n6)" type="string"/>
    <att name="name" value="adrenate(22:4n6)" type="string"/>
    <att name="selected" value="0" type="boolean"/>
    <att name="categoria" value="M" type="string"/>
    <att name="SUPER_PATHWAY" value="Lipid" type="string"/>
    <att name="SUB_PATHWAY" value="Long chain fatty acid" type="string"/>
    <att name="branch" value="7" type="integer"/>
  </node>
  <node id="361" label="22:5n3);docosapentaenoate(n3DPA">
    <att name="shared name" value="22:5n3);docosapentaenoate(n3DPA" type="string"/>
    <att name="name" value="22:5n3);docosapentaenoate(n3DPA" type="string"/>
    <att name="selected" value="0" type="boolean"/>
    <att name="categoria" value="M" type="string"/>
    <att name="SUPER_PATHWAY" value="" type="string"/>
    <att name="SUB_PATHWAY" value="" type="string"/>
    <att name="branch" value="7" type="integer"/>
  </node>
  <node id="360" label="isoleucine">
    <att name="shared name" value="isoleucine" type="string"/>
    <att name="name" value="isoleucine" type="string"/>
    <att name="selected" value="0" type="boolean"/>
    <att name="categoria" value="M" type="string"/>
    <att name="SUPER_PATHWAY" value="Amino acid" type="string"/>
    <att name="SUB_PATHWAY" value="&quot;Valine, leucine and isoleucine metabolism&quot;" type="string"/>
    <att name="branch" value="3" type="integer"/>
  </node>
  <node id="359" label="dihomo-linolenate(20:3n3orn6)">
    <att name="shared name" value="dihomo-linolenate(20:3n3orn6)" type="string"/>
    <att name="name" value="dihomo-linolenate(20:3n3orn6)" type="string"/>
    <att name="selected" value="0" type="boolean"/>
    <att name="categoria" value="M" type="string"/>
    <att name="SUPER_PATHWAY" value="Lipid" type="string"/>
    <att name="SUB_PATHWAY" value="Essential fatty acid" type="string"/>
    <att name="branch" value="7" type="integer"/>
  </node>
  <node id="358" label="10-nonadecenoate(19:1n9)">
    <att name="shared name" value="10-nonadecenoate(19:1n9)" type="string"/>
    <att name="name" value="10-nonadecenoate(19:1n9)" type="string"/>
    <att name="selected" value="0" type="boolean"/>
    <att name="categoria" value="M" type="string"/>
    <att name="SUPER_PATHWAY" value="Lipid" type="string"/>
    <att name="SUB_PATHWAY" value="Long chain fatty acid" type="string"/>
    <att name="branch" value="7" type="integer"/>
  </node>
  <node id="357" label="eicosenoate(20:1n9or11)">
    <att name="shared name" value="eicosenoate(20:1n9or11)" type="string"/>
    <att name="name" value="eicosenoate(20:1n9or11)" type="string"/>
    <att name="selected" value="0" type="boolean"/>
    <att name="categoria" value="M" type="string"/>
    <att name="SUPER_PATHWAY" value="Lipid" type="string"/>
    <att name="SUB_PATHWAY" value="Long chain fatty acid" type="string"/>
    <att name="branch" value="7" type="integer"/>
  </node>
  <node id="356" label="galactose">
    <att name="shared name" value="galactose" type="string"/>
    <att name="name" value="galactose" type="string"/>
    <att name="selected" value="0" type="boolean"/>
    <att name="categoria" value="M" type="string"/>
    <att name="SUPER_PATHWAY" value="Carbohydrate" type="string"/>
    <att name="SUB_PATHWAY" value="&quot;Fructose, mannose, galactose, starch, and sucrose metabolism&quot;" type="string"/>
    <att name="branch" value="3" type="integer"/>
  </node>
  <node id="355" label="phenolred">
    <att name="shared name" value="phenolred" type="string"/>
    <att name="name" value="phenolred" type="string"/>
    <att name="selected" value="0" type="boolean"/>
    <att name="categoria" value="M" type="string"/>
    <att name="SUPER_PATHWAY" value="Xenobiotics" type="string"/>
    <att name="SUB_PATHWAY" value="Chemical" type="string"/>
    <att name="branch" value="3" type="integer"/>
  </node>
  <node id="354" label="1-palmitoylglycerophosphocholine">
    <att name="shared name" value="1-palmitoylglycerophosphocholine" type="string"/>
    <att name="name" value="1-palmitoylglycerophosphocholine" type="string"/>
    <att name="selected" value="0" type="boolean"/>
    <att name="categoria" value="M" type="string"/>
    <att name="SUPER_PATHWAY" value="Lipid" type="string"/>
    <att name="SUB_PATHWAY" value="Lysolipid" type="string"/>
    <att name="branch" value="6" type="integer"/>
  </node>
  <node id="353" label="1-stearoylglycerophosphocholine">
    <att name="shared name" value="1-stearoylglycerophosphocholine" type="string"/>
    <att name="name" value="1-stearoylglycerophosphocholine" type="string"/>
    <att name="selected" value="0" type="boolean"/>
    <att name="categoria" value="M" type="string"/>
    <att name="SUPER_PATHWAY" value="Lipid" type="string"/>
    <att name="SUB_PATHWAY" value="Lysolipid" type="string"/>
    <att name="branch" value="6" type="integer"/>
  </node>
  <node id="352" label="dihomo-linoleate(20:2n6)">
    <att name="shared name" value="dihomo-linoleate(20:2n6)" type="string"/>
    <att name="name" value="dihomo-linoleate(20:2n6)" type="string"/>
    <att name="selected" value="0" type="boolean"/>
    <att name="categoria" value="M" type="string"/>
    <att name="SUPER_PATHWAY" value="Lipid" type="string"/>
    <att name="SUB_PATHWAY" value="Long chain fatty acid" type="string"/>
    <att name="branch" value="7" type="integer"/>
  </node>
  <node id="351" label="glutamate">
    <att name="shared name" value="glutamate" type="string"/>
    <att name="name" value="glutamate" type="string"/>
    <att name="selected" value="0" type="boolean"/>
    <att name="categoria" value="M" type="string"/>
    <att name="SUPER_PATHWAY" value="Amino acid" type="string"/>
    <att name="SUB_PATHWAY" value="Glutamate metabolism" type="string"/>
    <att name="branch" value="2" type="integer"/>
  </node>
  <node id="350" label="phosphate">
    <att name="shared name" value="phosphate" type="string"/>
    <att name="name" value="phosphate" type="string"/>
    <att name="selected" value="0" type="boolean"/>
    <att name="categoria" value="M" type="string"/>
    <att name="SUPER_PATHWAY" value="Energy" type="string"/>
    <att name="SUB_PATHWAY" value="Oxidative phosphorylation" type="string"/>
    <att name="branch" value="5" type="integer"/>
  </node>
  <node id="349" label="linoleate(18:2n6)">
    <att name="shared name" value="linoleate(18:2n6)" type="string"/>
    <att name="name" value="linoleate(18:2n6)" type="string"/>
    <att name="selected" value="0" type="boolean"/>
    <att name="categoria" value="M" type="string"/>
    <att name="SUPER_PATHWAY" value="Lipid" type="string"/>
    <att name="SUB_PATHWAY" value="Long chain fatty acid" type="string"/>
    <att name="branch" value="7" type="integer"/>
  </node>
  <node id="348" label="(18:3n3or6)];linolenate[alphaorgamma">
    <att name="shared name" value="(18:3n3or6)];linolenate[alphaorgamma" type="string"/>
    <att name="name" value="(18:3n3or6)];linolenate[alphaorgamma" type="string"/>
    <att name="selected" value="0" type="boolean"/>
    <att name="categoria" value="M" type="string"/>
    <att name="SUPER_PATHWAY" value="" type="string"/>
    <att name="SUB_PATHWAY" value="" type="string"/>
    <att name="branch" value="7" type="integer"/>
  </node>
  <node id="347" label="10-heptadecenoate(17:1n7)">
    <att name="shared name" value="10-heptadecenoate(17:1n7)" type="string"/>
    <att name="name" value="10-heptadecenoate(17:1n7)" type="string"/>
    <att name="selected" value="0" type="boolean"/>
    <att name="categoria" value="M" type="string"/>
    <att name="SUPER_PATHWAY" value="Lipid" type="string"/>
    <att name="SUB_PATHWAY" value="Long chain fatty acid" type="string"/>
    <att name="branch" value="7" type="integer"/>
  </node>
  <node id="346" label="palmitoleate(16:1n7)">
    <att name="shared name" value="palmitoleate(16:1n7)" type="string"/>
    <att name="name" value="palmitoleate(16:1n7)" type="string"/>
    <att name="selected" value="0" type="boolean"/>
    <att name="categoria" value="M" type="string"/>
    <att name="SUPER_PATHWAY" value="Lipid" type="string"/>
    <att name="SUB_PATHWAY" value="Long chain fatty acid" type="string"/>
    <att name="branch" value="7" type="integer"/>
  </node>
  <node id="345" label="alanine">
    <att name="shared name" value="alanine" type="string"/>
    <att name="name" value="alanine" type="string"/>
    <att name="selected" value="0" type="boolean"/>
    <att name="categoria" value="M" type="string"/>
    <att name="SUPER_PATHWAY" value="Amino acid" type="string"/>
    <att name="SUB_PATHWAY" value="Alanine and aspartate metabolism" type="string"/>
    <att name="branch" value="3" type="integer"/>
  </node>
  <node id="344" label="threonine">
    <att name="shared name" value="threonine" type="string"/>
    <att name="name" value="threonine" type="string"/>
    <att name="selected" value="0" type="boolean"/>
    <att name="categoria" value="M" type="string"/>
    <att name="SUPER_PATHWAY" value="Amino acid" type="string"/>
    <att name="SUB_PATHWAY" value="&quot;Glycine, serine and threonine metabolism&quot;" type="string"/>
    <att name="branch" value="3" type="integer"/>
  </node>
  <node id="343" label="palmitate(16:0)">
    <att name="shared name" value="palmitate(16:0)" type="string"/>
    <att name="name" value="palmitate(16:0)" type="string"/>
    <att name="selected" value="0" type="boolean"/>
    <att name="categoria" value="M" type="string"/>
    <att name="SUPER_PATHWAY" value="Lipid" type="string"/>
    <att name="SUB_PATHWAY" value="Long chain fatty acid" type="string"/>
    <att name="branch" value="7" type="integer"/>
  </node>
  <node id="342" label="myristate(14:0)">
    <att name="shared name" value="myristate(14:0)" type="string"/>
    <att name="name" value="myristate(14:0)" type="string"/>
    <att name="selected" value="0" type="boolean"/>
    <att name="categoria" value="M" type="string"/>
    <att name="SUPER_PATHWAY" value="Lipid" type="string"/>
    <att name="SUB_PATHWAY" value="Long chain fatty acid" type="string"/>
    <att name="branch" value="7" type="integer"/>
  </node>
  <node id="341" label="myristoleate(14:1n5)">
    <att name="shared name" value="myristoleate(14:1n5)" type="string"/>
    <att name="name" value="myristoleate(14:1n5)" type="string"/>
    <att name="selected" value="0" type="boolean"/>
    <att name="categoria" value="M" type="string"/>
    <att name="SUPER_PATHWAY" value="Lipid" type="string"/>
    <att name="SUB_PATHWAY" value="Long chain fatty acid" type="string"/>
    <att name="branch" value="7" type="integer"/>
  </node>
  <node id="340" label="docosadienoate(22:2n6)">
    <att name="shared name" value="docosadienoate(22:2n6)" type="string"/>
    <att name="name" value="docosadienoate(22:2n6)" type="string"/>
    <att name="selected" value="0" type="boolean"/>
    <att name="categoria" value="M" type="string"/>
    <att name="SUPER_PATHWAY" value="Lipid" type="string"/>
    <att name="SUB_PATHWAY" value="Long chain fatty acid" type="string"/>
    <att name="branch" value="7" type="integer"/>
  </node>
  <node id="339" label="oleate(18:1n9)">
    <att name="shared name" value="oleate(18:1n9)" type="string"/>
    <att name="name" value="oleate(18:1n9)" type="string"/>
    <att name="selected" value="0" type="boolean"/>
    <att name="categoria" value="M" type="string"/>
    <att name="SUPER_PATHWAY" value="Lipid" type="string"/>
    <att name="SUB_PATHWAY" value="Long chain fatty acid" type="string"/>
    <att name="branch" value="7" type="integer"/>
  </node>
  <node id="338" label="penicillinG(prev.X-13066)">
    <att name="shared name" value="penicillinG(prev.X-13066)" type="string"/>
    <att name="name" value="penicillinG(prev.X-13066)" type="string"/>
    <att name="selected" value="0" type="boolean"/>
    <att name="categoria" value="M" type="string"/>
    <att name="SUPER_PATHWAY" value="No Super Pathway" type="string"/>
    <att name="SUB_PATHWAY" value="No Pathway" type="string"/>
    <att name="branch" value="3" type="integer"/>
  </node>
  <node id="337" label="X-13068">
    <att name="shared name" value="X-13068" type="string"/>
    <att name="name" value="X-13068" type="string"/>
    <att name="selected" value="0" type="boolean"/>
    <att name="categoria" value="M" type="string"/>
    <att name="SUPER_PATHWAY" value="No Super Pathway" type="string"/>
    <att name="SUB_PATHWAY" value="No Pathway" type="string"/>
    <att name="branch" value="3" type="integer"/>
  </node>
  <node id="336" label="20:5n3);eicosapentaenoate(EPA">
    <att name="shared name" value="20:5n3);eicosapentaenoate(EPA" type="string"/>
    <att name="name" value="20:5n3);eicosapentaenoate(EPA" type="string"/>
    <att name="selected" value="0" type="boolean"/>
    <att name="categoria" value="M" type="string"/>
    <att name="SUPER_PATHWAY" value="" type="string"/>
    <att name="SUB_PATHWAY" value="" type="string"/>
    <att name="branch" value="7" type="integer"/>
  </node>
  <node id="335" label="X-3094">
    <att name="shared name" value="X-3094" type="string"/>
    <att name="name" value="X-3094" type="string"/>
    <att name="selected" value="0" type="boolean"/>
    <att name="categoria" value="M" type="string"/>
    <att name="SUPER_PATHWAY" value="No Super Pathway" type="string"/>
    <att name="SUB_PATHWAY" value="No Pathway" type="string"/>
    <att name="branch" value="6" type="integer"/>
  </node>
  <node id="334" label="fructose-6-phosphate">
    <att name="shared name" value="fructose-6-phosphate" type="string"/>
    <att name="name" value="fructose-6-phosphate" type="string"/>
    <att name="selected" value="0" type="boolean"/>
    <att name="categoria" value="M" type="string"/>
    <att name="SUPER_PATHWAY" value="Carbohydrate" type="string"/>
    <att name="SUB_PATHWAY" value="&quot;Glycolysis, gluconeogenesis, pyruvate metabolism&quot;" type="string"/>
    <att name="branch" value="1" type="integer"/>
  </node>
  <node id="333" label="glucose-6-phosphate(G6P)">
    <att name="shared name" value="glucose-6-phosphate(G6P)" type="string"/>
    <att name="name" value="glucose-6-phosphate(G6P)" type="string"/>
    <att name="selected" value="0" type="boolean"/>
    <att name="categoria" value="M" type="string"/>
    <att name="SUPER_PATHWAY" value="Carbohydrate" type="string"/>
    <att name="SUB_PATHWAY" value="&quot;Glycolysis, gluconeogenesis, pyruvate metabolism&quot;" type="string"/>
    <att name="branch" value="1" type="integer"/>
  </node>
  <node id="332" label="serine">
    <att name="shared name" value="serine" type="string"/>
    <att name="name" value="serine" type="string"/>
    <att name="selected" value="0" type="boolean"/>
    <att name="categoria" value="M" type="string"/>
    <att name="SUPER_PATHWAY" value="Amino acid" type="string"/>
    <att name="SUB_PATHWAY" value="&quot;Glycine, serine and threonine metabolism&quot;" type="string"/>
    <att name="branch" value="3" type="integer"/>
  </node>
  <node id="331" label="arachidonate(20:4n6)">
    <att name="shared name" value="arachidonate(20:4n6)" type="string"/>
    <att name="name" value="arachidonate(20:4n6)" type="string"/>
    <att name="selected" value="0" type="boolean"/>
    <att name="categoria" value="M" type="string"/>
    <att name="SUPER_PATHWAY" value="Lipid" type="string"/>
    <att name="SUB_PATHWAY" value="Long chain fatty acid" type="string"/>
    <att name="branch" value="7" type="integer"/>
  </node>
  <node id="330" label="leucine">
    <att name="shared name" value="leucine" type="string"/>
    <att name="name" value="leucine" type="string"/>
    <att name="selected" value="0" type="boolean"/>
    <att name="categoria" value="M" type="string"/>
    <att name="SUPER_PATHWAY" value="Amino acid" type="string"/>
    <att name="SUB_PATHWAY" value="&quot;Valine, leucine and isoleucine metabolism&quot;" type="string"/>
    <att name="branch" value="3" type="integer"/>
  </node>
  <node id="329" label="tryptophan">
    <att name="shared name" value="tryptophan" type="string"/>
    <att name="name" value="tryptophan" type="string"/>
    <att name="selected" value="0" type="boolean"/>
    <att name="categoria" value="M" type="string"/>
    <att name="SUPER_PATHWAY" value="Amino acid" type="string"/>
    <att name="SUB_PATHWAY" value="Tryptophan metabolism" type="string"/>
    <att name="branch" value="3" type="integer"/>
  </node>
  <node id="328" label="22:6n3);docosahexaenoate(DHA">
    <att name="shared name" value="22:6n3);docosahexaenoate(DHA" type="string"/>
    <att name="name" value="22:6n3);docosahexaenoate(DHA" type="string"/>
    <att name="selected" value="0" type="boolean"/>
    <att name="categoria" value="M" type="string"/>
    <att name="SUPER_PATHWAY" value="" type="string"/>
    <att name="SUB_PATHWAY" value="" type="string"/>
    <att name="branch" value="7" type="integer"/>
  </node>
  <node id="327" label="guanine">
    <att name="shared name" value="guanine" type="string"/>
    <att name="name" value="guanine" type="string"/>
    <att name="selected" value="0" type="boolean"/>
    <att name="categoria" value="M" type="string"/>
    <att name="SUPER_PATHWAY" value="Nucleotide" type="string"/>
    <att name="SUB_PATHWAY" value="&quot;Purine metabolism, guanine containing&quot;" type="string"/>
    <att name="branch" value="5" type="integer"/>
  </node>
  <node id="326" label="proline">
    <att name="shared name" value="proline" type="string"/>
    <att name="name" value="proline" type="string"/>
    <att name="selected" value="0" type="boolean"/>
    <att name="categoria" value="M" type="string"/>
    <att name="SUPER_PATHWAY" value="Amino acid" type="string"/>
    <att name="SUB_PATHWAY" value="&quot;Urea cycle; arginine-, proline-, metabolism&quot;" type="string"/>
    <att name="branch" value="4" type="integer"/>
  </node>
  <node id="325" label="X-12465">
    <att name="shared name" value="X-12465" type="string"/>
    <att name="name" value="X-12465" type="string"/>
    <att name="selected" value="0" type="boolean"/>
    <att name="categoria" value="M" type="string"/>
    <att name="SUPER_PATHWAY" value="No Super Pathway" type="string"/>
    <att name="SUB_PATHWAY" value="No Pathway" type="string"/>
    <att name="branch" value="2" type="integer"/>
  </node>
  <node id="324" label="X-12855">
    <att name="shared name" value="X-12855" type="string"/>
    <att name="name" value="X-12855" type="string"/>
    <att name="selected" value="0" type="boolean"/>
    <att name="categoria" value="M" type="string"/>
    <att name="SUPER_PATHWAY" value="No Super Pathway" type="string"/>
    <att name="SUB_PATHWAY" value="No Pathway" type="string"/>
    <att name="branch" value="2" type="integer"/>
  </node>
  <node id="323" label="2-arachidonoylglycerophosphocholine*">
    <att name="shared name" value="2-arachidonoylglycerophosphocholine*" type="string"/>
    <att name="name" value="2-arachidonoylglycerophosphocholine*" type="string"/>
    <att name="selected" value="0" type="boolean"/>
    <att name="categoria" value="M" type="string"/>
    <att name="SUPER_PATHWAY" value="Lipid" type="string"/>
    <att name="SUB_PATHWAY" value="Lysolipid" type="string"/>
    <att name="branch" value="6" type="integer"/>
  </node>
  <node id="322" label="2-palmitoylglycerophosphocholine*">
    <att name="shared name" value="2-palmitoylglycerophosphocholine*" type="string"/>
    <att name="name" value="2-palmitoylglycerophosphocholine*" type="string"/>
    <att name="selected" value="0" type="boolean"/>
    <att name="categoria" value="M" type="string"/>
    <att name="SUPER_PATHWAY" value="Lipid" type="string"/>
    <att name="SUB_PATHWAY" value="Lysolipid" type="string"/>
    <att name="branch" value="6" type="integer"/>
  </node>
  <node id="321" label="2-oleoylglycerophosphocholine*">
    <att name="shared name" value="2-oleoylglycerophosphocholine*" type="string"/>
    <att name="name" value="2-oleoylglycerophosphocholine*" type="string"/>
    <att name="selected" value="0" type="boolean"/>
    <att name="categoria" value="M" type="string"/>
    <att name="SUPER_PATHWAY" value="Lipid" type="string"/>
    <att name="SUB_PATHWAY" value="Lysolipid" type="string"/>
    <att name="branch" value="6" type="integer"/>
  </node>
  <node id="320" label="2-oleoylglycerophosphoethanolamine*">
    <att name="shared name" value="2-oleoylglycerophosphoethanolamine*" type="string"/>
    <att name="name" value="2-oleoylglycerophosphoethanolamine*" type="string"/>
    <att name="selected" value="0" type="boolean"/>
    <att name="categoria" value="M" type="string"/>
    <att name="SUPER_PATHWAY" value="Lipid" type="string"/>
    <att name="SUB_PATHWAY" value="Lysolipid" type="string"/>
    <att name="branch" value="6" type="integer"/>
  </node>
  <node id="319" label="glycine">
    <att name="shared name" value="glycine" type="string"/>
    <att name="name" value="glycine" type="string"/>
    <att name="selected" value="0" type="boolean"/>
    <att name="categoria" value="M" type="string"/>
    <att name="SUPER_PATHWAY" value="Amino acid" type="string"/>
    <att name="SUB_PATHWAY" value="&quot;Glycine, serine and threonine metabolism&quot;" type="string"/>
    <att name="branch" value="3" type="integer"/>
  </node>
  <node id="318" label="hypoxanthine">
    <att name="shared name" value="hypoxanthine" type="string"/>
    <att name="name" value="hypoxanthine" type="string"/>
    <att name="selected" value="0" type="boolean"/>
    <att name="categoria" value="M" type="string"/>
    <att name="SUPER_PATHWAY" value="Nucleotide" type="string"/>
    <att name="SUB_PATHWAY" value="&quot;Purine metabolism, (hypo)xanthine/inosine containing&quot;" type="string"/>
    <att name="branch" value="2" type="integer"/>
  </node>
  <node id="317" label="malate">
    <att name="shared name" value="malate" type="string"/>
    <att name="name" value="malate" type="string"/>
    <att name="selected" value="0" type="boolean"/>
    <att name="categoria" value="M" type="string"/>
    <att name="SUPER_PATHWAY" value="Energy" type="string"/>
    <att name="SUB_PATHWAY" value="Krebs cycle" type="string"/>
    <att name="branch" value="2" type="integer"/>
  </node>
  <node id="316" label="3-methyl-2-oxovalerate">
    <att name="shared name" value="3-methyl-2-oxovalerate" type="string"/>
    <att name="name" value="3-methyl-2-oxovalerate" type="string"/>
    <att name="selected" value="0" type="boolean"/>
    <att name="categoria" value="M" type="string"/>
    <att name="SUPER_PATHWAY" value="Amino acid" type="string"/>
    <att name="SUB_PATHWAY" value="&quot;Valine, leucine and isoleucine metabolism&quot;" type="string"/>
    <att name="branch" value="3" type="integer"/>
  </node>
  <node id="315" label="4-methyl-2-oxopentanoate">
    <att name="shared name" value="4-methyl-2-oxopentanoate" type="string"/>
    <att name="name" value="4-methyl-2-oxopentanoate" type="string"/>
    <att name="selected" value="0" type="boolean"/>
    <att name="categoria" value="M" type="string"/>
    <att name="SUPER_PATHWAY" value="Amino acid" type="string"/>
    <att name="SUB_PATHWAY" value="&quot;Valine, leucine and isoleucine metabolism&quot;" type="string"/>
    <att name="branch" value="3" type="integer"/>
  </node>
  <node id="314" label="uracil">
    <att name="shared name" value="uracil" type="string"/>
    <att name="name" value="uracil" type="string"/>
    <att name="selected" value="0" type="boolean"/>
    <att name="categoria" value="M" type="string"/>
    <att name="SUPER_PATHWAY" value="Nucleotide" type="string"/>
    <att name="SUB_PATHWAY" value="&quot;Pyrimidine metabolism, uracil containing&quot;" type="string"/>
    <att name="branch" value="2" type="integer"/>
  </node>
  <node id="313" label="X-13082">
    <att name="shared name" value="X-13082" type="string"/>
    <att name="name" value="X-13082" type="string"/>
    <att name="selected" value="0" type="boolean"/>
    <att name="categoria" value="M" type="string"/>
    <att name="SUPER_PATHWAY" value="No Super Pathway" type="string"/>
    <att name="SUB_PATHWAY" value="No Pathway" type="string"/>
    <att name="branch" value="3" type="integer"/>
  </node>
  <node id="312" label="X-13086">
    <att name="shared name" value="X-13086" type="string"/>
    <att name="name" value="X-13086" type="string"/>
    <att name="selected" value="0" type="boolean"/>
    <att name="categoria" value="M" type="string"/>
    <att name="SUPER_PATHWAY" value="No Super Pathway" type="string"/>
    <att name="SUB_PATHWAY" value="No Pathway" type="string"/>
    <att name="branch" value="3" type="integer"/>
  </node>
  <node id="311" label="aspartate">
    <att name="shared name" value="aspartate" type="string"/>
    <att name="name" value="aspartate" type="string"/>
    <att name="selected" value="0" type="boolean"/>
    <att name="categoria" value="M" type="string"/>
    <att name="SUPER_PATHWAY" value="Amino acid" type="string"/>
    <att name="SUB_PATHWAY" value="Alanine and aspartate metabolism" type="string"/>
    <att name="branch" value="2" type="integer"/>
  </node>
  <node id="310" label="2-docosahexaenoylglycerophosphoethanolamine*">
    <att name="shared name" value="2-docosahexaenoylglycerophosphoethanolamine*" type="string"/>
    <att name="name" value="2-docosahexaenoylglycerophosphoethanolamine*" type="string"/>
    <att name="selected" value="0" type="boolean"/>
    <att name="categoria" value="M" type="string"/>
    <att name="SUPER_PATHWAY" value="Lipid" type="string"/>
    <att name="SUB_PATHWAY" value="Lysolipid" type="string"/>
    <att name="branch" value="6" type="integer"/>
  </node>
  <node id="309" label="dimethylarginine(SDMA+ADMA)">
    <att name="shared name" value="dimethylarginine(SDMA+ADMA)" type="string"/>
    <att name="name" value="dimethylarginine(SDMA+ADMA)" type="string"/>
    <att name="selected" value="0" type="boolean"/>
    <att name="categoria" value="M" type="string"/>
    <att name="SUPER_PATHWAY" value="Amino acid" type="string"/>
    <att name="SUB_PATHWAY" value="&quot;Urea cycle; arginine-, proline-, metabolism&quot;" type="string"/>
    <att name="branch" value="4" type="integer"/>
  </node>
  <node id="308" label="mannose-6-phosphate">
    <att name="shared name" value="mannose-6-phosphate" type="string"/>
    <att name="name" value="mannose-6-phosphate" type="string"/>
    <att name="selected" value="0" type="boolean"/>
    <att name="categoria" value="M" type="string"/>
    <att name="SUPER_PATHWAY" value="Carbohydrate" type="string"/>
    <att name="SUB_PATHWAY" value="&quot;Fructose, mannose, galactose, starch, and sucrose metabolism&quot;" type="string"/>
    <att name="branch" value="1" type="integer"/>
  </node>
  <node id="307" label="1-oleoylglycerophosphocholine">
    <att name="shared name" value="1-oleoylglycerophosphocholine" type="string"/>
    <att name="name" value="1-oleoylglycerophosphocholine" type="string"/>
    <att name="selected" value="0" type="boolean"/>
    <att name="categoria" value="M" type="string"/>
    <att name="SUPER_PATHWAY" value="Lipid" type="string"/>
    <att name="SUB_PATHWAY" value="Lysolipid" type="string"/>
    <att name="branch" value="6" type="integer"/>
  </node>
  <node id="306" label="stearate(18:0)">
    <att name="shared name" value="stearate(18:0)" type="string"/>
    <att name="name" value="stearate(18:0)" type="string"/>
    <att name="selected" value="0" type="boolean"/>
    <att name="categoria" value="M" type="string"/>
    <att name="SUPER_PATHWAY" value="Lipid" type="string"/>
    <att name="SUB_PATHWAY" value="Long chain fatty acid" type="string"/>
    <att name="branch" value="7" type="integer"/>
  </node>
  <node id="305" label="phosphoethanolamine">
    <att name="shared name" value="phosphoethanolamine" type="string"/>
    <att name="name" value="phosphoethanolamine" type="string"/>
    <att name="selected" value="0" type="boolean"/>
    <att name="categoria" value="M" type="string"/>
    <att name="SUPER_PATHWAY" value="Lipid" type="string"/>
    <att name="SUB_PATHWAY" value="Glycerolipid metabolism" type="string"/>
    <att name="branch" value="1" type="integer"/>
  </node>
  <node id="304" label="N6-acetyllysine">
    <att name="shared name" value="N6-acetyllysine" type="string"/>
    <att name="name" value="N6-acetyllysine" type="string"/>
    <att name="selected" value="0" type="boolean"/>
    <att name="categoria" value="M" type="string"/>
    <att name="SUPER_PATHWAY" value="Amino acid" type="string"/>
    <att name="SUB_PATHWAY" value="Lysine metabolism" type="string"/>
    <att name="branch" value="4" type="integer"/>
  </node>
  <node id="303" label="glycerol">
    <att name="shared name" value="glycerol" type="string"/>
    <att name="name" value="glycerol" type="string"/>
    <att name="selected" value="0" type="boolean"/>
    <att name="categoria" value="M" type="string"/>
    <att name="SUPER_PATHWAY" value="Lipid" type="string"/>
    <att name="SUB_PATHWAY" value="Glycerolipid metabolism" type="string"/>
    <att name="branch" value="7" type="integer"/>
  </node>
  <node id="302" label="2-arachidonoylglycerophosphoethanolamine*">
    <att name="shared name" value="2-arachidonoylglycerophosphoethanolamine*" type="string"/>
    <att name="name" value="2-arachidonoylglycerophosphoethanolamine*" type="string"/>
    <att name="selected" value="0" type="boolean"/>
    <att name="categoria" value="M" type="string"/>
    <att name="SUPER_PATHWAY" value="Lipid" type="string"/>
    <att name="SUB_PATHWAY" value="Lysolipid" type="string"/>
    <att name="branch" value="6" type="integer"/>
  </node>
  <node id="301" label="oleoylcarnitine">
    <att name="shared name" value="oleoylcarnitine" type="string"/>
    <att name="name" value="oleoylcarnitine" type="string"/>
    <att name="selected" value="0" type="boolean"/>
    <att name="categoria" value="M" type="string"/>
    <att name="SUPER_PATHWAY" value="Lipid" type="string"/>
    <att name="SUB_PATHWAY" value="Carnitine metabolism" type="string"/>
    <att name="branch" value="6" type="integer"/>
  </node>
  <node id="300" label="palmitoylcarnitine">
    <att name="shared name" value="palmitoylcarnitine" type="string"/>
    <att name="name" value="palmitoylcarnitine" type="string"/>
    <att name="selected" value="0" type="boolean"/>
    <att name="categoria" value="M" type="string"/>
    <att name="SUPER_PATHWAY" value="Lipid" type="string"/>
    <att name="SUB_PATHWAY" value="Carnitine metabolism" type="string"/>
    <att name="branch" value="6" type="integer"/>
  </node>
  <node id="299" label="cholesterol">
    <att name="shared name" value="cholesterol" type="string"/>
    <att name="name" value="cholesterol" type="string"/>
    <att name="selected" value="0" type="boolean"/>
    <att name="categoria" value="M" type="string"/>
    <att name="SUPER_PATHWAY" value="Lipid" type="string"/>
    <att name="SUB_PATHWAY" value="Sterol/Steroid" type="string"/>
    <att name="branch" value="6" type="integer"/>
  </node>
  <node id="298" label="palmitoylsphinomyelin(prev.X-10419)">
    <att name="shared name" value="palmitoylsphinomyelin(prev.X-10419)" type="string"/>
    <att name="name" value="palmitoylsphinomyelin(prev.X-10419)" type="string"/>
    <att name="selected" value="0" type="boolean"/>
    <att name="categoria" value="M" type="string"/>
    <att name="SUPER_PATHWAY" value="No Super Pathway" type="string"/>
    <att name="SUB_PATHWAY" value="No Pathway" type="string"/>
    <att name="branch" value="6" type="integer"/>
  </node>
  <node id="297" label="X-12627">
    <att name="shared name" value="X-12627" type="string"/>
    <att name="name" value="X-12627" type="string"/>
    <att name="selected" value="0" type="boolean"/>
    <att name="categoria" value="M" type="string"/>
    <att name="SUPER_PATHWAY" value="No Super Pathway" type="string"/>
    <att name="SUB_PATHWAY" value="No Pathway" type="string"/>
    <att name="branch" value="7" type="integer"/>
  </node>
  <node id="296" label="lactate">
    <att name="shared name" value="lactate" type="string"/>
    <att name="name" value="lactate" type="string"/>
    <att name="selected" value="0" type="boolean"/>
    <att name="categoria" value="M" type="string"/>
    <att name="SUPER_PATHWAY" value="Carbohydrate" type="string"/>
    <att name="SUB_PATHWAY" value="&quot;Glycolysis, gluconeogenesis, pyruvate metabolism&quot;" type="string"/>
    <att name="branch" value="4" type="integer"/>
  </node>
  <node id="295" label="C-glycosyltryptophan*">
    <att name="shared name" value="C-glycosyltryptophan*" type="string"/>
    <att name="name" value="C-glycosyltryptophan*" type="string"/>
    <att name="selected" value="0" type="boolean"/>
    <att name="categoria" value="M" type="string"/>
    <att name="SUPER_PATHWAY" value="Amino acid" type="string"/>
    <att name="SUB_PATHWAY" value="Tryptophan metabolism" type="string"/>
    <att name="branch" value="4" type="integer"/>
  </node>
  <node id="294" label="X-13150">
    <att name="shared name" value="X-13150" type="string"/>
    <att name="name" value="X-13150" type="string"/>
    <att name="selected" value="0" type="boolean"/>
    <att name="categoria" value="M" type="string"/>
    <att name="SUPER_PATHWAY" value="No Super Pathway" type="string"/>
    <att name="SUB_PATHWAY" value="No Pathway" type="string"/>
    <att name="branch" value="3" type="integer"/>
  </node>
  <node id="293" label="sphingosine">
    <att name="shared name" value="sphingosine" type="string"/>
    <att name="name" value="sphingosine" type="string"/>
    <att name="selected" value="0" type="boolean"/>
    <att name="categoria" value="M" type="string"/>
    <att name="SUPER_PATHWAY" value="Lipid" type="string"/>
    <att name="SUB_PATHWAY" value="Sphingolipid" type="string"/>
    <att name="branch" value="6" type="integer"/>
  </node>
  <node id="292" label="arginine">
    <att name="shared name" value="arginine" type="string"/>
    <att name="name" value="arginine" type="string"/>
    <att name="selected" value="0" type="boolean"/>
    <att name="categoria" value="M" type="string"/>
    <att name="SUPER_PATHWAY" value="Amino acid" type="string"/>
    <att name="SUB_PATHWAY" value="&quot;Urea cycle; arginine-, proline-, metabolism&quot;" type="string"/>
    <att name="branch" value="3" type="integer"/>
  </node>
  <node id="291" label="2-linoleoylglycerophosphocholine*">
    <att name="shared name" value="2-linoleoylglycerophosphocholine*" type="string"/>
    <att name="name" value="2-linoleoylglycerophosphocholine*" type="string"/>
    <att name="selected" value="0" type="boolean"/>
    <att name="categoria" value="M" type="string"/>
    <att name="SUPER_PATHWAY" value="Lipid" type="string"/>
    <att name="SUB_PATHWAY" value="Lysolipid" type="string"/>
    <att name="branch" value="6" type="integer"/>
  </node>
  <node id="290" label="N1-methyladenosine">
    <att name="shared name" value="N1-methyladenosine" type="string"/>
    <att name="name" value="N1-methyladenosine" type="string"/>
    <att name="selected" value="0" type="boolean"/>
    <att name="categoria" value="M" type="string"/>
    <att name="SUPER_PATHWAY" value="Nucleotide" type="string"/>
    <att name="SUB_PATHWAY" value="&quot;Purine metabolism, adenine containing&quot;" type="string"/>
    <att name="branch" value="6" type="integer"/>
  </node>
  <node id="289" label="carnitine">
    <att name="shared name" value="carnitine" type="string"/>
    <att name="name" value="carnitine" type="string"/>
    <att name="selected" value="0" type="boolean"/>
    <att name="categoria" value="M" type="string"/>
    <att name="SUPER_PATHWAY" value="Lipid" type="string"/>
    <att name="SUB_PATHWAY" value="Carnitine metabolism" type="string"/>
    <att name="branch" value="2" type="integer"/>
  </node>
  <node id="288" label="deoxycarnitine">
    <att name="shared name" value="deoxycarnitine" type="string"/>
    <att name="name" value="deoxycarnitine" type="string"/>
    <att name="selected" value="0" type="boolean"/>
    <att name="categoria" value="M" type="string"/>
    <att name="SUPER_PATHWAY" value="Lipid" type="string"/>
    <att name="SUB_PATHWAY" value="Carnitine metabolism" type="string"/>
    <att name="branch" value="2" type="integer"/>
  </node>
  <node id="287" label="butyrylcarnitine">
    <att name="shared name" value="butyrylcarnitine" type="string"/>
    <att name="name" value="butyrylcarnitine" type="string"/>
    <att name="selected" value="0" type="boolean"/>
    <att name="categoria" value="M" type="string"/>
    <att name="SUPER_PATHWAY" value="Lipid" type="string"/>
    <att name="SUB_PATHWAY" value="Fatty acid metabolism (also BCAA metabolism)" type="string"/>
    <att name="branch" value="2" type="integer"/>
  </node>
  <node id="286" label="1-stearoylglycerophosphoinositol">
    <att name="shared name" value="1-stearoylglycerophosphoinositol" type="string"/>
    <att name="name" value="1-stearoylglycerophosphoinositol" type="string"/>
    <att name="selected" value="0" type="boolean"/>
    <att name="categoria" value="M" type="string"/>
    <att name="SUPER_PATHWAY" value="Lipid" type="string"/>
    <att name="SUB_PATHWAY" value="Lysolipid" type="string"/>
    <att name="branch" value="7" type="integer"/>
  </node>
  <node id="285" label="1-palmitoylplasmenylethanolamine(prev.X-13134)">
    <att name="shared name" value="1-palmitoylplasmenylethanolamine(prev.X-13134)" type="string"/>
    <att name="name" value="1-palmitoylplasmenylethanolamine(prev.X-13134)" type="string"/>
    <att name="selected" value="0" type="boolean"/>
    <att name="categoria" value="M" type="string"/>
    <att name="SUPER_PATHWAY" value="No Super Pathway" type="string"/>
    <att name="SUB_PATHWAY" value="No Pathway" type="string"/>
    <att name="branch" value="7" type="integer"/>
  </node>
  <node id="284" label="histidine">
    <att name="shared name" value="histidine" type="string"/>
    <att name="name" value="histidine" type="string"/>
    <att name="selected" value="0" type="boolean"/>
    <att name="categoria" value="M" type="string"/>
    <att name="SUPER_PATHWAY" value="Amino acid" type="string"/>
    <att name="SUB_PATHWAY" value="Histidine metabolism" type="string"/>
    <att name="branch" value="3" type="integer"/>
  </node>
  <node id="283" label="X-13098">
    <att name="shared name" value="X-13098" type="string"/>
    <att name="name" value="X-13098" type="string"/>
    <att name="selected" value="0" type="boolean"/>
    <att name="categoria" value="M" type="string"/>
    <att name="SUPER_PATHWAY" value="No Super Pathway" type="string"/>
    <att name="SUB_PATHWAY" value="No Pathway" type="string"/>
    <att name="branch" value="3" type="integer"/>
  </node>
  <node id="282" label="inositol1-phosphate(I1P)">
    <att name="shared name" value="inositol1-phosphate(I1P)" type="string"/>
    <att name="name" value="inositol1-phosphate(I1P)" type="string"/>
    <att name="selected" value="0" type="boolean"/>
    <att name="categoria" value="M" type="string"/>
    <att name="SUPER_PATHWAY" value="Lipid" type="string"/>
    <att name="SUB_PATHWAY" value="Inositol metabolism" type="string"/>
    <att name="branch" value="1" type="integer"/>
  </node>
  <node id="281" label="uridine">
    <att name="shared name" value="uridine" type="string"/>
    <att name="name" value="uridine" type="string"/>
    <att name="selected" value="0" type="boolean"/>
    <att name="categoria" value="M" type="string"/>
    <att name="SUPER_PATHWAY" value="Nucleotide" type="string"/>
    <att name="SUB_PATHWAY" value="&quot;Pyrimidine metabolism, uracil containing&quot;" type="string"/>
    <att name="branch" value="2" type="integer"/>
  </node>
  <node id="280" label="X-13872">
    <att name="shared name" value="X-13872" type="string"/>
    <att name="name" value="X-13872" type="string"/>
    <att name="selected" value="0" type="boolean"/>
    <att name="categoria" value="M" type="string"/>
    <att name="SUPER_PATHWAY" value="No Super Pathway" type="string"/>
    <att name="SUB_PATHWAY" value="No Pathway" type="string"/>
    <att name="branch" value="6" type="integer"/>
  </node>
  <node id="279" label="N-acetylglucosamine6-phosphate">
    <att name="shared name" value="N-acetylglucosamine6-phosphate" type="string"/>
    <att name="name" value="N-acetylglucosamine6-phosphate" type="string"/>
    <att name="selected" value="0" type="boolean"/>
    <att name="categoria" value="M" type="string"/>
    <att name="SUPER_PATHWAY" value="Carbohydrate" type="string"/>
    <att name="SUB_PATHWAY" value="Aminosugars metabolism" type="string"/>
    <att name="branch" value="2" type="integer"/>
  </node>
  <node id="278" label="pantothenate">
    <att name="shared name" value="pantothenate" type="string"/>
    <att name="name" value="pantothenate" type="string"/>
    <att name="selected" value="0" type="boolean"/>
    <att name="categoria" value="M" type="string"/>
    <att name="SUPER_PATHWAY" value="Cofactors and vitamins" type="string"/>
    <att name="SUB_PATHWAY" value="Pantothenate and CoA metabolism" type="string"/>
    <att name="branch" value="5" type="integer"/>
  </node>
  <node id="277" label="N-acetylthreonine">
    <att name="shared name" value="N-acetylthreonine" type="string"/>
    <att name="name" value="N-acetylthreonine" type="string"/>
    <att name="selected" value="0" type="boolean"/>
    <att name="categoria" value="M" type="string"/>
    <att name="SUPER_PATHWAY" value="Amino acid" type="string"/>
    <att name="SUB_PATHWAY" value="&quot;Glycine, serine and threonine metabolism&quot;" type="string"/>
    <att name="branch" value="3" type="integer"/>
  </node>
  <node id="276" label="gamma-glutamylleucine">
    <att name="shared name" value="gamma-glutamylleucine" type="string"/>
    <att name="name" value="gamma-glutamylleucine" type="string"/>
    <att name="selected" value="0" type="boolean"/>
    <att name="categoria" value="M" type="string"/>
    <att name="SUPER_PATHWAY" value="Peptide" type="string"/>
    <att name="SUB_PATHWAY" value="gamma-glutamyl" type="string"/>
    <att name="branch" value="4" type="integer"/>
  </node>
  <node id="275" label="cysteine">
    <att name="shared name" value="cysteine" type="string"/>
    <att name="name" value="cysteine" type="string"/>
    <att name="selected" value="0" type="boolean"/>
    <att name="categoria" value="M" type="string"/>
    <att name="SUPER_PATHWAY" value="Amino acid" type="string"/>
    <att name="SUB_PATHWAY" value="&quot;Cysteine, methionine, SAM, taurine metabolism&quot;" type="string"/>
    <att name="branch" value="4" type="integer"/>
  </node>
  <node id="274" label="X-13871">
    <att name="shared name" value="X-13871" type="string"/>
    <att name="name" value="X-13871" type="string"/>
    <att name="selected" value="0" type="boolean"/>
    <att name="categoria" value="M" type="string"/>
    <att name="SUPER_PATHWAY" value="No Super Pathway" type="string"/>
    <att name="SUB_PATHWAY" value="No Pathway" type="string"/>
    <att name="branch" value="3" type="integer"/>
  </node>
  <node id="273" label="X-12748">
    <att name="shared name" value="X-12748" type="string"/>
    <att name="name" value="X-12748" type="string"/>
    <att name="selected" value="0" type="boolean"/>
    <att name="categoria" value="M" type="string"/>
    <att name="SUPER_PATHWAY" value="No Super Pathway" type="string"/>
    <att name="SUB_PATHWAY" value="No Pathway" type="string"/>
    <att name="branch" value="5" type="integer"/>
  </node>
  <node id="272" label="X-4357">
    <att name="shared name" value="X-4357" type="string"/>
    <att name="name" value="X-4357" type="string"/>
    <att name="selected" value="0" type="boolean"/>
    <att name="categoria" value="M" type="string"/>
    <att name="SUPER_PATHWAY" value="No Super Pathway" type="string"/>
    <att name="SUB_PATHWAY" value="No Pathway" type="string"/>
    <att name="branch" value="3" type="integer"/>
  </node>
  <node id="271" label="guanosine">
    <att name="shared name" value="guanosine" type="string"/>
    <att name="name" value="guanosine" type="string"/>
    <att name="selected" value="0" type="boolean"/>
    <att name="categoria" value="M" type="string"/>
    <att name="SUPER_PATHWAY" value="Nucleotide" type="string"/>
    <att name="SUB_PATHWAY" value="&quot;Purine metabolism, guanine containing&quot;" type="string"/>
    <att name="branch" value="1" type="integer"/>
  </node>
  <node id="270" label="lysine">
    <att name="shared name" value="lysine" type="string"/>
    <att name="name" value="lysine" type="string"/>
    <att name="selected" value="0" type="boolean"/>
    <att name="categoria" value="M" type="string"/>
    <att name="SUPER_PATHWAY" value="Amino acid" type="string"/>
    <att name="SUB_PATHWAY" value="Lysine metabolism" type="string"/>
    <att name="branch" value="4" type="integer"/>
  </node>
  <node id="269" label="asparagine">
    <att name="shared name" value="asparagine" type="string"/>
    <att name="name" value="asparagine" type="string"/>
    <att name="selected" value="0" type="boolean"/>
    <att name="categoria" value="M" type="string"/>
    <att name="SUPER_PATHWAY" value="Amino acid" type="string"/>
    <att name="SUB_PATHWAY" value="Alanine and aspartate metabolism" type="string"/>
    <att name="branch" value="3" type="integer"/>
  </node>
  <node id="268" label="3-dehydrocarnitine*">
    <att name="shared name" value="3-dehydrocarnitine*" type="string"/>
    <att name="name" value="3-dehydrocarnitine*" type="string"/>
    <att name="selected" value="0" type="boolean"/>
    <att name="categoria" value="M" type="string"/>
    <att name="SUPER_PATHWAY" value="Lipid" type="string"/>
    <att name="SUB_PATHWAY" value="Carnitine metabolism" type="string"/>
    <att name="branch" value="2" type="integer"/>
  </node>
  <node id="267" label="X-11687">
    <att name="shared name" value="X-11687" type="string"/>
    <att name="name" value="X-11687" type="string"/>
    <att name="selected" value="0" type="boolean"/>
    <att name="categoria" value="M" type="string"/>
    <att name="SUPER_PATHWAY" value="No Super Pathway" type="string"/>
    <att name="SUB_PATHWAY" value="No Pathway" type="string"/>
    <att name="branch" value="6" type="integer"/>
  </node>
  <node id="266" label="X-12660">
    <att name="shared name" value="X-12660" type="string"/>
    <att name="name" value="X-12660" type="string"/>
    <att name="selected" value="0" type="boolean"/>
    <att name="categoria" value="M" type="string"/>
    <att name="SUPER_PATHWAY" value="No Super Pathway" type="string"/>
    <att name="SUB_PATHWAY" value="No Pathway" type="string"/>
    <att name="branch" value="6" type="integer"/>
  </node>
  <node id="265" label="ribose">
    <att name="shared name" value="ribose" type="string"/>
    <att name="name" value="ribose" type="string"/>
    <att name="selected" value="0" type="boolean"/>
    <att name="categoria" value="M" type="string"/>
    <att name="SUPER_PATHWAY" value="Carbohydrate" type="string"/>
    <att name="SUB_PATHWAY" value="&quot;Nucleotide sugars, pentose metabolism&quot;" type="string"/>
    <att name="branch" value="1" type="integer"/>
  </node>
  <node id="264" label="N-acetylserine">
    <att name="shared name" value="N-acetylserine" type="string"/>
    <att name="name" value="N-acetylserine" type="string"/>
    <att name="selected" value="0" type="boolean"/>
    <att name="categoria" value="M" type="string"/>
    <att name="SUPER_PATHWAY" value="Amino acid" type="string"/>
    <att name="SUB_PATHWAY" value="&quot;Glycine, serine and threonine metabolism&quot;" type="string"/>
    <att name="branch" value="4" type="integer"/>
  </node>
  <node id="263" label="X-5229">
    <att name="shared name" value="X-5229" type="string"/>
    <att name="name" value="X-5229" type="string"/>
    <att name="selected" value="0" type="boolean"/>
    <att name="categoria" value="M" type="string"/>
    <att name="SUPER_PATHWAY" value="No Super Pathway" type="string"/>
    <att name="SUB_PATHWAY" value="No Pathway" type="string"/>
    <att name="branch" value="1" type="integer"/>
  </node>
  <node id="262" label="valine">
    <att name="shared name" value="valine" type="string"/>
    <att name="name" value="valine" type="string"/>
    <att name="selected" value="0" type="boolean"/>
    <att name="categoria" value="M" type="string"/>
    <att name="SUPER_PATHWAY" value="Amino acid" type="string"/>
    <att name="SUB_PATHWAY" value="&quot;Valine, leucine and isoleucine metabolism&quot;" type="string"/>
    <att name="branch" value="3" type="integer"/>
  </node>
  <node id="261" label="glycylproline">
    <att name="shared name" value="glycylproline" type="string"/>
    <att name="name" value="glycylproline" type="string"/>
    <att name="selected" value="0" type="boolean"/>
    <att name="categoria" value="M" type="string"/>
    <att name="SUPER_PATHWAY" value="Peptide" type="string"/>
    <att name="SUB_PATHWAY" value="Dipeptide" type="string"/>
    <att name="branch" value="4" type="integer"/>
  </node>
  <node id="260" label="1-stearoylglycerophosphoethanolamine">
    <att name="shared name" value="1-stearoylglycerophosphoethanolamine" type="string"/>
    <att name="name" value="1-stearoylglycerophosphoethanolamine" type="string"/>
    <att name="selected" value="0" type="boolean"/>
    <att name="categoria" value="M" type="string"/>
    <att name="SUPER_PATHWAY" value="Lipid" type="string"/>
    <att name="SUB_PATHWAY" value="Lysolipid" type="string"/>
    <att name="branch" value="6" type="integer"/>
  </node>
  <node id="259" label="acetylcarnitine">
    <att name="shared name" value="acetylcarnitine" type="string"/>
    <att name="name" value="acetylcarnitine" type="string"/>
    <att name="selected" value="0" type="boolean"/>
    <att name="categoria" value="M" type="string"/>
    <att name="SUPER_PATHWAY" value="Lipid" type="string"/>
    <att name="SUB_PATHWAY" value="Carnitine metabolism" type="string"/>
    <att name="branch" value="2" type="integer"/>
  </node>
  <node id="258" label="hexanoylcarnitine">
    <att name="shared name" value="hexanoylcarnitine" type="string"/>
    <att name="name" value="hexanoylcarnitine" type="string"/>
    <att name="selected" value="0" type="boolean"/>
    <att name="categoria" value="M" type="string"/>
    <att name="SUPER_PATHWAY" value="Lipid" type="string"/>
    <att name="SUB_PATHWAY" value="Carnitine metabolism" type="string"/>
    <att name="branch" value="2" type="integer"/>
  </node>
  <node id="257" label="X-8994">
    <att name="shared name" value="X-8994" type="string"/>
    <att name="name" value="X-8994" type="string"/>
    <att name="selected" value="0" type="boolean"/>
    <att name="categoria" value="M" type="string"/>
    <att name="SUPER_PATHWAY" value="No Super Pathway" type="string"/>
    <att name="SUB_PATHWAY" value="No Pathway" type="string"/>
    <att name="branch" value="1" type="integer"/>
  </node>
  <node id="256" label="ethanolamine">
    <att name="shared name" value="ethanolamine" type="string"/>
    <att name="name" value="ethanolamine" type="string"/>
    <att name="selected" value="0" type="boolean"/>
    <att name="categoria" value="M" type="string"/>
    <att name="SUPER_PATHWAY" value="Lipid" type="string"/>
    <att name="SUB_PATHWAY" value="Glycerolipid metabolism" type="string"/>
    <att name="branch" value="4" type="integer"/>
  </node>
  <node id="255" label="mannose">
    <att name="shared name" value="mannose" type="string"/>
    <att name="name" value="mannose" type="string"/>
    <att name="selected" value="0" type="boolean"/>
    <att name="categoria" value="M" type="string"/>
    <att name="SUPER_PATHWAY" value="Carbohydrate" type="string"/>
    <att name="SUB_PATHWAY" value="&quot;Fructose, mannose, galactose, starch, and sucrose metabolism&quot;" type="string"/>
    <att name="branch" value="1" type="integer"/>
  </node>
  <node id="254" label="choline">
    <att name="shared name" value="choline" type="string"/>
    <att name="name" value="choline" type="string"/>
    <att name="selected" value="0" type="boolean"/>
    <att name="categoria" value="M" type="string"/>
    <att name="SUPER_PATHWAY" value="Lipid" type="string"/>
    <att name="SUB_PATHWAY" value="Glycerolipid metabolism" type="string"/>
    <att name="branch" value="4" type="integer"/>
  </node>
  <node id="253" label="glycerol3-phosphate(G3P)">
    <att name="shared name" value="glycerol3-phosphate(G3P)" type="string"/>
    <att name="name" value="glycerol3-phosphate(G3P)" type="string"/>
    <att name="selected" value="0" type="boolean"/>
    <att name="categoria" value="M" type="string"/>
    <att name="SUPER_PATHWAY" value="Lipid" type="string"/>
    <att name="SUB_PATHWAY" value="Glycerolipid metabolism" type="string"/>
    <att name="branch" value="1" type="integer"/>
  </node>
  <node id="252" label="glycerophosphorylcholine(GPC)">
    <att name="shared name" value="glycerophosphorylcholine(GPC)" type="string"/>
    <att name="name" value="glycerophosphorylcholine(GPC)" type="string"/>
    <att name="selected" value="0" type="boolean"/>
    <att name="categoria" value="M" type="string"/>
    <att name="SUPER_PATHWAY" value="Lipid" type="string"/>
    <att name="SUB_PATHWAY" value="Glycerolipid metabolism" type="string"/>
    <att name="branch" value="1" type="integer"/>
  </node>
  <node id="251" label="&amp;quot;5,6-dihydrouracil&amp;quot;">
    <att name="shared name" value="&quot;5,6-dihydrouracil&quot;" type="string"/>
    <att name="name" value="&quot;5,6-dihydrouracil&quot;" type="string"/>
    <att name="selected" value="0" type="boolean"/>
    <att name="categoria" value="M" type="string"/>
    <att name="SUPER_PATHWAY" value="Nucleotide" type="string"/>
    <att name="SUB_PATHWAY" value="&quot;Pyrimidine metabolism, uracil containing&quot;" type="string"/>
    <att name="branch" value="4" type="integer"/>
  </node>
  <node id="250" label="beta-alanine">
    <att name="shared name" value="beta-alanine" type="string"/>
    <att name="name" value="beta-alanine" type="string"/>
    <att name="selected" value="0" type="boolean"/>
    <att name="categoria" value="M" type="string"/>
    <att name="SUPER_PATHWAY" value="Amino acid" type="string"/>
    <att name="SUB_PATHWAY" value="Alanine and aspartate metabolism" type="string"/>
    <att name="branch" value="2" type="integer"/>
  </node>
  <node id="249" label="nicotinamide">
    <att name="shared name" value="nicotinamide" type="string"/>
    <att name="name" value="nicotinamide" type="string"/>
    <att name="selected" value="0" type="boolean"/>
    <att name="categoria" value="M" type="string"/>
    <att name="SUPER_PATHWAY" value="Cofactors and vitamins" type="string"/>
    <att name="SUB_PATHWAY" value="Nicotinate and nicotinamide metabolism" type="string"/>
    <att name="branch" value="2" type="integer"/>
  </node>
  <node id="248" label="X-13145">
    <att name="shared name" value="X-13145" type="string"/>
    <att name="name" value="X-13145" type="string"/>
    <att name="selected" value="0" type="boolean"/>
    <att name="categoria" value="M" type="string"/>
    <att name="SUPER_PATHWAY" value="No Super Pathway" type="string"/>
    <att name="SUB_PATHWAY" value="No Pathway" type="string"/>
    <att name="branch" value="3" type="integer"/>
  </node>
  <node id="247" label="5-oxoproline">
    <att name="shared name" value="5-oxoproline" type="string"/>
    <att name="name" value="5-oxoproline" type="string"/>
    <att name="selected" value="0" type="boolean"/>
    <att name="categoria" value="M" type="string"/>
    <att name="SUPER_PATHWAY" value="Amino acid" type="string"/>
    <att name="SUB_PATHWAY" value="Glutathione metabolism" type="string"/>
    <att name="branch" value="3" type="integer"/>
  </node>
  <node id="246" label="X-15161">
    <att name="shared name" value="X-15161" type="string"/>
    <att name="name" value="X-15161" type="string"/>
    <att name="selected" value="0" type="boolean"/>
    <att name="categoria" value="M" type="string"/>
    <att name="SUPER_PATHWAY" value="No Super Pathway" type="string"/>
    <att name="SUB_PATHWAY" value="No Pathway" type="string"/>
    <att name="branch" value="2" type="integer"/>
  </node>
  <node id="245" label="2-methylbutyroylcarnitine">
    <att name="shared name" value="2-methylbutyroylcarnitine" type="string"/>
    <att name="name" value="2-methylbutyroylcarnitine" type="string"/>
    <att name="selected" value="0" type="boolean"/>
    <att name="categoria" value="M" type="string"/>
    <att name="SUPER_PATHWAY" value="Amino acid" type="string"/>
    <att name="SUB_PATHWAY" value="&quot;Valine, leucine and isoleucine metabolism&quot;" type="string"/>
    <att name="branch" value="2" type="integer"/>
  </node>
  <node id="244" label="hydroxyisovaleroylcarnitine">
    <att name="shared name" value="hydroxyisovaleroylcarnitine" type="string"/>
    <att name="name" value="hydroxyisovaleroylcarnitine" type="string"/>
    <att name="selected" value="0" type="boolean"/>
    <att name="categoria" value="M" type="string"/>
    <att name="SUPER_PATHWAY" value="Amino acid" type="string"/>
    <att name="SUB_PATHWAY" value="&quot;Valine, leucine and isoleucine metabolism&quot;" type="string"/>
    <att name="branch" value="2" type="integer"/>
  </node>
  <node id="243" label="X-10445_200">
    <att name="shared name" value="X-10445_200" type="string"/>
    <att name="name" value="X-10445_200" type="string"/>
    <att name="selected" value="0" type="boolean"/>
    <att name="categoria" value="M" type="string"/>
    <att name="SUPER_PATHWAY" value="No Super Pathway" type="string"/>
    <att name="SUB_PATHWAY" value="No Pathway" type="string"/>
    <att name="branch" value="2" type="integer"/>
  </node>
  <node id="242" label="fumarate">
    <att name="shared name" value="fumarate" type="string"/>
    <att name="name" value="fumarate" type="string"/>
    <att name="selected" value="0" type="boolean"/>
    <att name="categoria" value="M" type="string"/>
    <att name="SUPER_PATHWAY" value="Energy" type="string"/>
    <att name="SUB_PATHWAY" value="Krebs cycle" type="string"/>
    <att name="branch" value="5" type="integer"/>
  </node>
  <node id="241" label="propionylcarnitine">
    <att name="shared name" value="propionylcarnitine" type="string"/>
    <att name="name" value="propionylcarnitine" type="string"/>
    <att name="selected" value="0" type="boolean"/>
    <att name="categoria" value="M" type="string"/>
    <att name="SUPER_PATHWAY" value="Lipid" type="string"/>
    <att name="SUB_PATHWAY" value="Fatty acid metabolism (also BCAA metabolism)" type="string"/>
    <att name="branch" value="2" type="integer"/>
  </node>
  <node id="240" label="N-acetylmethionine">
    <att name="shared name" value="N-acetylmethionine" type="string"/>
    <att name="name" value="N-acetylmethionine" type="string"/>
    <att name="selected" value="0" type="boolean"/>
    <att name="categoria" value="M" type="string"/>
    <att name="SUPER_PATHWAY" value="Amino acid" type="string"/>
    <att name="SUB_PATHWAY" value="&quot;Cysteine, methionine, SAM, taurine metabolism&quot;" type="string"/>
    <att name="branch" value="6" type="integer"/>
  </node>
  <node id="239" label="X-14600">
    <att name="shared name" value="X-14600" type="string"/>
    <att name="name" value="X-14600" type="string"/>
    <att name="selected" value="0" type="boolean"/>
    <att name="categoria" value="M" type="string"/>
    <att name="SUPER_PATHWAY" value="No Super Pathway" type="string"/>
    <att name="SUB_PATHWAY" value="No Pathway" type="string"/>
    <att name="branch" value="6" type="integer"/>
  </node>
  <node id="238" label="X-14611">
    <att name="shared name" value="X-14611" type="string"/>
    <att name="name" value="X-14611" type="string"/>
    <att name="selected" value="0" type="boolean"/>
    <att name="categoria" value="M" type="string"/>
    <att name="SUPER_PATHWAY" value="No Super Pathway" type="string"/>
    <att name="SUB_PATHWAY" value="No Pathway" type="string"/>
    <att name="branch" value="6" type="integer"/>
  </node>
  <node id="237" label="stearidonate(18:4n3)">
    <att name="shared name" value="stearidonate(18:4n3)" type="string"/>
    <att name="name" value="stearidonate(18:4n3)" type="string"/>
    <att name="selected" value="0" type="boolean"/>
    <att name="categoria" value="M" type="string"/>
    <att name="SUPER_PATHWAY" value="Lipid" type="string"/>
    <att name="SUB_PATHWAY" value="Long chain fatty acid" type="string"/>
    <att name="branch" value="7" type="integer"/>
  </node>
  <node id="236" label="2-aminobutyrate">
    <att name="shared name" value="2-aminobutyrate" type="string"/>
    <att name="name" value="2-aminobutyrate" type="string"/>
    <att name="selected" value="0" type="boolean"/>
    <att name="categoria" value="M" type="string"/>
    <att name="SUPER_PATHWAY" value="Amino acid" type="string"/>
    <att name="SUB_PATHWAY" value="Butanoate metabolism" type="string"/>
    <att name="branch" value="4" type="integer"/>
  </node>
  <node id="235" label="inosine">
    <att name="shared name" value="inosine" type="string"/>
    <att name="name" value="inosine" type="string"/>
    <att name="selected" value="0" type="boolean"/>
    <att name="categoria" value="M" type="string"/>
    <att name="SUPER_PATHWAY" value="Nucleotide" type="string"/>
    <att name="SUB_PATHWAY" value="&quot;Purine metabolism, (hypo)xanthine/inosine containing&quot;" type="string"/>
    <att name="branch" value="1" type="integer"/>
  </node>
  <node id="234" label="pseudouridine">
    <att name="shared name" value="pseudouridine" type="string"/>
    <att name="name" value="pseudouridine" type="string"/>
    <att name="selected" value="0" type="boolean"/>
    <att name="categoria" value="M" type="string"/>
    <att name="SUPER_PATHWAY" value="Nucleotide" type="string"/>
    <att name="SUB_PATHWAY" value="&quot;Pyrimidine metabolism, uracil containing&quot;" type="string"/>
    <att name="branch" value="4" type="integer"/>
  </node>
  <node id="233" label="urea">
    <att name="shared name" value="urea" type="string"/>
    <att name="name" value="urea" type="string"/>
    <att name="selected" value="0" type="boolean"/>
    <att name="categoria" value="M" type="string"/>
    <att name="SUPER_PATHWAY" value="Amino acid" type="string"/>
    <att name="SUB_PATHWAY" value="&quot;Urea cycle; arginine-, proline-, metabolism&quot;" type="string"/>
    <att name="branch" value="4" type="integer"/>
  </node>
  <node id="232" label="cytidine5&amp;apos;-diphosphocholine">
    <att name="shared name" value="cytidine5&apos;-diphosphocholine" type="string"/>
    <att name="name" value="cytidine5&apos;-diphosphocholine" type="string"/>
    <att name="selected" value="0" type="boolean"/>
    <att name="categoria" value="M" type="string"/>
    <att name="SUPER_PATHWAY" value="Lipid" type="string"/>
    <att name="SUB_PATHWAY" value="Glycerolipid metabolism" type="string"/>
    <att name="branch" value="6" type="integer"/>
  </node>
  <node id="231" label="kynurenine">
    <att name="shared name" value="kynurenine" type="string"/>
    <att name="name" value="kynurenine" type="string"/>
    <att name="selected" value="0" type="boolean"/>
    <att name="categoria" value="M" type="string"/>
    <att name="SUPER_PATHWAY" value="Amino acid" type="string"/>
    <att name="SUB_PATHWAY" value="Tryptophan metabolism" type="string"/>
    <att name="branch" value="6" type="integer"/>
  </node>
  <node id="230" label="cis-vaccenate(18:1n7)">
    <att name="shared name" value="cis-vaccenate(18:1n7)" type="string"/>
    <att name="name" value="cis-vaccenate(18:1n7)" type="string"/>
    <att name="selected" value="0" type="boolean"/>
    <att name="categoria" value="M" type="string"/>
    <att name="SUPER_PATHWAY" value="Lipid" type="string"/>
    <att name="SUB_PATHWAY" value="Long chain fatty acid" type="string"/>
    <att name="branch" value="7" type="integer"/>
  </node>
  <node id="229" label="taurine">
    <att name="shared name" value="taurine" type="string"/>
    <att name="name" value="taurine" type="string"/>
    <att name="selected" value="0" type="boolean"/>
    <att name="categoria" value="M" type="string"/>
    <att name="SUPER_PATHWAY" value="Amino acid" type="string"/>
    <att name="SUB_PATHWAY" value="&quot;Cysteine, methionine, SAM, taurine metabolism&quot;" type="string"/>
    <att name="branch" value="5" type="integer"/>
  </node>
  <node id="228" label="X-13421">
    <att name="shared name" value="X-13421" type="string"/>
    <att name="name" value="X-13421" type="string"/>
    <att name="selected" value="0" type="boolean"/>
    <att name="categoria" value="M" type="string"/>
    <att name="SUPER_PATHWAY" value="No Super Pathway" type="string"/>
    <att name="SUB_PATHWAY" value="No Pathway" type="string"/>
    <att name="branch" value="4" type="integer"/>
  </node>
  <node id="227" label="putrescine">
    <att name="shared name" value="putrescine" type="string"/>
    <att name="name" value="putrescine" type="string"/>
    <att name="selected" value="0" type="boolean"/>
    <att name="categoria" value="M" type="string"/>
    <att name="SUPER_PATHWAY" value="Amino acid" type="string"/>
    <att name="SUB_PATHWAY" value="Polyamine metabolism" type="string"/>
    <att name="branch" value="2" type="integer"/>
  </node>
  <node id="226" label="myo-inositol">
    <att name="shared name" value="myo-inositol" type="string"/>
    <att name="name" value="myo-inositol" type="string"/>
    <att name="selected" value="0" type="boolean"/>
    <att name="categoria" value="M" type="string"/>
    <att name="SUPER_PATHWAY" value="Lipid" type="string"/>
    <att name="SUB_PATHWAY" value="Inositol metabolism" type="string"/>
    <att name="branch" value="5" type="integer"/>
  </node>
  <node id="225" label="cholinephosphate">
    <att name="shared name" value="cholinephosphate" type="string"/>
    <att name="name" value="cholinephosphate" type="string"/>
    <att name="selected" value="0" type="boolean"/>
    <att name="categoria" value="M" type="string"/>
    <att name="SUPER_PATHWAY" value="Lipid" type="string"/>
    <att name="SUB_PATHWAY" value="Glycerolipid metabolism" type="string"/>
    <att name="branch" value="1" type="integer"/>
  </node>
  <node id="224" label="betaine">
    <att name="shared name" value="betaine" type="string"/>
    <att name="name" value="betaine" type="string"/>
    <att name="selected" value="0" type="boolean"/>
    <att name="categoria" value="M" type="string"/>
    <att name="SUPER_PATHWAY" value="Amino acid" type="string"/>
    <att name="SUB_PATHWAY" value="&quot;Glycine, serine and threonine metabolism&quot;" type="string"/>
    <att name="branch" value="2" type="integer"/>
  </node>
  <node id="223" label="1-methylnicotinamide">
    <att name="shared name" value="1-methylnicotinamide" type="string"/>
    <att name="name" value="1-methylnicotinamide" type="string"/>
    <att name="selected" value="0" type="boolean"/>
    <att name="categoria" value="M" type="string"/>
    <att name="SUPER_PATHWAY" value="Cofactors and vitamins" type="string"/>
    <att name="SUB_PATHWAY" value="Nicotinate and nicotinamide metabolism" type="string"/>
    <att name="branch" value="4" type="integer"/>
  </node>
  <node id="222" label="N-acetylneuraminate">
    <att name="shared name" value="N-acetylneuraminate" type="string"/>
    <att name="name" value="N-acetylneuraminate" type="string"/>
    <att name="selected" value="0" type="boolean"/>
    <att name="categoria" value="M" type="string"/>
    <att name="SUPER_PATHWAY" value="Carbohydrate" type="string"/>
    <att name="SUB_PATHWAY" value="Aminosugars metabolism" type="string"/>
    <att name="branch" value="7" type="integer"/>
  </node>
  <node id="221" label="X-12127">
    <att name="shared name" value="X-12127" type="string"/>
    <att name="name" value="X-12127" type="string"/>
    <att name="selected" value="0" type="boolean"/>
    <att name="categoria" value="M" type="string"/>
    <att name="SUPER_PATHWAY" value="No Super Pathway" type="string"/>
    <att name="SUB_PATHWAY" value="No Pathway" type="string"/>
    <att name="branch" value="6" type="integer"/>
  </node>
  <node id="220" label="2-linoleoylglycerophosphoethanolamine*">
    <att name="shared name" value="2-linoleoylglycerophosphoethanolamine*" type="string"/>
    <att name="name" value="2-linoleoylglycerophosphoethanolamine*" type="string"/>
    <att name="selected" value="0" type="boolean"/>
    <att name="categoria" value="M" type="string"/>
    <att name="SUPER_PATHWAY" value="Lipid" type="string"/>
    <att name="SUB_PATHWAY" value="Lysolipid" type="string"/>
    <att name="branch" value="6" type="integer"/>
  </node>
  <node id="219" label="1-arachidonoylglycerophosphoethanolamine*">
    <att name="shared name" value="1-arachidonoylglycerophosphoethanolamine*" type="string"/>
    <att name="name" value="1-arachidonoylglycerophosphoethanolamine*" type="string"/>
    <att name="selected" value="0" type="boolean"/>
    <att name="categoria" value="M" type="string"/>
    <att name="SUPER_PATHWAY" value="Lipid" type="string"/>
    <att name="SUB_PATHWAY" value="Lysolipid" type="string"/>
    <att name="branch" value="7" type="integer"/>
  </node>
  <node id="218" label="creatine">
    <att name="shared name" value="creatine" type="string"/>
    <att name="name" value="creatine" type="string"/>
    <att name="selected" value="0" type="boolean"/>
    <att name="categoria" value="M" type="string"/>
    <att name="SUPER_PATHWAY" value="Amino acid" type="string"/>
    <att name="SUB_PATHWAY" value="Creatine metabolism" type="string"/>
    <att name="branch" value="2" type="integer"/>
  </node>
  <node id="217" label="aspartylleucine(prev.X-12801)">
    <att name="shared name" value="aspartylleucine(prev.X-12801)" type="string"/>
    <att name="name" value="aspartylleucine(prev.X-12801)" type="string"/>
    <att name="selected" value="0" type="boolean"/>
    <att name="categoria" value="M" type="string"/>
    <att name="SUPER_PATHWAY" value="No Super Pathway" type="string"/>
    <att name="SUB_PATHWAY" value="No Pathway" type="string"/>
    <att name="branch" value="4" type="integer"/>
  </node>
  <node id="216" label="cystathionine">
    <att name="shared name" value="cystathionine" type="string"/>
    <att name="name" value="cystathionine" type="string"/>
    <att name="selected" value="0" type="boolean"/>
    <att name="categoria" value="M" type="string"/>
    <att name="SUPER_PATHWAY" value="Amino acid" type="string"/>
    <att name="SUB_PATHWAY" value="&quot;Cysteine, methionine, SAM, taurine metabolism&quot;" type="string"/>
    <att name="branch" value="6" type="integer"/>
  </node>
  <node id="215" label="erythronate*">
    <att name="shared name" value="erythronate*" type="string"/>
    <att name="name" value="erythronate*" type="string"/>
    <att name="selected" value="0" type="boolean"/>
    <att name="categoria" value="M" type="string"/>
    <att name="SUPER_PATHWAY" value="Carbohydrate" type="string"/>
    <att name="SUB_PATHWAY" value="Aminosugars metabolism" type="string"/>
    <att name="branch" value="1" type="integer"/>
  </node>
  <node id="214" label="X-15165">
    <att name="shared name" value="X-15165" type="string"/>
    <att name="name" value="X-15165" type="string"/>
    <att name="selected" value="0" type="boolean"/>
    <att name="categoria" value="M" type="string"/>
    <att name="SUPER_PATHWAY" value="No Super Pathway" type="string"/>
    <att name="SUB_PATHWAY" value="No Pathway" type="string"/>
    <att name="branch" value="6" type="integer"/>
  </node>
  <node id="213" label="N-acetyl-aspartyl-glutamate(NAAG)">
    <att name="shared name" value="N-acetyl-aspartyl-glutamate(NAAG)" type="string"/>
    <att name="name" value="N-acetyl-aspartyl-glutamate(NAAG)" type="string"/>
    <att name="selected" value="0" type="boolean"/>
    <att name="categoria" value="M" type="string"/>
    <att name="SUPER_PATHWAY" value="Amino acid" type="string"/>
    <att name="SUB_PATHWAY" value="Glutamate metabolism" type="string"/>
    <att name="branch" value="1" type="integer"/>
  </node>
  <node id="212" label="N-acetylaspartate(NAA)">
    <att name="shared name" value="N-acetylaspartate(NAA)" type="string"/>
    <att name="name" value="N-acetylaspartate(NAA)" type="string"/>
    <att name="selected" value="0" type="boolean"/>
    <att name="categoria" value="M" type="string"/>
    <att name="SUPER_PATHWAY" value="Amino acid" type="string"/>
    <att name="SUB_PATHWAY" value="Alanine and aspartate metabolism" type="string"/>
    <att name="branch" value="1" type="integer"/>
  </node>
  <node id="211" label="1-arachidonoylglycerophosphoinositol*">
    <att name="shared name" value="1-arachidonoylglycerophosphoinositol*" type="string"/>
    <att name="name" value="1-arachidonoylglycerophosphoinositol*" type="string"/>
    <att name="selected" value="0" type="boolean"/>
    <att name="categoria" value="M" type="string"/>
    <att name="SUPER_PATHWAY" value="Lipid" type="string"/>
    <att name="SUB_PATHWAY" value="Lysolipid" type="string"/>
    <att name="branch" value="7" type="integer"/>
  </node>
  <node id="210" label="X-10500">
    <att name="shared name" value="X-10500" type="string"/>
    <att name="name" value="X-10500" type="string"/>
    <att name="selected" value="0" type="boolean"/>
    <att name="categoria" value="M" type="string"/>
    <att name="SUPER_PATHWAY" value="No Super Pathway" type="string"/>
    <att name="SUB_PATHWAY" value="No Pathway" type="string"/>
    <att name="branch" value="1" type="integer"/>
  </node>
  <node id="209" label="X-12051">
    <att name="shared name" value="X-12051" type="string"/>
    <att name="name" value="X-12051" type="string"/>
    <att name="selected" value="0" type="boolean"/>
    <att name="categoria" value="M" type="string"/>
    <att name="SUPER_PATHWAY" value="No Super Pathway" type="string"/>
    <att name="SUB_PATHWAY" value="No Pathway" type="string"/>
    <att name="branch" value="6" type="integer"/>
  </node>
  <node id="208" label="Aminosugarmetabolism&amp;apos;">
    <att name="shared name" value="Aminosugarmetabolism&apos;" type="string"/>
    <att name="name" value="Aminosugarmetabolism&apos;" type="string"/>
    <att name="selected" value="0" type="boolean"/>
    <att name="categoria" value="P" type="string"/>
    <att name="SUPER_PATHWAY" value="" type="string"/>
    <att name="SUB_PATHWAY" value="" type="string"/>
    <att name="branch" value="7" type="integer"/>
  </node>
  <node id="207" label="Hyaluronanmetabolism&amp;apos;">
    <att name="shared name" value="Hyaluronanmetabolism&apos;" type="string"/>
    <att name="name" value="Hyaluronanmetabolism&apos;" type="string"/>
    <att name="selected" value="0" type="boolean"/>
    <att name="categoria" value="P" type="string"/>
    <att name="SUPER_PATHWAY" value="" type="string"/>
    <att name="SUB_PATHWAY" value="" type="string"/>
    <att name="branch" value="7" type="integer"/>
  </node>
  <node id="206" label="13(S)-HODE(prev.X-11560)">
    <att name="shared name" value="13(S)-HODE(prev.X-11560)" type="string"/>
    <att name="name" value="13(S)-HODE(prev.X-11560)" type="string"/>
    <att name="selected" value="0" type="boolean"/>
    <att name="categoria" value="M" type="string"/>
    <att name="SUPER_PATHWAY" value="No Super Pathway" type="string"/>
    <att name="SUB_PATHWAY" value="No Pathway" type="string"/>
    <att name="branch" value="7" type="integer"/>
  </node>
  <node id="205" label="adenosine">
    <att name="shared name" value="adenosine" type="string"/>
    <att name="name" value="adenosine" type="string"/>
    <att name="selected" value="0" type="boolean"/>
    <att name="categoria" value="M" type="string"/>
    <att name="SUPER_PATHWAY" value="Nucleotide" type="string"/>
    <att name="SUB_PATHWAY" value="&quot;Purine metabolism, adenine containing&quot;" type="string"/>
    <att name="branch" value="6" type="integer"/>
  </node>
  <node id="204" label="margarate(17:0)">
    <att name="shared name" value="margarate(17:0)" type="string"/>
    <att name="name" value="margarate(17:0)" type="string"/>
    <att name="selected" value="0" type="boolean"/>
    <att name="categoria" value="M" type="string"/>
    <att name="SUPER_PATHWAY" value="Lipid" type="string"/>
    <att name="SUB_PATHWAY" value="Long chain fatty acid" type="string"/>
    <att name="branch" value="7" type="integer"/>
  </node>
  <node id="203" label="urate">
    <att name="shared name" value="urate" type="string"/>
    <att name="name" value="urate" type="string"/>
    <att name="selected" value="0" type="boolean"/>
    <att name="categoria" value="M" type="string"/>
    <att name="SUPER_PATHWAY" value="Nucleotide" type="string"/>
    <att name="SUB_PATHWAY" value="&quot;Purine metabolism, urate metabolism&quot;" type="string"/>
    <att name="branch" value="4" type="integer"/>
  </node>
  <node id="202" label="X-12776">
    <att name="shared name" value="X-12776" type="string"/>
    <att name="name" value="X-12776" type="string"/>
    <att name="selected" value="0" type="boolean"/>
    <att name="categoria" value="M" type="string"/>
    <att name="SUPER_PATHWAY" value="No Super Pathway" type="string"/>
    <att name="SUB_PATHWAY" value="No Pathway" type="string"/>
    <att name="branch" value="3" type="integer"/>
  </node>
  <node id="201" label="X-12442">
    <att name="shared name" value="X-12442" type="string"/>
    <att name="name" value="X-12442" type="string"/>
    <att name="selected" value="0" type="boolean"/>
    <att name="categoria" value="M" type="string"/>
    <att name="SUPER_PATHWAY" value="No Super Pathway" type="string"/>
    <att name="SUB_PATHWAY" value="No Pathway" type="string"/>
    <att name="branch" value="7" type="integer"/>
  </node>
  <node id="200" label="X-13230">
    <att name="shared name" value="X-13230" type="string"/>
    <att name="name" value="X-13230" type="string"/>
    <att name="selected" value="0" type="boolean"/>
    <att name="categoria" value="M" type="string"/>
    <att name="SUPER_PATHWAY" value="No Super Pathway" type="string"/>
    <att name="SUB_PATHWAY" value="No Pathway" type="string"/>
    <att name="branch" value="2" type="integer"/>
  </node>
  <node id="199" label="scyllo-inositol">
    <att name="shared name" value="scyllo-inositol" type="string"/>
    <att name="name" value="scyllo-inositol" type="string"/>
    <att name="selected" value="0" type="boolean"/>
    <att name="categoria" value="M" type="string"/>
    <att name="SUPER_PATHWAY" value="Lipid" type="string"/>
    <att name="SUB_PATHWAY" value="Inositol metabolism" type="string"/>
    <att name="branch" value="5" type="integer"/>
  </node>
  <node id="198" label="S-adenosylhomocysteine(SAH)">
    <att name="shared name" value="S-adenosylhomocysteine(SAH)" type="string"/>
    <att name="name" value="S-adenosylhomocysteine(SAH)" type="string"/>
    <att name="selected" value="0" type="boolean"/>
    <att name="categoria" value="M" type="string"/>
    <att name="SUPER_PATHWAY" value="Amino acid" type="string"/>
    <att name="SUB_PATHWAY" value="&quot;Cysteine, methionine, SAM, taurine metabolism&quot;" type="string"/>
    <att name="branch" value="6" type="integer"/>
  </node>
  <node id="197" label="methylphosphate">
    <att name="shared name" value="methylphosphate" type="string"/>
    <att name="name" value="methylphosphate" type="string"/>
    <att name="selected" value="0" type="boolean"/>
    <att name="categoria" value="M" type="string"/>
    <att name="SUPER_PATHWAY" value="Energy" type="string"/>
    <att name="SUB_PATHWAY" value="Oxidative phosphorylation" type="string"/>
    <att name="branch" value="2" type="integer"/>
  </node>
  <node id="196" label="spermidine">
    <att name="shared name" value="spermidine" type="string"/>
    <att name="name" value="spermidine" type="string"/>
    <att name="selected" value="0" type="boolean"/>
    <att name="categoria" value="M" type="string"/>
    <att name="SUPER_PATHWAY" value="Amino acid" type="string"/>
    <att name="SUB_PATHWAY" value="Polyamine metabolism" type="string"/>
    <att name="branch" value="6" type="integer"/>
  </node>
  <node id="195" label="gamma-glutamyltyrosine">
    <att name="shared name" value="gamma-glutamyltyrosine" type="string"/>
    <att name="name" value="gamma-glutamyltyrosine" type="string"/>
    <att name="selected" value="0" type="boolean"/>
    <att name="categoria" value="M" type="string"/>
    <att name="SUPER_PATHWAY" value="Peptide" type="string"/>
    <att name="SUB_PATHWAY" value="gamma-glutamyl" type="string"/>
    <att name="branch" value="4" type="integer"/>
  </node>
  <node id="194" label="gamma-glutamylglutamate">
    <att name="shared name" value="gamma-glutamylglutamate" type="string"/>
    <att name="name" value="gamma-glutamylglutamate" type="string"/>
    <att name="selected" value="0" type="boolean"/>
    <att name="categoria" value="M" type="string"/>
    <att name="SUPER_PATHWAY" value="Peptide" type="string"/>
    <att name="SUB_PATHWAY" value="gamma-glutamyl" type="string"/>
    <att name="branch" value="5" type="integer"/>
  </node>
  <node id="193" label="gamma-glutamylglutamine">
    <att name="shared name" value="gamma-glutamylglutamine" type="string"/>
    <att name="name" value="gamma-glutamylglutamine" type="string"/>
    <att name="selected" value="0" type="boolean"/>
    <att name="categoria" value="M" type="string"/>
    <att name="SUPER_PATHWAY" value="Peptide" type="string"/>
    <att name="SUB_PATHWAY" value="gamma-glutamyl" type="string"/>
    <att name="branch" value="5" type="integer"/>
  </node>
  <node id="192" label="laurate(12:0)">
    <att name="shared name" value="laurate(12:0)" type="string"/>
    <att name="name" value="laurate(12:0)" type="string"/>
    <att name="selected" value="0" type="boolean"/>
    <att name="categoria" value="M" type="string"/>
    <att name="SUPER_PATHWAY" value="Lipid" type="string"/>
    <att name="SUB_PATHWAY" value="Medium chain fatty acid" type="string"/>
    <att name="branch" value="7" type="integer"/>
  </node>
  <node id="191" label="X-11861">
    <att name="shared name" value="X-11861" type="string"/>
    <att name="name" value="X-11861" type="string"/>
    <att name="selected" value="0" type="boolean"/>
    <att name="categoria" value="M" type="string"/>
    <att name="SUPER_PATHWAY" value="No Super Pathway" type="string"/>
    <att name="SUB_PATHWAY" value="No Pathway" type="string"/>
    <att name="branch" value="3" type="integer"/>
  </node>
  <node id="190" label="ornithine">
    <att name="shared name" value="ornithine" type="string"/>
    <att name="name" value="ornithine" type="string"/>
    <att name="selected" value="0" type="boolean"/>
    <att name="categoria" value="M" type="string"/>
    <att name="SUPER_PATHWAY" value="Amino acid" type="string"/>
    <att name="SUB_PATHWAY" value="&quot;Urea cycle; arginine-, proline-, metabolism&quot;" type="string"/>
    <att name="branch" value="7" type="integer"/>
  </node>
  <node id="189" label="X-6227">
    <att name="shared name" value="X-6227" type="string"/>
    <att name="name" value="X-6227" type="string"/>
    <att name="selected" value="0" type="boolean"/>
    <att name="categoria" value="M" type="string"/>
    <att name="SUPER_PATHWAY" value="No Super Pathway" type="string"/>
    <att name="SUB_PATHWAY" value="No Pathway" type="string"/>
    <att name="branch" value="6" type="integer"/>
  </node>
  <node id="188" label="p-cresolsulfate">
    <att name="shared name" value="p-cresolsulfate" type="string"/>
    <att name="name" value="p-cresolsulfate" type="string"/>
    <att name="selected" value="0" type="boolean"/>
    <att name="categoria" value="M" type="string"/>
    <att name="SUPER_PATHWAY" value="Amino acid" type="string"/>
    <att name="SUB_PATHWAY" value="Phenylalanine &amp; tyrosine metabolism" type="string"/>
    <att name="branch" value="4" type="integer"/>
  </node>
  <node id="187" label="phenylacetylglutamine">
    <att name="shared name" value="phenylacetylglutamine" type="string"/>
    <att name="name" value="phenylacetylglutamine" type="string"/>
    <att name="selected" value="0" type="boolean"/>
    <att name="categoria" value="M" type="string"/>
    <att name="SUPER_PATHWAY" value="Amino acid" type="string"/>
    <att name="SUB_PATHWAY" value="Phenylalanine &amp; tyrosine metabolism" type="string"/>
    <att name="branch" value="4" type="integer"/>
  </node>
  <node id="186" label="isovalerylcarnitine">
    <att name="shared name" value="isovalerylcarnitine" type="string"/>
    <att name="name" value="isovalerylcarnitine" type="string"/>
    <att name="selected" value="0" type="boolean"/>
    <att name="categoria" value="M" type="string"/>
    <att name="SUPER_PATHWAY" value="Amino acid" type="string"/>
    <att name="SUB_PATHWAY" value="&quot;Valine, leucine and isoleucine metabolism&quot;" type="string"/>
    <att name="branch" value="2" type="integer"/>
  </node>
  <node id="185" label="pyruvate">
    <att name="shared name" value="pyruvate" type="string"/>
    <att name="name" value="pyruvate" type="string"/>
    <att name="selected" value="0" type="boolean"/>
    <att name="categoria" value="M" type="string"/>
    <att name="SUPER_PATHWAY" value="Carbohydrate" type="string"/>
    <att name="SUB_PATHWAY" value="&quot;Glycolysis, gluconeogenesis, pyruvate metabolism&quot;" type="string"/>
    <att name="branch" value="3" type="integer"/>
  </node>
  <node id="184" label="xanthosine">
    <att name="shared name" value="xanthosine" type="string"/>
    <att name="name" value="xanthosine" type="string"/>
    <att name="selected" value="0" type="boolean"/>
    <att name="categoria" value="M" type="string"/>
    <att name="SUPER_PATHWAY" value="Nucleotide" type="string"/>
    <att name="SUB_PATHWAY" value="&quot;Purine metabolism, (hypo)xanthine/inosine containing&quot;" type="string"/>
    <att name="branch" value="4" type="integer"/>
  </node>
  <node id="183" label="X-4523">
    <att name="shared name" value="X-4523" type="string"/>
    <att name="name" value="X-4523" type="string"/>
    <att name="selected" value="0" type="boolean"/>
    <att name="categoria" value="M" type="string"/>
    <att name="SUPER_PATHWAY" value="No Super Pathway" type="string"/>
    <att name="SUB_PATHWAY" value="No Pathway" type="string"/>
    <att name="branch" value="5" type="integer"/>
  </node>
  <node id="182" label="cystine">
    <att name="shared name" value="cystine" type="string"/>
    <att name="name" value="cystine" type="string"/>
    <att name="selected" value="0" type="boolean"/>
    <att name="categoria" value="M" type="string"/>
    <att name="SUPER_PATHWAY" value="Amino acid" type="string"/>
    <att name="SUB_PATHWAY" value="&quot;Cysteine, methionine, SAM, taurine metabolism&quot;" type="string"/>
    <att name="branch" value="4" type="integer"/>
  </node>
  <node id="181" label="cysteine-glutathionedisulfide">
    <att name="shared name" value="cysteine-glutathionedisulfide" type="string"/>
    <att name="name" value="cysteine-glutathionedisulfide" type="string"/>
    <att name="selected" value="0" type="boolean"/>
    <att name="categoria" value="M" type="string"/>
    <att name="SUPER_PATHWAY" value="Amino acid" type="string"/>
    <att name="SUB_PATHWAY" value="Glutathione metabolism" type="string"/>
    <att name="branch" value="5" type="integer"/>
  </node>
  <node id="180" label="X-11725">
    <att name="shared name" value="X-11725" type="string"/>
    <att name="name" value="X-11725" type="string"/>
    <att name="selected" value="0" type="boolean"/>
    <att name="categoria" value="M" type="string"/>
    <att name="SUPER_PATHWAY" value="No Super Pathway" type="string"/>
    <att name="SUB_PATHWAY" value="No Pathway" type="string"/>
    <att name="branch" value="6" type="integer"/>
  </node>
  <node id="179" label="X-12797">
    <att name="shared name" value="X-12797" type="string"/>
    <att name="name" value="X-12797" type="string"/>
    <att name="selected" value="0" type="boolean"/>
    <att name="categoria" value="M" type="string"/>
    <att name="SUPER_PATHWAY" value="No Super Pathway" type="string"/>
    <att name="SUB_PATHWAY" value="No Pathway" type="string"/>
    <att name="branch" value="7" type="integer"/>
  </node>
  <node id="178" label="maltose">
    <att name="shared name" value="maltose" type="string"/>
    <att name="name" value="maltose" type="string"/>
    <att name="selected" value="0" type="boolean"/>
    <att name="categoria" value="M" type="string"/>
    <att name="SUPER_PATHWAY" value="Carbohydrate" type="string"/>
    <att name="SUB_PATHWAY" value="&quot;Fructose, mannose, galactose, starch, and sucrose metabolism&quot;" type="string"/>
    <att name="branch" value="1" type="integer"/>
  </node>
  <node id="177" label="2-hydroxypalmitate">
    <att name="shared name" value="2-hydroxypalmitate" type="string"/>
    <att name="name" value="2-hydroxypalmitate" type="string"/>
    <att name="selected" value="0" type="boolean"/>
    <att name="categoria" value="M" type="string"/>
    <att name="SUPER_PATHWAY" value="Lipid" type="string"/>
    <att name="SUB_PATHWAY" value="&quot;Fatty acid, monohydroxy&quot;" type="string"/>
    <att name="branch" value="4" type="integer"/>
  </node>
  <node id="176" label="2-hydroxystearate">
    <att name="shared name" value="2-hydroxystearate" type="string"/>
    <att name="name" value="2-hydroxystearate" type="string"/>
    <att name="selected" value="0" type="boolean"/>
    <att name="categoria" value="M" type="string"/>
    <att name="SUPER_PATHWAY" value="Lipid" type="string"/>
    <att name="SUB_PATHWAY" value="&quot;Fatty acid, monohydroxy&quot;" type="string"/>
    <att name="branch" value="4" type="integer"/>
  </node>
  <node id="175" label="X-12786">
    <att name="shared name" value="X-12786" type="string"/>
    <att name="name" value="X-12786" type="string"/>
    <att name="selected" value="0" type="boolean"/>
    <att name="categoria" value="M" type="string"/>
    <att name="SUPER_PATHWAY" value="No Super Pathway" type="string"/>
    <att name="SUB_PATHWAY" value="No Pathway" type="string"/>
    <att name="branch" value="3" type="integer"/>
  </node>
  <node id="174" label="3-(4-hydroxyphenyl)lactate">
    <att name="shared name" value="3-(4-hydroxyphenyl)lactate" type="string"/>
    <att name="name" value="3-(4-hydroxyphenyl)lactate" type="string"/>
    <att name="selected" value="0" type="boolean"/>
    <att name="categoria" value="M" type="string"/>
    <att name="SUPER_PATHWAY" value="Amino acid" type="string"/>
    <att name="SUB_PATHWAY" value="Phenylalanine &amp; tyrosine metabolism" type="string"/>
    <att name="branch" value="3" type="integer"/>
  </node>
  <node id="173" label="2-hydroxybutyrate(AHB)">
    <att name="shared name" value="2-hydroxybutyrate(AHB)" type="string"/>
    <att name="name" value="2-hydroxybutyrate(AHB)" type="string"/>
    <att name="selected" value="0" type="boolean"/>
    <att name="categoria" value="M" type="string"/>
    <att name="SUPER_PATHWAY" value="Amino acid" type="string"/>
    <att name="SUB_PATHWAY" value="&quot;Cysteine, methionine, SAM, taurine metabolism&quot;" type="string"/>
    <att name="branch" value="4" type="integer"/>
  </node>
  <node id="172" label="Phenylalaninemetabolism&amp;apos;">
    <att name="shared name" value="Phenylalaninemetabolism&apos;" type="string"/>
    <att name="name" value="Phenylalaninemetabolism&apos;" type="string"/>
    <att name="selected" value="0" type="boolean"/>
    <att name="categoria" value="P" type="string"/>
    <att name="SUPER_PATHWAY" value="" type="string"/>
    <att name="SUB_PATHWAY" value="" type="string"/>
    <att name="branch" value="3" type="integer"/>
  </node>
  <node id="171" label="Tetrahydrobiopterinmetabolism&amp;apos;">
    <att name="shared name" value="Tetrahydrobiopterinmetabolism&apos;" type="string"/>
    <att name="name" value="Tetrahydrobiopterinmetabolism&apos;" type="string"/>
    <att name="selected" value="0" type="boolean"/>
    <att name="categoria" value="P" type="string"/>
    <att name="SUPER_PATHWAY" value="" type="string"/>
    <att name="SUB_PATHWAY" value="" type="string"/>
    <att name="branch" value="3" type="integer"/>
  </node>
  <node id="170" label="methioninesulfoxide">
    <att name="shared name" value="methioninesulfoxide" type="string"/>
    <att name="name" value="methioninesulfoxide" type="string"/>
    <att name="selected" value="0" type="boolean"/>
    <att name="categoria" value="M" type="string"/>
    <att name="SUPER_PATHWAY" value="Amino acid" type="string"/>
    <att name="SUB_PATHWAY" value="&quot;Cysteine, methionine, SAM, taurine metabolism&quot;" type="string"/>
    <att name="branch" value="4" type="integer"/>
  </node>
  <node id="169" label="3-phosphoglycerate">
    <att name="shared name" value="3-phosphoglycerate" type="string"/>
    <att name="name" value="3-phosphoglycerate" type="string"/>
    <att name="selected" value="0" type="boolean"/>
    <att name="categoria" value="M" type="string"/>
    <att name="SUPER_PATHWAY" value="Carbohydrate" type="string"/>
    <att name="SUB_PATHWAY" value="&quot;Glycolysis, gluconeogenesis, pyruvate metabolism&quot;" type="string"/>
    <att name="branch" value="1" type="integer"/>
  </node>
  <node id="168" label="X-12800">
    <att name="shared name" value="X-12800" type="string"/>
    <att name="name" value="X-12800" type="string"/>
    <att name="selected" value="0" type="boolean"/>
    <att name="categoria" value="M" type="string"/>
    <att name="SUPER_PATHWAY" value="No Super Pathway" type="string"/>
    <att name="SUB_PATHWAY" value="No Pathway" type="string"/>
    <att name="branch" value="2" type="integer"/>
  </node>
  <node id="167" label="X-14147">
    <att name="shared name" value="X-14147" type="string"/>
    <att name="name" value="X-14147" type="string"/>
    <att name="selected" value="0" type="boolean"/>
    <att name="categoria" value="M" type="string"/>
    <att name="SUPER_PATHWAY" value="No Super Pathway" type="string"/>
    <att name="SUB_PATHWAY" value="No Pathway" type="string"/>
    <att name="branch" value="3" type="integer"/>
  </node>
  <node id="166" label="X-14590">
    <att name="shared name" value="X-14590" type="string"/>
    <att name="name" value="X-14590" type="string"/>
    <att name="selected" value="0" type="boolean"/>
    <att name="categoria" value="M" type="string"/>
    <att name="SUPER_PATHWAY" value="No Super Pathway" type="string"/>
    <att name="SUB_PATHWAY" value="No Pathway" type="string"/>
    <att name="branch" value="6" type="integer"/>
  </node>
  <node id="165" label="X-11787">
    <att name="shared name" value="X-11787" type="string"/>
    <att name="name" value="X-11787" type="string"/>
    <att name="selected" value="0" type="boolean"/>
    <att name="categoria" value="M" type="string"/>
    <att name="SUPER_PATHWAY" value="No Super Pathway" type="string"/>
    <att name="SUB_PATHWAY" value="No Pathway" type="string"/>
    <att name="branch" value="4" type="integer"/>
  </node>
  <node id="164" label="trans-4-hydroxyproline">
    <att name="shared name" value="trans-4-hydroxyproline" type="string"/>
    <att name="name" value="trans-4-hydroxyproline" type="string"/>
    <att name="selected" value="0" type="boolean"/>
    <att name="categoria" value="M" type="string"/>
    <att name="SUPER_PATHWAY" value="Amino acid" type="string"/>
    <att name="SUB_PATHWAY" value="&quot;Urea cycle; arginine-, proline-, metabolism&quot;" type="string"/>
    <att name="branch" value="2" type="integer"/>
  </node>
  <node id="163" label="X-13560">
    <att name="shared name" value="X-13560" type="string"/>
    <att name="name" value="X-13560" type="string"/>
    <att name="selected" value="0" type="boolean"/>
    <att name="categoria" value="M" type="string"/>
    <att name="SUPER_PATHWAY" value="No Super Pathway" type="string"/>
    <att name="SUB_PATHWAY" value="No Pathway" type="string"/>
    <att name="branch" value="6" type="integer"/>
  </node>
  <node id="162" label="X-14613">
    <att name="shared name" value="X-14613" type="string"/>
    <att name="name" value="X-14613" type="string"/>
    <att name="selected" value="0" type="boolean"/>
    <att name="categoria" value="M" type="string"/>
    <att name="SUPER_PATHWAY" value="No Super Pathway" type="string"/>
    <att name="SUB_PATHWAY" value="No Pathway" type="string"/>
    <att name="branch" value="3" type="integer"/>
  </node>
  <node id="161" label="X-13743">
    <att name="shared name" value="X-13743" type="string"/>
    <att name="name" value="X-13743" type="string"/>
    <att name="selected" value="0" type="boolean"/>
    <att name="categoria" value="M" type="string"/>
    <att name="SUPER_PATHWAY" value="No Super Pathway" type="string"/>
    <att name="SUB_PATHWAY" value="No Pathway" type="string"/>
    <att name="branch" value="2" type="integer"/>
  </node>
  <node id="160" label="alpha-tocopherol">
    <att name="shared name" value="alpha-tocopherol" type="string"/>
    <att name="name" value="alpha-tocopherol" type="string"/>
    <att name="selected" value="0" type="boolean"/>
    <att name="categoria" value="M" type="string"/>
    <att name="SUPER_PATHWAY" value="Cofactors and vitamins" type="string"/>
    <att name="SUB_PATHWAY" value="Tocopherol metabolism" type="string"/>
    <att name="branch" value="7" type="integer"/>
  </node>
  <node id="159" label="gamma-tocopherol">
    <att name="shared name" value="gamma-tocopherol" type="string"/>
    <att name="name" value="gamma-tocopherol" type="string"/>
    <att name="selected" value="0" type="boolean"/>
    <att name="categoria" value="M" type="string"/>
    <att name="SUPER_PATHWAY" value="Cofactors and vitamins" type="string"/>
    <att name="SUB_PATHWAY" value="Tocopherol metabolism" type="string"/>
    <att name="branch" value="7" type="integer"/>
  </node>
  <node id="158" label="histamine">
    <att name="shared name" value="histamine" type="string"/>
    <att name="name" value="histamine" type="string"/>
    <att name="selected" value="0" type="boolean"/>
    <att name="categoria" value="M" type="string"/>
    <att name="SUPER_PATHWAY" value="Amino acid" type="string"/>
    <att name="SUB_PATHWAY" value="Histidine metabolism" type="string"/>
    <att name="branch" value="6" type="integer"/>
  </node>
  <node id="157" label="creatinine">
    <att name="shared name" value="creatinine" type="string"/>
    <att name="name" value="creatinine" type="string"/>
    <att name="selected" value="0" type="boolean"/>
    <att name="categoria" value="M" type="string"/>
    <att name="SUPER_PATHWAY" value="Amino acid" type="string"/>
    <att name="SUB_PATHWAY" value="Creatine metabolism" type="string"/>
    <att name="branch" value="4" type="integer"/>
  </node>
  <node id="156" label="X-11315">
    <att name="shared name" value="X-11315" type="string"/>
    <att name="name" value="X-11315" type="string"/>
    <att name="selected" value="0" type="boolean"/>
    <att name="categoria" value="M" type="string"/>
    <att name="SUPER_PATHWAY" value="No Super Pathway" type="string"/>
    <att name="SUB_PATHWAY" value="No Pathway" type="string"/>
    <att name="branch" value="4" type="integer"/>
  </node>
  <node id="155" label="glycerate">
    <att name="shared name" value="glycerate" type="string"/>
    <att name="name" value="glycerate" type="string"/>
    <att name="selected" value="0" type="boolean"/>
    <att name="categoria" value="M" type="string"/>
    <att name="SUPER_PATHWAY" value="Carbohydrate" type="string"/>
    <att name="SUB_PATHWAY" value="&quot;Glycolysis, gluconeogenesis, pyruvate metabolism&quot;" type="string"/>
    <att name="branch" value="4" type="integer"/>
  </node>
  <node id="154" label="2-aminoadipate">
    <att name="shared name" value="2-aminoadipate" type="string"/>
    <att name="name" value="2-aminoadipate" type="string"/>
    <att name="selected" value="0" type="boolean"/>
    <att name="categoria" value="M" type="string"/>
    <att name="SUPER_PATHWAY" value="Amino acid" type="string"/>
    <att name="SUB_PATHWAY" value="Lysine metabolism" type="string"/>
    <att name="branch" value="2" type="integer"/>
  </node>
  <node id="153" label="citrate">
    <att name="shared name" value="citrate" type="string"/>
    <att name="name" value="citrate" type="string"/>
    <att name="selected" value="0" type="boolean"/>
    <att name="categoria" value="M" type="string"/>
    <att name="SUPER_PATHWAY" value="Energy" type="string"/>
    <att name="SUB_PATHWAY" value="Krebs cycle" type="string"/>
    <att name="branch" value="1" type="integer"/>
  </node>
  <node id="152" label="3-hydroxybutyrate(BHBA)">
    <att name="shared name" value="3-hydroxybutyrate(BHBA)" type="string"/>
    <att name="name" value="3-hydroxybutyrate(BHBA)" type="string"/>
    <att name="selected" value="0" type="boolean"/>
    <att name="categoria" value="M" type="string"/>
    <att name="SUPER_PATHWAY" value="Lipid" type="string"/>
    <att name="SUB_PATHWAY" value="Ketone bodies" type="string"/>
    <att name="branch" value="4" type="integer"/>
  </node>
  <node id="151" label="glucose">
    <att name="shared name" value="glucose" type="string"/>
    <att name="name" value="glucose" type="string"/>
    <att name="selected" value="0" type="boolean"/>
    <att name="categoria" value="M" type="string"/>
    <att name="SUPER_PATHWAY" value="Carbohydrate" type="string"/>
    <att name="SUB_PATHWAY" value="&quot;Glycolysis, gluconeogenesis, pyruvate metabolism&quot;" type="string"/>
    <att name="branch" value="7" type="integer"/>
  </node>
  <node id="150" label="glutamine">
    <att name="shared name" value="glutamine" type="string"/>
    <att name="name" value="glutamine" type="string"/>
    <att name="selected" value="0" type="boolean"/>
    <att name="categoria" value="M" type="string"/>
    <att name="SUPER_PATHWAY" value="Amino acid" type="string"/>
    <att name="SUB_PATHWAY" value="Glutamate metabolism" type="string"/>
    <att name="branch" value="7" type="integer"/>
  </node>
  <node id="149" label="X-12854">
    <att name="shared name" value="X-12854" type="string"/>
    <att name="name" value="X-12854" type="string"/>
    <att name="selected" value="0" type="boolean"/>
    <att name="categoria" value="M" type="string"/>
    <att name="SUPER_PATHWAY" value="No Super Pathway" type="string"/>
    <att name="SUB_PATHWAY" value="No Pathway" type="string"/>
    <att name="branch" value="6" type="integer"/>
  </node>
  <node id="148" label="&amp;quot;docosapentaenoate(n6DPA,22:5n6)(prev.X-12990)&amp;quot;">
    <att name="shared name" value="&quot;docosapentaenoate(n6DPA,22:5n6)(prev.X-12990)&quot;" type="string"/>
    <att name="name" value="&quot;docosapentaenoate(n6DPA,22:5n6)(prev.X-12990)&quot;" type="string"/>
    <att name="selected" value="0" type="boolean"/>
    <att name="categoria" value="M" type="string"/>
    <att name="SUPER_PATHWAY" value="No Super Pathway" type="string"/>
    <att name="SUB_PATHWAY" value="No Pathway" type="string"/>
    <att name="branch" value="2" type="integer"/>
  </node>
  <node id="147" label="pyroglutamine*">
    <att name="shared name" value="pyroglutamine*" type="string"/>
    <att name="name" value="pyroglutamine*" type="string"/>
    <att name="selected" value="0" type="boolean"/>
    <att name="categoria" value="M" type="string"/>
    <att name="SUPER_PATHWAY" value="Amino acid" type="string"/>
    <att name="SUB_PATHWAY" value="Glutamate metabolism" type="string"/>
    <att name="branch" value="2" type="integer"/>
  </node>
  <node id="146" label="succinate">
    <att name="shared name" value="succinate" type="string"/>
    <att name="name" value="succinate" type="string"/>
    <att name="selected" value="0" type="boolean"/>
    <att name="categoria" value="M" type="string"/>
    <att name="SUPER_PATHWAY" value="Energy" type="string"/>
    <att name="SUB_PATHWAY" value="Krebs cycle" type="string"/>
    <att name="branch" value="7" type="integer"/>
  </node>
  <node id="145" label="stachydrine">
    <att name="shared name" value="stachydrine" type="string"/>
    <att name="name" value="stachydrine" type="string"/>
    <att name="selected" value="0" type="boolean"/>
    <att name="categoria" value="M" type="string"/>
    <att name="SUPER_PATHWAY" value="Amino acid" type="string"/>
    <att name="SUB_PATHWAY" value="&quot;Urea cycle; arginine-, proline-, metabolism&quot;" type="string"/>
    <att name="branch" value="5" type="integer"/>
  </node>
  <node id="144" label="&amp;quot;1,5-anhydroglucitol(1,5-AG)&amp;quot;">
    <att name="shared name" value="&quot;1,5-anhydroglucitol(1,5-AG)&quot;" type="string"/>
    <att name="name" value="&quot;1,5-anhydroglucitol(1,5-AG)&quot;" type="string"/>
    <att name="selected" value="0" type="boolean"/>
    <att name="categoria" value="M" type="string"/>
    <att name="SUPER_PATHWAY" value="Carbohydrate" type="string"/>
    <att name="SUB_PATHWAY" value="&quot;Glycolysis, gluconeogenesis, pyruvate metabolism&quot;" type="string"/>
    <att name="branch" value="4" type="integer"/>
  </node>
  <node id="143" label="stearoylsphingomyelin">
    <att name="shared name" value="stearoylsphingomyelin" type="string"/>
    <att name="name" value="stearoylsphingomyelin" type="string"/>
    <att name="selected" value="0" type="boolean"/>
    <att name="categoria" value="M" type="string"/>
    <att name="SUPER_PATHWAY" value="Lipid" type="string"/>
    <att name="SUB_PATHWAY" value="Sphingolipid" type="string"/>
    <att name="branch" value="7" type="integer"/>
  </node>
  <node id="142" label="CoAcatabolism&amp;apos;">
    <att name="shared name" value="CoAcatabolism&apos;" type="string"/>
    <att name="name" value="CoAcatabolism&apos;" type="string"/>
    <att name="selected" value="0" type="boolean"/>
    <att name="categoria" value="P" type="string"/>
    <att name="SUPER_PATHWAY" value="" type="string"/>
    <att name="SUB_PATHWAY" value="" type="string"/>
    <att name="branch" value="4" type="integer"/>
  </node>
  <node id="141" label="X-12799">
    <att name="shared name" value="X-12799" type="string"/>
    <att name="name" value="X-12799" type="string"/>
    <att name="selected" value="0" type="boolean"/>
    <att name="categoria" value="M" type="string"/>
    <att name="SUPER_PATHWAY" value="No Super Pathway" type="string"/>
    <att name="SUB_PATHWAY" value="No Pathway" type="string"/>
    <att name="branch" value="3" type="integer"/>
  </node>
  <node id="140" label="Arachidonicacidmetabolism&amp;apos;">
    <att name="shared name" value="Arachidonicacidmetabolism&apos;" type="string"/>
    <att name="name" value="Arachidonicacidmetabolism&apos;" type="string"/>
    <att name="selected" value="0" type="boolean"/>
    <att name="categoria" value="P" type="string"/>
    <att name="SUPER_PATHWAY" value="" type="string"/>
    <att name="SUB_PATHWAY" value="" type="string"/>
    <att name="branch" value="6" type="integer"/>
  </node>
  <node id="139" label="Bileacidsynthesis&amp;apos;">
    <att name="shared name" value="1-stearoylglycerophosphoinositol" type="string"/>
    <att name="name" value="Bileacidsynthesis&apos;" type="string"/>
    <att name="selected" value="0" type="boolean"/>
    <att name="categoria" value="P" type="string"/>
    <att name="SUPER_PATHWAY" value="Lipid" type="string"/>
    <att name="SUB_PATHWAY" value="Lysolipid" type="string"/>
    <att name="branch" value="7" type="integer"/>
  </node>
  <node id="138" label="tryptophanbetaine">
    <att name="shared name" value="tryptophanbetaine" type="string"/>
    <att name="name" value="tryptophanbetaine" type="string"/>
    <att name="selected" value="0" type="boolean"/>
    <att name="categoria" value="M" type="string"/>
    <att name="SUPER_PATHWAY" value="Amino acid" type="string"/>
    <att name="SUB_PATHWAY" value="Tryptophan metabolism" type="string"/>
    <att name="branch" value="5" type="integer"/>
  </node>
  <node id="137" label="histidylleucine(prev.X-14123)">
    <att name="shared name" value="histidylleucine(prev.X-14123)" type="string"/>
    <att name="name" value="histidylleucine(prev.X-14123)" type="string"/>
    <att name="selected" value="0" type="boolean"/>
    <att name="categoria" value="M" type="string"/>
    <att name="SUPER_PATHWAY" value="No Super Pathway" type="string"/>
    <att name="SUB_PATHWAY" value="No Pathway" type="string"/>
    <att name="branch" value="6" type="integer"/>
  </node>
  <node id="136" label="xanthine">
    <att name="shared name" value="xanthine" type="string"/>
    <att name="name" value="xanthine" type="string"/>
    <att name="selected" value="0" type="boolean"/>
    <att name="categoria" value="M" type="string"/>
    <att name="SUPER_PATHWAY" value="Nucleotide" type="string"/>
    <att name="SUB_PATHWAY" value="&quot;Purine metabolism, (hypo)xanthine/inosine containing&quot;" type="string"/>
    <att name="branch" value="4" type="integer"/>
  </node>
  <node id="135" label="isobutyrylcarnitine">
    <att name="shared name" value="isobutyrylcarnitine" type="string"/>
    <att name="name" value="isobutyrylcarnitine" type="string"/>
    <att name="selected" value="0" type="boolean"/>
    <att name="categoria" value="M" type="string"/>
    <att name="SUPER_PATHWAY" value="Amino acid" type="string"/>
    <att name="SUB_PATHWAY" value="&quot;Valine, leucine and isoleucine metabolism&quot;" type="string"/>
    <att name="branch" value="2" type="integer"/>
  </node>
  <node id="134" label="gluconate">
    <att name="shared name" value="gluconate" type="string"/>
    <att name="name" value="gluconate" type="string"/>
    <att name="selected" value="0" type="boolean"/>
    <att name="categoria" value="M" type="string"/>
    <att name="SUPER_PATHWAY" value="Carbohydrate" type="string"/>
    <att name="SUB_PATHWAY" value="&quot;Nucleotide sugars, pentose metabolism&quot;" type="string"/>
    <att name="branch" value="5" type="integer"/>
  </node>
  <node id="133" label="Androgenandestrogensynthesisandmetabolism&amp;apos;">
    <att name="shared name" value="Androgenandestrogensynthesisandmetabolism&apos;" type="string"/>
    <att name="name" value="Androgenandestrogensynthesisandmetabolism&apos;" type="string"/>
    <att name="selected" value="0" type="boolean"/>
    <att name="categoria" value="P" type="string"/>
    <att name="SUPER_PATHWAY" value="" type="string"/>
    <att name="SUB_PATHWAY" value="" type="string"/>
    <att name="branch" value="2" type="integer"/>
  </node>
  <node id="132" label="caproate(6:0)">
    <att name="shared name" value="caproate(6:0)" type="string"/>
    <att name="name" value="caproate(6:0)" type="string"/>
    <att name="selected" value="0" type="boolean"/>
    <att name="categoria" value="M" type="string"/>
    <att name="SUPER_PATHWAY" value="Lipid" type="string"/>
    <att name="SUB_PATHWAY" value="Medium chain fatty acid" type="string"/>
    <att name="branch" value="7" type="integer"/>
  </node>
  <node id="131" label="X-11886">
    <att name="shared name" value="X-11886" type="string"/>
    <att name="name" value="X-11886" type="string"/>
    <att name="selected" value="0" type="boolean"/>
    <att name="categoria" value="M" type="string"/>
    <att name="SUPER_PATHWAY" value="No Super Pathway" type="string"/>
    <att name="SUB_PATHWAY" value="No Pathway" type="string"/>
    <att name="branch" value="6" type="integer"/>
  </node>
  <node id="130" label="Glutathionemetabolism&amp;apos;">
    <att name="shared name" value="Glutathionemetabolism&apos;" type="string"/>
    <att name="name" value="Glutathionemetabolism&apos;" type="string"/>
    <att name="selected" value="0" type="boolean"/>
    <att name="categoria" value="P" type="string"/>
    <att name="SUPER_PATHWAY" value="" type="string"/>
    <att name="SUB_PATHWAY" value="" type="string"/>
    <att name="branch" value="3" type="integer"/>
  </node>
  <node id="129" label="VitaminCmetabolism&amp;apos;">
    <att name="shared name" value="VitaminCmetabolism&apos;" type="string"/>
    <att name="name" value="VitaminCmetabolism&apos;" type="string"/>
    <att name="selected" value="0" type="boolean"/>
    <att name="categoria" value="P" type="string"/>
    <att name="SUPER_PATHWAY" value="" type="string"/>
    <att name="SUB_PATHWAY" value="" type="string"/>
    <att name="branch" value="3" type="integer"/>
  </node>
  <node id="128" label="X-12104">
    <att name="shared name" value="X-12104" type="string"/>
    <att name="name" value="X-12104" type="string"/>
    <att name="selected" value="0" type="boolean"/>
    <att name="categoria" value="M" type="string"/>
    <att name="SUPER_PATHWAY" value="No Super Pathway" type="string"/>
    <att name="SUB_PATHWAY" value="No Pathway" type="string"/>
    <att name="branch" value="4" type="integer"/>
  </node>
  <node id="127" label="Pyrimidinecatabolism&amp;apos;">
    <att name="shared name" value="Pyrimidinecatabolism&apos;" type="string"/>
    <att name="name" value="Pyrimidinecatabolism&apos;" type="string"/>
    <att name="selected" value="0" type="boolean"/>
    <att name="categoria" value="P" type="string"/>
    <att name="SUPER_PATHWAY" value="" type="string"/>
    <att name="SUB_PATHWAY" value="" type="string"/>
    <att name="branch" value="7" type="integer"/>
  </node>
  <node id="126" label="Tyrosinemetabolism&amp;apos;">
    <att name="shared name" value="Tyrosinemetabolism&apos;" type="string"/>
    <att name="name" value="Tyrosinemetabolism&apos;" type="string"/>
    <att name="selected" value="0" type="boolean"/>
    <att name="categoria" value="P" type="string"/>
    <att name="SUPER_PATHWAY" value="" type="string"/>
    <att name="SUB_PATHWAY" value="" type="string"/>
    <att name="branch" value="7" type="integer"/>
  </node>
  <node id="125" label="Phosphatidylinositolphosphatemetabolism&amp;apos;">
    <att name="shared name" value="Phosphatidylinositolphosphatemetabolism&apos;" type="string"/>
    <att name="name" value="Phosphatidylinositolphosphatemetabolism&apos;" type="string"/>
    <att name="selected" value="0" type="boolean"/>
    <att name="categoria" value="P" type="string"/>
    <att name="SUPER_PATHWAY" value="" type="string"/>
    <att name="SUB_PATHWAY" value="" type="string"/>
    <att name="branch" value="7" type="integer"/>
  </node>
  <node id="124" label="Purinecatabolism&amp;apos;">
    <att name="shared name" value="Purinecatabolism&apos;" type="string"/>
    <att name="name" value="Purinecatabolism&apos;" type="string"/>
    <att name="selected" value="0" type="boolean"/>
    <att name="categoria" value="P" type="string"/>
    <att name="SUPER_PATHWAY" value="" type="string"/>
    <att name="SUB_PATHWAY" value="" type="string"/>
    <att name="branch" value="3" type="integer"/>
  </node>
  <node id="123" label="&amp;quot;Valine,leucine,andisoleucinemetabolism&amp;apos;&amp;quot;">
    <att name="shared name" value="&quot;Valine,leucine,andisoleucinemetabolism&apos;&quot;" type="string"/>
    <att name="name" value="&quot;Valine,leucine,andisoleucinemetabolism&apos;&quot;" type="string"/>
    <att name="selected" value="0" type="boolean"/>
    <att name="categoria" value="P" type="string"/>
    <att name="SUPER_PATHWAY" value="" type="string"/>
    <att name="SUB_PATHWAY" value="" type="string"/>
    <att name="branch" value="6" type="integer"/>
  </node>
  <node id="122" label="Glyoxylateanddicarboxylatemetabolism&amp;apos;">
    <att name="shared name" value="Glyoxylateanddicarboxylatemetabolism&apos;" type="string"/>
    <att name="name" value="Glyoxylateanddicarboxylatemetabolism&apos;" type="string"/>
    <att name="selected" value="0" type="boolean"/>
    <att name="categoria" value="P" type="string"/>
    <att name="SUPER_PATHWAY" value="" type="string"/>
    <att name="SUB_PATHWAY" value="" type="string"/>
    <att name="branch" value="5" type="integer"/>
  </node>
  <node id="121" label="Rgroupsynthesis&amp;apos;">
    <att name="shared name" value="Rgroupsynthesis&apos;" type="string"/>
    <att name="name" value="Rgroupsynthesis&apos;" type="string"/>
    <att name="selected" value="0" type="boolean"/>
    <att name="categoria" value="P" type="string"/>
    <att name="SUPER_PATHWAY" value="" type="string"/>
    <att name="SUB_PATHWAY" value="" type="string"/>
    <att name="branch" value="1" type="integer"/>
  </node>
  <node id="120" label="&amp;apos;Glycolysis/gluconeogenesis&amp;apos;">
    <att name="shared name" value="&apos;Glycolysis/gluconeogenesis&apos;" type="string"/>
    <att name="name" value="&apos;Glycolysis/gluconeogenesis&apos;" type="string"/>
    <att name="selected" value="0" type="boolean"/>
    <att name="categoria" value="P" type="string"/>
    <att name="SUPER_PATHWAY" value="" type="string"/>
    <att name="SUB_PATHWAY" value="" type="string"/>
    <att name="branch" value="1" type="integer"/>
  </node>
  <node id="119" label="Pyrimidinesynthesis&amp;apos;">
    <att name="shared name" value="Pyrimidinesynthesis&apos;" type="string"/>
    <att name="name" value="Pyrimidinesynthesis&apos;" type="string"/>
    <att name="selected" value="0" type="boolean"/>
    <att name="categoria" value="P" type="string"/>
    <att name="SUPER_PATHWAY" value="" type="string"/>
    <att name="SUB_PATHWAY" value="" type="string"/>
    <att name="branch" value="1" type="integer"/>
  </node>
  <node id="118" label="Pyruvatemetabolism&amp;apos;">
    <att name="shared name" value="Pyruvatemetabolism&apos;" type="string"/>
    <att name="name" value="Pyruvatemetabolism&apos;" type="string"/>
    <att name="selected" value="0" type="boolean"/>
    <att name="categoria" value="P" type="string"/>
    <att name="SUPER_PATHWAY" value="" type="string"/>
    <att name="SUB_PATHWAY" value="" type="string"/>
    <att name="branch" value="4" type="integer"/>
  </node>
  <node id="117" label="heme*">
    <att name="shared name" value="heme*" type="string"/>
    <att name="name" value="heme*" type="string"/>
    <att name="selected" value="0" type="boolean"/>
    <att name="categoria" value="M" type="string"/>
    <att name="SUPER_PATHWAY" value="Cofactors and vitamins" type="string"/>
    <att name="SUB_PATHWAY" value="Hemoglobin and porphyrin" type="string"/>
    <att name="branch" value="6" type="integer"/>
  </node>
  <node id="116" label="Glycerophospholipidmetabolism&amp;apos;">
    <att name="shared name" value="Glycerophospholipidmetabolism&apos;" type="string"/>
    <att name="name" value="Glycerophospholipidmetabolism&apos;" type="string"/>
    <att name="selected" value="0" type="boolean"/>
    <att name="categoria" value="P" type="string"/>
    <att name="SUPER_PATHWAY" value="" type="string"/>
    <att name="SUB_PATHWAY" value="" type="string"/>
    <att name="branch" value="7" type="integer"/>
  </node>
  <node id="115" label="X-13372">
    <att name="shared name" value="X-13372" type="string"/>
    <att name="name" value="X-13372" type="string"/>
    <att name="selected" value="0" type="boolean"/>
    <att name="categoria" value="M" type="string"/>
    <att name="SUPER_PATHWAY" value="No Super Pathway" type="string"/>
    <att name="SUB_PATHWAY" value="No Pathway" type="string"/>
    <att name="branch" value="7" type="integer"/>
  </node>
  <node id="114" label="VitaminAmetabolism&amp;apos;">
    <att name="shared name" value="VitaminAmetabolism&apos;" type="string"/>
    <att name="name" value="VitaminAmetabolism&apos;" type="string"/>
    <att name="selected" value="0" type="boolean"/>
    <att name="categoria" value="P" type="string"/>
    <att name="SUPER_PATHWAY" value="" type="string"/>
    <att name="SUB_PATHWAY" value="" type="string"/>
    <att name="branch" value="2" type="integer"/>
  </node>
  <node id="113" label="Methionineandcysteinemetabolism&amp;apos;">
    <att name="shared name" value="Methionineandcysteinemetabolism&apos;" type="string"/>
    <att name="name" value="Methionineandcysteinemetabolism&apos;" type="string"/>
    <att name="selected" value="0" type="boolean"/>
    <att name="categoria" value="P" type="string"/>
    <att name="SUPER_PATHWAY" value="" type="string"/>
    <att name="SUB_PATHWAY" value="" type="string"/>
    <att name="branch" value="7" type="integer"/>
  </node>
  <node id="112" label="Ureacycle&amp;apos;">
    <att name="shared name" value="Ureacycle&apos;" type="string"/>
    <att name="name" value="Ureacycle&apos;" type="string"/>
    <att name="selected" value="0" type="boolean"/>
    <att name="categoria" value="P" type="string"/>
    <att name="SUPER_PATHWAY" value="" type="string"/>
    <att name="SUB_PATHWAY" value="" type="string"/>
    <att name="branch" value="4" type="integer"/>
  </node>
  <node id="111" label="Galactosemetabolism&amp;apos;">
    <att name="shared name" value="Galactosemetabolism&apos;" type="string"/>
    <att name="name" value="Galactosemetabolism&apos;" type="string"/>
    <att name="selected" value="0" type="boolean"/>
    <att name="categoria" value="P" type="string"/>
    <att name="SUPER_PATHWAY" value="" type="string"/>
    <att name="SUB_PATHWAY" value="" type="string"/>
    <att name="branch" value="4" type="integer"/>
  </node>
  <node id="110" label="Glutamatemetabolism&amp;apos;">
    <att name="shared name" value="Glutamatemetabolism&apos;" type="string"/>
    <att name="name" value="Glutamatemetabolism&apos;" type="string"/>
    <att name="selected" value="0" type="boolean"/>
    <att name="categoria" value="P" type="string"/>
    <att name="SUPER_PATHWAY" value="" type="string"/>
    <att name="SUB_PATHWAY" value="" type="string"/>
    <att name="branch" value="4" type="integer"/>
  </node>
  <node id="109" label="ROSdetoxification&amp;apos;">
    <att name="shared name" value="ROSdetoxification&apos;" type="string"/>
    <att name="name" value="ROSdetoxification&apos;" type="string"/>
    <att name="selected" value="0" type="boolean"/>
    <att name="categoria" value="P" type="string"/>
    <att name="SUPER_PATHWAY" value="" type="string"/>
    <att name="SUB_PATHWAY" value="" type="string"/>
    <att name="branch" value="2" type="integer"/>
  </node>
  <node id="108" label="Nucleotidesalvagepathway&amp;apos;">
    <att name="shared name" value="Nucleotidesalvagepathway&apos;" type="string"/>
    <att name="name" value="Nucleotidesalvagepathway&apos;" type="string"/>
    <att name="selected" value="0" type="boolean"/>
    <att name="categoria" value="P" type="string"/>
    <att name="SUPER_PATHWAY" value="" type="string"/>
    <att name="SUB_PATHWAY" value="" type="string"/>
    <att name="branch" value="3" type="integer"/>
  </node>
  <node id="107" label="Propanoatemetabolism&amp;apos;">
    <att name="shared name" value="Propanoatemetabolism&apos;" type="string"/>
    <att name="name" value="Propanoatemetabolism&apos;" type="string"/>
    <att name="selected" value="0" type="boolean"/>
    <att name="categoria" value="P" type="string"/>
    <att name="SUPER_PATHWAY" value="" type="string"/>
    <att name="SUB_PATHWAY" value="" type="string"/>
    <att name="branch" value="4" type="integer"/>
  </node>
  <node id="106" label="VitaminB2metabolism&amp;apos;">
    <att name="shared name" value="VitaminB2metabolism&apos;" type="string"/>
    <att name="name" value="VitaminB2metabolism&apos;" type="string"/>
    <att name="selected" value="0" type="boolean"/>
    <att name="categoria" value="P" type="string"/>
    <att name="SUPER_PATHWAY" value="" type="string"/>
    <att name="SUB_PATHWAY" value="" type="string"/>
    <att name="branch" value="5" type="integer"/>
  </node>
  <node id="105" label="&amp;quot;1,2-propanediol(prev.X-4796)&amp;quot;">
    <att name="shared name" value="&quot;1,2-propanediol(prev.X-4796)&quot;" type="string"/>
    <att name="name" value="&quot;1,2-propanediol(prev.X-4796)&quot;" type="string"/>
    <att name="selected" value="0" type="boolean"/>
    <att name="categoria" value="M" type="string"/>
    <att name="SUPER_PATHWAY" value="No Super Pathway" type="string"/>
    <att name="SUB_PATHWAY" value="No Pathway" type="string"/>
    <att name="branch" value="4" type="integer"/>
  </node>
  <node id="104" label="CoAsynthesis&amp;apos;">
    <att name="shared name" value="CoAsynthesis&apos;" type="string"/>
    <att name="name" value="CoAsynthesis&apos;" type="string"/>
    <att name="selected" value="0" type="boolean"/>
    <att name="categoria" value="P" type="string"/>
    <att name="SUPER_PATHWAY" value="" type="string"/>
    <att name="SUB_PATHWAY" value="" type="string"/>
    <att name="branch" value="4" type="integer"/>
  </node>
  <node id="103" label="Pentosephosphatepathway&amp;apos;">
    <att name="shared name" value="Pentosephosphatepathway&apos;" type="string"/>
    <att name="name" value="Pentosephosphatepathway&apos;" type="string"/>
    <att name="selected" value="0" type="boolean"/>
    <att name="categoria" value="P" type="string"/>
    <att name="SUPER_PATHWAY" value="" type="string"/>
    <att name="SUB_PATHWAY" value="" type="string"/>
    <att name="branch" value="4" type="integer"/>
  </node>
  <node id="102" label="Starchandsucrosemetabolism&amp;apos;">
    <att name="shared name" value="Starchandsucrosemetabolism&apos;" type="string"/>
    <att name="name" value="Starchandsucrosemetabolism&apos;" type="string"/>
    <att name="selected" value="0" type="boolean"/>
    <att name="categoria" value="P" type="string"/>
    <att name="SUPER_PATHWAY" value="" type="string"/>
    <att name="SUB_PATHWAY" value="" type="string"/>
    <att name="branch" value="7" type="integer"/>
  </node>
  <node id="101" label="VitaminDmetabolism&amp;apos;">
    <att name="shared name" value="VitaminDmetabolism&apos;" type="string"/>
    <att name="name" value="VitaminDmetabolism&apos;" type="string"/>
    <att name="selected" value="0" type="boolean"/>
    <att name="categoria" value="P" type="string"/>
    <att name="SUPER_PATHWAY" value="" type="string"/>
    <att name="SUB_PATHWAY" value="" type="string"/>
    <att name="branch" value="2" type="integer"/>
  </node>
  <node id="100" label="citrulline">
    <att name="shared name" value="citrulline" type="string"/>
    <att name="name" value="citrulline" type="string"/>
    <att name="selected" value="0" type="boolean"/>
    <att name="categoria" value="M" type="string"/>
    <att name="SUPER_PATHWAY" value="Amino acid" type="string"/>
    <att name="SUB_PATHWAY" value="&quot;Urea cycle; arginine-, proline-, metabolism&quot;" type="string"/>
    <att name="branch" value="4" type="integer"/>
  </node>
  <node id="99" label="Histidinemetabolism&amp;apos;">
    <att name="shared name" value="Histidinemetabolism&apos;" type="string"/>
    <att name="name" value="Histidinemetabolism&apos;" type="string"/>
    <att name="selected" value="0" type="boolean"/>
    <att name="categoria" value="P" type="string"/>
    <att name="SUPER_PATHWAY" value="" type="string"/>
    <att name="SUB_PATHWAY" value="" type="string"/>
    <att name="branch" value="6" type="integer"/>
  </node>
  <node id="98" label="CysteineMetabolism&amp;apos;">
    <att name="shared name" value="CysteineMetabolism&apos;" type="string"/>
    <att name="name" value="CysteineMetabolism&apos;" type="string"/>
    <att name="selected" value="0" type="boolean"/>
    <att name="categoria" value="P" type="string"/>
    <att name="SUPER_PATHWAY" value="" type="string"/>
    <att name="SUB_PATHWAY" value="" type="string"/>
    <att name="branch" value="4" type="integer"/>
  </node>
  <node id="97" label="Alanineandaspartatemetabolism&amp;apos;">
    <att name="shared name" value="Alanineandaspartatemetabolism&apos;" type="string"/>
    <att name="name" value="Alanineandaspartatemetabolism&apos;" type="string"/>
    <att name="selected" value="0" type="boolean"/>
    <att name="categoria" value="P" type="string"/>
    <att name="SUPER_PATHWAY" value="" type="string"/>
    <att name="SUB_PATHWAY" value="" type="string"/>
    <att name="branch" value="4" type="integer"/>
  </node>
  <node id="96" label="Nucleotideinterconversion&amp;apos;">
    <att name="shared name" value="Nucleotideinterconversion&apos;" type="string"/>
    <att name="name" value="Nucleotideinterconversion&apos;" type="string"/>
    <att name="selected" value="0" type="boolean"/>
    <att name="categoria" value="P" type="string"/>
    <att name="SUPER_PATHWAY" value="" type="string"/>
    <att name="SUB_PATHWAY" value="" type="string"/>
    <att name="branch" value="3" type="integer"/>
  </node>
  <node id="95" label="cytidine">
    <att name="shared name" value="cytidine" type="string"/>
    <att name="name" value="cytidine" type="string"/>
    <att name="selected" value="0" type="boolean"/>
    <att name="categoria" value="M" type="string"/>
    <att name="SUPER_PATHWAY" value="Nucleotide" type="string"/>
    <att name="SUB_PATHWAY" value="&quot;Pyrimidine metabolism, cytidine containing&quot;" type="string"/>
    <att name="branch" value="4" type="integer"/>
  </node>
  <node id="94" label="phenolsulfate">
    <att name="shared name" value="phenolsulfate" type="string"/>
    <att name="name" value="phenolsulfate" type="string"/>
    <att name="selected" value="0" type="boolean"/>
    <att name="categoria" value="M" type="string"/>
    <att name="SUPER_PATHWAY" value="Amino acid" type="string"/>
    <att name="SUB_PATHWAY" value="Phenylalanine &amp; tyrosine metabolism" type="string"/>
    <att name="branch" value="4" type="integer"/>
  </node>
  <node id="93" label="ArginineandProlineMetabolism&amp;apos;">
    <att name="shared name" value="ArginineandProlineMetabolism&apos;" type="string"/>
    <att name="name" value="ArginineandProlineMetabolism&apos;" type="string"/>
    <att name="selected" value="0" type="boolean"/>
    <att name="categoria" value="P" type="string"/>
    <att name="SUPER_PATHWAY" value="" type="string"/>
    <att name="SUB_PATHWAY" value="" type="string"/>
    <att name="branch" value="6" type="integer"/>
  </node>
  <node id="92" label="Triacylglycerolsynthesis&amp;apos;">
    <att name="shared name" value="Triacylglycerolsynthesis&apos;" type="string"/>
    <att name="name" value="Triacylglycerolsynthesis&apos;" type="string"/>
    <att name="selected" value="0" type="boolean"/>
    <att name="categoria" value="P" type="string"/>
    <att name="SUPER_PATHWAY" value="" type="string"/>
    <att name="SUB_PATHWAY" value="" type="string"/>
    <att name="branch" value="3" type="integer"/>
  </node>
  <node id="91" label="Sphingolipidmetabolism&amp;apos;">
    <att name="shared name" value="Sphingolipidmetabolism&apos;" type="string"/>
    <att name="name" value="Sphingolipidmetabolism&apos;" type="string"/>
    <att name="selected" value="0" type="boolean"/>
    <att name="categoria" value="P" type="string"/>
    <att name="SUPER_PATHWAY" value="" type="string"/>
    <att name="SUB_PATHWAY" value="" type="string"/>
    <att name="branch" value="2" type="integer"/>
  </node>
  <node id="90" label="Oxidativephosphorylation&amp;apos;">
    <att name="shared name" value="Oxidativephosphorylation&apos;" type="string"/>
    <att name="name" value="Oxidativephosphorylation&apos;" type="string"/>
    <att name="selected" value="0" type="boolean"/>
    <att name="categoria" value="P" type="string"/>
    <att name="SUPER_PATHWAY" value="" type="string"/>
    <att name="SUB_PATHWAY" value="" type="string"/>
    <att name="branch" value="4" type="integer"/>
  </node>
  <node id="89" label="Steroidmetabolism&amp;apos;">
    <att name="shared name" value="Steroidmetabolism&apos;" type="string"/>
    <att name="name" value="Steroidmetabolism&apos;" type="string"/>
    <att name="selected" value="0" type="boolean"/>
    <att name="categoria" value="P" type="string"/>
    <att name="SUPER_PATHWAY" value="" type="string"/>
    <att name="SUB_PATHWAY" value="" type="string"/>
    <att name="branch" value="7" type="integer"/>
  </node>
  <node id="88" label="Lysinemetabolism&amp;apos;">
    <att name="shared name" value="Lysinemetabolism&apos;" type="string"/>
    <att name="name" value="Lysinemetabolism&apos;" type="string"/>
    <att name="selected" value="0" type="boolean"/>
    <att name="categoria" value="P" type="string"/>
    <att name="SUPER_PATHWAY" value="" type="string"/>
    <att name="SUB_PATHWAY" value="" type="string"/>
    <att name="branch" value="6" type="integer"/>
  </node>
  <node id="87" label="Eicosanoidmetabolism&amp;apos;">
    <att name="shared name" value="Eicosanoidmetabolism&apos;" type="string"/>
    <att name="name" value="Eicosanoidmetabolism&apos;" type="string"/>
    <att name="selected" value="0" type="boolean"/>
    <att name="categoria" value="P" type="string"/>
    <att name="SUPER_PATHWAY" value="" type="string"/>
    <att name="SUB_PATHWAY" value="" type="string"/>
    <att name="branch" value="7" type="integer"/>
  </node>
  <node id="86" label="D-alaninemetabolism&amp;apos;">
    <att name="shared name" value="D-alaninemetabolism&apos;" type="string"/>
    <att name="name" value="D-alaninemetabolism&apos;" type="string"/>
    <att name="selected" value="0" type="boolean"/>
    <att name="categoria" value="P" type="string"/>
    <att name="SUPER_PATHWAY" value="" type="string"/>
    <att name="SUB_PATHWAY" value="" type="string"/>
    <att name="branch" value="3" type="integer"/>
  </node>
  <node id="85" label="Butanoatemetabolism&amp;apos;">
    <att name="shared name" value="Butanoatemetabolism&apos;" type="string"/>
    <att name="name" value="Butanoatemetabolism&apos;" type="string"/>
    <att name="selected" value="0" type="boolean"/>
    <att name="categoria" value="P" type="string"/>
    <att name="SUPER_PATHWAY" value="" type="string"/>
    <att name="SUB_PATHWAY" value="" type="string"/>
    <att name="branch" value="4" type="integer"/>
  </node>
  <node id="84" label="Folatemetabolism&amp;apos;">
    <att name="shared name" value="Folatemetabolism&apos;" type="string"/>
    <att name="name" value="Folatemetabolism&apos;" type="string"/>
    <att name="selected" value="0" type="boolean"/>
    <att name="categoria" value="P" type="string"/>
    <att name="SUPER_PATHWAY" value="" type="string"/>
    <att name="SUB_PATHWAY" value="" type="string"/>
    <att name="branch" value="7" type="integer"/>
  </node>
  <node id="83" label="NADmetabolism&amp;apos;">
    <att name="shared name" value="NADmetabolism&apos;" type="string"/>
    <att name="name" value="NADmetabolism&apos;" type="string"/>
    <att name="selected" value="0" type="boolean"/>
    <att name="categoria" value="P" type="string"/>
    <att name="SUPER_PATHWAY" value="" type="string"/>
    <att name="SUB_PATHWAY" value="" type="string"/>
    <att name="branch" value="4" type="integer"/>
  </node>
  <node id="82" label="Citricacidcycle&amp;apos;">
    <att name="shared name" value="Citricacidcycle&apos;" type="string"/>
    <att name="name" value="Citricacidcycle&apos;" type="string"/>
    <att name="selected" value="0" type="boolean"/>
    <att name="categoria" value="P" type="string"/>
    <att name="SUPER_PATHWAY" value="" type="string"/>
    <att name="SUB_PATHWAY" value="" type="string"/>
    <att name="branch" value="4" type="integer"/>
  </node>
  <node id="81" label="Tryptophanmetabolism&amp;apos;">
    <att name="shared name" value="Tryptophanmetabolism&apos;" type="string"/>
    <att name="name" value="Tryptophanmetabolism&apos;" type="string"/>
    <att name="selected" value="0" type="boolean"/>
    <att name="categoria" value="P" type="string"/>
    <att name="SUPER_PATHWAY" value="" type="string"/>
    <att name="SUB_PATHWAY" value="" type="string"/>
    <att name="branch" value="4" type="integer"/>
  </node>
  <node id="80" label="X-13621">
    <att name="shared name" value="X-13621" type="string"/>
    <att name="name" value="X-13621" type="string"/>
    <att name="selected" value="0" type="boolean"/>
    <att name="categoria" value="M" type="string"/>
    <att name="SUPER_PATHWAY" value="No Super Pathway" type="string"/>
    <att name="SUB_PATHWAY" value="No Pathway" type="string"/>
    <att name="branch" value="4" type="integer"/>
  </node>
  <node id="79" label="Taurineandhypotaurinemetabolism&amp;apos;">
    <att name="shared name" value="Taurineandhypotaurinemetabolism&apos;" type="string"/>
    <att name="name" value="Taurineandhypotaurinemetabolism&apos;" type="string"/>
    <att name="selected" value="0" type="boolean"/>
    <att name="categoria" value="P" type="string"/>
    <att name="SUPER_PATHWAY" value="" type="string"/>
    <att name="SUB_PATHWAY" value="" type="string"/>
    <att name="branch" value="4" type="integer"/>
  </node>
  <node id="78" label="Fattyacidsynthesis&amp;apos;">
    <att name="shared name" value="Fattyacidsynthesis&apos;" type="string"/>
    <att name="name" value="Fattyacidsynthesis&apos;" type="string"/>
    <att name="selected" value="0" type="boolean"/>
    <att name="categoria" value="P" type="string"/>
    <att name="SUPER_PATHWAY" value="" type="string"/>
    <att name="SUB_PATHWAY" value="" type="string"/>
    <att name="branch" value="4" type="integer"/>
  </node>
  <node id="77" label="&amp;quot;Glycine,serine,alanineandthreoninemetabolism&amp;apos;&amp;quot;">
    <att name="shared name" value="&quot;Glycine,serine,alanineandthreoninemetabolism&apos;&quot;" type="string"/>
    <att name="name" value="&quot;Glycine,serine,alanineandthreoninemetabolism&apos;&quot;" type="string"/>
    <att name="selected" value="0" type="boolean"/>
    <att name="categoria" value="P" type="string"/>
    <att name="SUPER_PATHWAY" value="" type="string"/>
    <att name="SUB_PATHWAY" value="" type="string"/>
    <att name="branch" value="3" type="integer"/>
  </node>
  <node id="76" label="beta-Alaninemetabolism&amp;apos;">
    <att name="shared name" value="beta-Alaninemetabolism&apos;" type="string"/>
    <att name="name" value="beta-Alaninemetabolism&apos;" type="string"/>
    <att name="selected" value="0" type="boolean"/>
    <att name="categoria" value="P" type="string"/>
    <att name="SUPER_PATHWAY" value="" type="string"/>
    <att name="SUB_PATHWAY" value="" type="string"/>
    <att name="branch" value="4" type="integer"/>
  </node>
  <node id="75" label="Fructoseandmannosemetabolism&amp;apos;">
    <att name="shared name" value="Fructoseandmannosemetabolism&apos;" type="string"/>
    <att name="name" value="Fructoseandmannosemetabolism&apos;" type="string"/>
    <att name="selected" value="0" type="boolean"/>
    <att name="categoria" value="P" type="string"/>
    <att name="SUPER_PATHWAY" value="" type="string"/>
    <att name="SUB_PATHWAY" value="" type="string"/>
    <att name="branch" value="3" type="integer"/>
  </node>
  <node id="74" label="Fattyacidoxidation&amp;apos;">
    <att name="shared name" value="Fattyacidoxidation&apos;" type="string"/>
    <att name="name" value="Fattyacidoxidation&apos;" type="string"/>
    <att name="selected" value="0" type="boolean"/>
    <att name="categoria" value="P" type="string"/>
    <att name="SUPER_PATHWAY" value="" type="string"/>
    <att name="SUB_PATHWAY" value="" type="string"/>
    <att name="branch" value="4" type="integer"/>
  </node>
  <node id="73" label="VitaminB6metabolism&amp;apos;">
    <att name="shared name" value="VitaminB6metabolism&apos;" type="string"/>
    <att name="name" value="VitaminB6metabolism&apos;" type="string"/>
    <att name="selected" value="0" type="boolean"/>
    <att name="categoria" value="P" type="string"/>
    <att name="SUPER_PATHWAY" value="" type="string"/>
    <att name="SUB_PATHWAY" value="" type="string"/>
    <att name="branch" value="2" type="integer"/>
  </node>
  <node id="72" label="Cholesterolmetabolism&amp;apos;">
    <att name="shared name" value="Cholesterolmetabolism&apos;" type="string"/>
    <att name="name" value="Cholesterolmetabolism&apos;" type="string"/>
    <att name="selected" value="0" type="boolean"/>
    <att name="categoria" value="P" type="string"/>
    <att name="SUPER_PATHWAY" value="" type="string"/>
    <att name="SUB_PATHWAY" value="" type="string"/>
    <att name="branch" value="4" type="integer"/>
  </node>
  <edge id="662" label="phenylalanine (pp) tyrosine" source="367" target="366" cy:directed="1">
    <att name="shared name" value="phenylalanine (pp) tyrosine" type="string"/>
    <att name="shared interaction" value="pp" type="string"/>
    <att name="name" value="phenylalanine (pp) tyrosine" type="string"/>
    <att name="selected" value="0" type="boolean"/>
    <att name="interaction" value="pp" type="string"/>
  </edge>
  <edge id="661" label="phenylalanine (pp) X-12799" source="367" target="141" cy:directed="1">
    <att name="shared name" value="phenylalanine (pp) X-12799" type="string"/>
    <att name="shared interaction" value="pp" type="string"/>
    <att name="name" value="phenylalanine (pp) X-12799" type="string"/>
    <att name="selected" value="0" type="boolean"/>
    <att name="interaction" value="pp" type="string"/>
  </edge>
  <edge id="660" label="X-12792 (pp) X-4015" source="365" target="364" cy:directed="1">
    <att name="shared name" value="X-12792 (pp) X-4015" type="string"/>
    <att name="shared interaction" value="pp" type="string"/>
    <att name="name" value="X-12792 (pp) X-4015" type="string"/>
    <att name="selected" value="0" type="boolean"/>
    <att name="interaction" value="pp" type="string"/>
  </edge>
  <edge id="659" label="methionine (pp) phenylalanine" source="363" target="367" cy:directed="1">
    <att name="shared name" value="methionine (pp) phenylalanine" type="string"/>
    <att name="shared interaction" value="pp" type="string"/>
    <att name="name" value="methionine (pp) phenylalanine" type="string"/>
    <att name="selected" value="0" type="boolean"/>
    <att name="interaction" value="pp" type="string"/>
  </edge>
  <edge id="658" label="adrenate(22:4n6) (pp) 22:5n3);docosapentaenoate(n3DPA" source="362" target="361" cy:directed="1">
    <att name="shared name" value="adrenate(22:4n6) (pp) 22:5n3);docosapentaenoate(n3DPA" type="string"/>
    <att name="shared interaction" value="pp" type="string"/>
    <att name="name" value="adrenate(22:4n6) (pp) 22:5n3);docosapentaenoate(n3DPA" type="string"/>
    <att name="selected" value="0" type="boolean"/>
    <att name="interaction" value="pp" type="string"/>
  </edge>
  <edge id="657" label="adrenate(22:4n6) (pp) dihomo-linolenate(20:3n3orn6)" source="362" target="359" cy:directed="1">
    <att name="shared name" value="adrenate(22:4n6) (pp) dihomo-linolenate(20:3n3orn6)" type="string"/>
    <att name="shared interaction" value="pp" type="string"/>
    <att name="name" value="adrenate(22:4n6) (pp) dihomo-linolenate(20:3n3orn6)" type="string"/>
    <att name="selected" value="0" type="boolean"/>
    <att name="interaction" value="pp" type="string"/>
  </edge>
  <edge id="656" label="22:5n3);docosapentaenoate(n3DPA (pp) 20:5n3);eicosapentaenoate(EPA" source="361" target="336" cy:directed="1">
    <att name="shared name" value="22:5n3);docosapentaenoate(n3DPA (pp) 20:5n3);eicosapentaenoate(EPA" type="string"/>
    <att name="shared interaction" value="pp" type="string"/>
    <att name="name" value="22:5n3);docosapentaenoate(n3DPA (pp) 20:5n3);eicosapentaenoate(EPA" type="string"/>
    <att name="selected" value="0" type="boolean"/>
    <att name="interaction" value="pp" type="string"/>
  </edge>
  <edge id="655" label="isoleucine (pp) tyrosine" source="360" target="366" cy:directed="1">
    <att name="shared name" value="isoleucine (pp) tyrosine" type="string"/>
    <att name="shared interaction" value="pp" type="string"/>
    <att name="name" value="isoleucine (pp) tyrosine" type="string"/>
    <att name="selected" value="0" type="boolean"/>
    <att name="interaction" value="pp" type="string"/>
  </edge>
  <edge id="654" label="dihomo-linolenate(20:3n3orn6) (pp) X-3094" source="359" target="335" cy:directed="1">
    <att name="shared name" value="dihomo-linolenate(20:3n3orn6) (pp) X-3094" type="string"/>
    <att name="shared interaction" value="pp" type="string"/>
    <att name="name" value="dihomo-linolenate(20:3n3orn6) (pp) X-3094" type="string"/>
    <att name="selected" value="0" type="boolean"/>
    <att name="interaction" value="pp" type="string"/>
  </edge>
  <edge id="653" label="dihomo-linolenate(20:3n3orn6) (pp) 1-palmitoylplasmenylethanolamine(prev.X-13134)" source="359" target="285" cy:directed="1">
    <att name="shared name" value="dihomo-linolenate(20:3n3orn6) (pp) 1-palmitoylplasmenylethanolamine(prev.X-13134)" type="string"/>
    <att name="shared interaction" value="pp" type="string"/>
    <att name="name" value="dihomo-linolenate(20:3n3orn6) (pp) 1-palmitoylplasmenylethanolamine(prev.X-13134)" type="string"/>
    <att name="selected" value="0" type="boolean"/>
    <att name="interaction" value="pp" type="string"/>
  </edge>
  <edge id="652" label="10-nonadecenoate(19:1n9) (pp) eicosenoate(20:1n9or11)" source="358" target="357" cy:directed="1">
    <att name="shared name" value="10-nonadecenoate(19:1n9) (pp) eicosenoate(20:1n9or11)" type="string"/>
    <att name="shared interaction" value="pp" type="string"/>
    <att name="name" value="10-nonadecenoate(19:1n9) (pp) eicosenoate(20:1n9or11)" type="string"/>
    <att name="selected" value="0" type="boolean"/>
    <att name="interaction" value="pp" type="string"/>
  </edge>
  <edge id="651" label="10-nonadecenoate(19:1n9) (pp) margarate(17:0)" source="358" target="204" cy:directed="1">
    <att name="shared name" value="10-nonadecenoate(19:1n9) (pp) margarate(17:0)" type="string"/>
    <att name="shared interaction" value="pp" type="string"/>
    <att name="name" value="10-nonadecenoate(19:1n9) (pp) margarate(17:0)" type="string"/>
    <att name="selected" value="0" type="boolean"/>
    <att name="interaction" value="pp" type="string"/>
  </edge>
  <edge id="650" label="eicosenoate(20:1n9or11) (pp) 13(S)-HODE(prev.X-11560)" source="357" target="206" cy:directed="1">
    <att name="shared name" value="eicosenoate(20:1n9or11) (pp) 13(S)-HODE(prev.X-11560)" type="string"/>
    <att name="shared interaction" value="pp" type="string"/>
    <att name="name" value="eicosenoate(20:1n9or11) (pp) 13(S)-HODE(prev.X-11560)" type="string"/>
    <att name="selected" value="0" type="boolean"/>
    <att name="interaction" value="pp" type="string"/>
  </edge>
  <edge id="649" label="galactose (pp) phenolred" source="356" target="355" cy:directed="1">
    <att name="shared name" value="galactose (pp) phenolred" type="string"/>
    <att name="shared interaction" value="pp" type="string"/>
    <att name="name" value="galactose (pp) phenolred" type="string"/>
    <att name="selected" value="0" type="boolean"/>
    <att name="interaction" value="pp" type="string"/>
  </edge>
  <edge id="648" label="phenolred (pp) X-4357" source="355" target="272" cy:directed="1">
    <att name="shared name" value="phenolred (pp) X-4357" type="string"/>
    <att name="shared interaction" value="pp" type="string"/>
    <att name="name" value="phenolred (pp) X-4357" type="string"/>
    <att name="selected" value="0" type="boolean"/>
    <att name="interaction" value="pp" type="string"/>
  </edge>
  <edge id="647" label="phenolred (pp) X-13082" source="355" target="313" cy:directed="1">
    <att name="shared name" value="phenolred (pp) X-13082" type="string"/>
    <att name="shared interaction" value="pp" type="string"/>
    <att name="name" value="phenolred (pp) X-13082" type="string"/>
    <att name="selected" value="0" type="boolean"/>
    <att name="interaction" value="pp" type="string"/>
  </edge>
  <edge id="646" label="phenolred (pp) pyruvate" source="355" target="185" cy:directed="1">
    <att name="shared name" value="phenolred (pp) pyruvate" type="string"/>
    <att name="shared interaction" value="pp" type="string"/>
    <att name="name" value="phenolred (pp) pyruvate" type="string"/>
    <att name="selected" value="0" type="boolean"/>
    <att name="interaction" value="pp" type="string"/>
  </edge>
  <edge id="645" label="1-palmitoylglycerophosphocholine (pp) 1-stearoylglycerophosphocholine" source="354" target="353" cy:directed="1">
    <att name="shared name" value="1-palmitoylglycerophosphocholine (pp) 1-stearoylglycerophosphocholine" type="string"/>
    <att name="shared interaction" value="pp" type="string"/>
    <att name="name" value="1-palmitoylglycerophosphocholine (pp) 1-stearoylglycerophosphocholine" type="string"/>
    <att name="selected" value="0" type="boolean"/>
    <att name="interaction" value="pp" type="string"/>
  </edge>
  <edge id="644" label="1-palmitoylglycerophosphocholine (pp) 2-oleoylglycerophosphoethanolamine*" source="354" target="320" cy:directed="1">
    <att name="shared name" value="1-palmitoylglycerophosphocholine (pp) 2-oleoylglycerophosphoethanolamine*" type="string"/>
    <att name="shared interaction" value="pp" type="string"/>
    <att name="name" value="1-palmitoylglycerophosphocholine (pp) 2-oleoylglycerophosphoethanolamine*" type="string"/>
    <att name="selected" value="0" type="boolean"/>
    <att name="interaction" value="pp" type="string"/>
  </edge>
  <edge id="643" label="1-palmitoylglycerophosphocholine (pp) palmitoylcarnitine" source="354" target="300" cy:directed="1">
    <att name="shared name" value="1-palmitoylglycerophosphocholine (pp) palmitoylcarnitine" type="string"/>
    <att name="shared interaction" value="pp" type="string"/>
    <att name="name" value="1-palmitoylglycerophosphocholine (pp) palmitoylcarnitine" type="string"/>
    <att name="selected" value="0" type="boolean"/>
    <att name="interaction" value="pp" type="string"/>
  </edge>
  <edge id="642" label="1-palmitoylglycerophosphocholine (pp) X-11886" source="354" target="131" cy:directed="1">
    <att name="shared name" value="1-palmitoylglycerophosphocholine (pp) X-11886" type="string"/>
    <att name="shared interaction" value="pp" type="string"/>
    <att name="name" value="1-palmitoylglycerophosphocholine (pp) X-11886" type="string"/>
    <att name="selected" value="0" type="boolean"/>
    <att name="interaction" value="pp" type="string"/>
  </edge>
  <edge id="641" label="dihomo-linoleate(20:2n6) (pp) dihomo-linolenate(20:3n3orn6)" source="352" target="359" cy:directed="1">
    <att name="shared name" value="dihomo-linoleate(20:2n6) (pp) dihomo-linolenate(20:3n3orn6)" type="string"/>
    <att name="shared interaction" value="pp" type="string"/>
    <att name="name" value="dihomo-linoleate(20:2n6) (pp) dihomo-linolenate(20:3n3orn6)" type="string"/>
    <att name="selected" value="0" type="boolean"/>
    <att name="interaction" value="pp" type="string"/>
  </edge>
  <edge id="640" label="dihomo-linoleate(20:2n6) (pp) eicosenoate(20:1n9or11)" source="352" target="357" cy:directed="1">
    <att name="shared name" value="dihomo-linoleate(20:2n6) (pp) eicosenoate(20:1n9or11)" type="string"/>
    <att name="shared interaction" value="pp" type="string"/>
    <att name="name" value="dihomo-linoleate(20:2n6) (pp) eicosenoate(20:1n9or11)" type="string"/>
    <att name="selected" value="0" type="boolean"/>
    <att name="interaction" value="pp" type="string"/>
  </edge>
  <edge id="639" label="dihomo-linoleate(20:2n6) (pp) docosadienoate(22:2n6)" source="352" target="340" cy:directed="1">
    <att name="shared name" value="dihomo-linoleate(20:2n6) (pp) docosadienoate(22:2n6)" type="string"/>
    <att name="shared interaction" value="pp" type="string"/>
    <att name="name" value="dihomo-linoleate(20:2n6) (pp) docosadienoate(22:2n6)" type="string"/>
    <att name="selected" value="0" type="boolean"/>
    <att name="interaction" value="pp" type="string"/>
  </edge>
  <edge id="638" label="dihomo-linoleate(20:2n6) (pp) stearate(18:0)" source="352" target="306" cy:directed="1">
    <att name="shared name" value="dihomo-linoleate(20:2n6) (pp) stearate(18:0)" type="string"/>
    <att name="shared interaction" value="pp" type="string"/>
    <att name="name" value="dihomo-linoleate(20:2n6) (pp) stearate(18:0)" type="string"/>
    <att name="selected" value="0" type="boolean"/>
    <att name="interaction" value="pp" type="string"/>
  </edge>
  <edge id="637" label="dihomo-linoleate(20:2n6) (pp) X-12627" source="352" target="297" cy:directed="1">
    <att name="shared name" value="dihomo-linoleate(20:2n6) (pp) X-12627" type="string"/>
    <att name="shared interaction" value="pp" type="string"/>
    <att name="name" value="dihomo-linoleate(20:2n6) (pp) X-12627" type="string"/>
    <att name="selected" value="0" type="boolean"/>
    <att name="interaction" value="pp" type="string"/>
  </edge>
  <edge id="636" label="glutamate (pp) phosphate" source="351" target="350" cy:directed="1">
    <att name="shared name" value="glutamate (pp) phosphate" type="string"/>
    <att name="shared interaction" value="pp" type="string"/>
    <att name="name" value="glutamate (pp) phosphate" type="string"/>
    <att name="selected" value="0" type="boolean"/>
    <att name="interaction" value="pp" type="string"/>
  </edge>
  <edge id="635" label="glutamate (pp) proline" source="351" target="326" cy:directed="1">
    <att name="shared name" value="glutamate (pp) proline" type="string"/>
    <att name="shared interaction" value="pp" type="string"/>
    <att name="name" value="glutamate (pp) proline" type="string"/>
    <att name="selected" value="0" type="boolean"/>
    <att name="interaction" value="pp" type="string"/>
  </edge>
  <edge id="634" label="glutamate (pp) uracil" source="351" target="314" cy:directed="1">
    <att name="shared name" value="glutamate (pp) uracil" type="string"/>
    <att name="shared interaction" value="pp" type="string"/>
    <att name="name" value="glutamate (pp) uracil" type="string"/>
    <att name="selected" value="0" type="boolean"/>
    <att name="interaction" value="pp" type="string"/>
  </edge>
  <edge id="633" label="glutamate (pp) hypoxanthine" source="351" target="318" cy:directed="1">
    <att name="shared name" value="glutamate (pp) hypoxanthine" type="string"/>
    <att name="shared interaction" value="pp" type="string"/>
    <att name="name" value="glutamate (pp) hypoxanthine" type="string"/>
    <att name="selected" value="0" type="boolean"/>
    <att name="interaction" value="pp" type="string"/>
  </edge>
  <edge id="632" label="glutamate (pp) glycine" source="351" target="319" cy:directed="1">
    <att name="shared name" value="glutamate (pp) glycine" type="string"/>
    <att name="shared interaction" value="pp" type="string"/>
    <att name="name" value="glutamate (pp) glycine" type="string"/>
    <att name="selected" value="0" type="boolean"/>
    <att name="interaction" value="pp" type="string"/>
  </edge>
  <edge id="631" label="glutamate (pp) uridine" source="351" target="281" cy:directed="1">
    <att name="shared name" value="glutamate (pp) uridine" type="string"/>
    <att name="shared interaction" value="pp" type="string"/>
    <att name="name" value="glutamate (pp) uridine" type="string"/>
    <att name="selected" value="0" type="boolean"/>
    <att name="interaction" value="pp" type="string"/>
  </edge>
  <edge id="630" label="phosphate (pp) X-3094" source="350" target="335" cy:directed="1">
    <att name="shared name" value="phosphate (pp) X-3094" type="string"/>
    <att name="shared interaction" value="pp" type="string"/>
    <att name="name" value="phosphate (pp) X-3094" type="string"/>
    <att name="selected" value="0" type="boolean"/>
    <att name="interaction" value="pp" type="string"/>
  </edge>
  <edge id="629" label="phosphate (pp) X-12748" source="350" target="273" cy:directed="1">
    <att name="shared name" value="phosphate (pp) X-12748" type="string"/>
    <att name="shared interaction" value="pp" type="string"/>
    <att name="name" value="phosphate (pp) X-12748" type="string"/>
    <att name="selected" value="0" type="boolean"/>
    <att name="interaction" value="pp" type="string"/>
  </edge>
  <edge id="628" label="phosphate (pp) X-4523" source="350" target="183" cy:directed="1">
    <att name="shared name" value="phosphate (pp) X-4523" type="string"/>
    <att name="shared interaction" value="pp" type="string"/>
    <att name="name" value="phosphate (pp) X-4523" type="string"/>
    <att name="selected" value="0" type="boolean"/>
    <att name="interaction" value="pp" type="string"/>
  </edge>
  <edge id="627" label="phosphate (pp) tryptophanbetaine" source="350" target="138" cy:directed="1">
    <att name="shared name" value="phosphate (pp) tryptophanbetaine" type="string"/>
    <att name="shared interaction" value="pp" type="string"/>
    <att name="name" value="phosphate (pp) tryptophanbetaine" type="string"/>
    <att name="selected" value="0" type="boolean"/>
    <att name="interaction" value="pp" type="string"/>
  </edge>
  <edge id="626" label="linoleate(18:2n6) (pp) (18:3n3or6)];linolenate[alphaorgamma" source="349" target="348" cy:directed="1">
    <att name="shared name" value="linoleate(18:2n6) (pp) (18:3n3or6)];linolenate[alphaorgamma" type="string"/>
    <att name="shared interaction" value="pp" type="string"/>
    <att name="name" value="linoleate(18:2n6) (pp) (18:3n3or6)];linolenate[alphaorgamma" type="string"/>
    <att name="selected" value="0" type="boolean"/>
    <att name="interaction" value="pp" type="string"/>
  </edge>
  <edge id="625" label="linoleate(18:2n6) (pp) palmitate(16:0)" source="349" target="343" cy:directed="1">
    <att name="shared name" value="linoleate(18:2n6) (pp) palmitate(16:0)" type="string"/>
    <att name="shared interaction" value="pp" type="string"/>
    <att name="name" value="linoleate(18:2n6) (pp) palmitate(16:0)" type="string"/>
    <att name="selected" value="0" type="boolean"/>
    <att name="interaction" value="pp" type="string"/>
  </edge>
  <edge id="624" label="linoleate(18:2n6) (pp) oleate(18:1n9)" source="349" target="339" cy:directed="1">
    <att name="shared name" value="linoleate(18:2n6) (pp) oleate(18:1n9)" type="string"/>
    <att name="shared interaction" value="pp" type="string"/>
    <att name="name" value="linoleate(18:2n6) (pp) oleate(18:1n9)" type="string"/>
    <att name="selected" value="0" type="boolean"/>
    <att name="interaction" value="pp" type="string"/>
  </edge>
  <edge id="623" label="10-heptadecenoate(17:1n7) (pp) palmitoleate(16:1n7)" source="347" target="346" cy:directed="1">
    <att name="shared name" value="10-heptadecenoate(17:1n7) (pp) palmitoleate(16:1n7)" type="string"/>
    <att name="shared interaction" value="pp" type="string"/>
    <att name="name" value="10-heptadecenoate(17:1n7) (pp) palmitoleate(16:1n7)" type="string"/>
    <att name="selected" value="0" type="boolean"/>
    <att name="interaction" value="pp" type="string"/>
  </edge>
  <edge id="622" label="10-heptadecenoate(17:1n7) (pp) 10-nonadecenoate(19:1n9)" source="347" target="358" cy:directed="1">
    <att name="shared name" value="10-heptadecenoate(17:1n7) (pp) 10-nonadecenoate(19:1n9)" type="string"/>
    <att name="shared interaction" value="pp" type="string"/>
    <att name="name" value="10-heptadecenoate(17:1n7) (pp) 10-nonadecenoate(19:1n9)" type="string"/>
    <att name="selected" value="0" type="boolean"/>
    <att name="interaction" value="pp" type="string"/>
  </edge>
  <edge id="621" label="alanine (pp) threonine" source="345" target="344" cy:directed="1">
    <att name="shared name" value="alanine (pp) threonine" type="string"/>
    <att name="shared interaction" value="pp" type="string"/>
    <att name="name" value="alanine (pp) threonine" type="string"/>
    <att name="selected" value="0" type="boolean"/>
    <att name="interaction" value="pp" type="string"/>
  </edge>
  <edge id="620" label="alanine (pp) methionine" source="345" target="363" cy:directed="1">
    <att name="shared name" value="alanine (pp) methionine" type="string"/>
    <att name="shared interaction" value="pp" type="string"/>
    <att name="name" value="alanine (pp) methionine" type="string"/>
    <att name="selected" value="0" type="boolean"/>
    <att name="interaction" value="pp" type="string"/>
  </edge>
  <edge id="619" label="alanine (pp) serine" source="345" target="332" cy:directed="1">
    <att name="shared name" value="alanine (pp) serine" type="string"/>
    <att name="shared interaction" value="pp" type="string"/>
    <att name="name" value="alanine (pp) serine" type="string"/>
    <att name="selected" value="0" type="boolean"/>
    <att name="interaction" value="pp" type="string"/>
  </edge>
  <edge id="618" label="palmitate(16:0) (pp) palmitoleate(16:1n7)" source="343" target="346" cy:directed="1">
    <att name="shared name" value="palmitate(16:0) (pp) palmitoleate(16:1n7)" type="string"/>
    <att name="shared interaction" value="pp" type="string"/>
    <att name="name" value="palmitate(16:0) (pp) palmitoleate(16:1n7)" type="string"/>
    <att name="selected" value="0" type="boolean"/>
    <att name="interaction" value="pp" type="string"/>
  </edge>
  <edge id="617" label="myristate(14:0) (pp) myristoleate(14:1n5)" source="342" target="341" cy:directed="1">
    <att name="shared name" value="myristate(14:0) (pp) myristoleate(14:1n5)" type="string"/>
    <att name="shared interaction" value="pp" type="string"/>
    <att name="name" value="myristate(14:0) (pp) myristoleate(14:1n5)" type="string"/>
    <att name="selected" value="0" type="boolean"/>
    <att name="interaction" value="pp" type="string"/>
  </edge>
  <edge id="616" label="myristate(14:0) (pp) palmitoleate(16:1n7)" source="342" target="346" cy:directed="1">
    <att name="shared name" value="myristate(14:0) (pp) palmitoleate(16:1n7)" type="string"/>
    <att name="shared interaction" value="pp" type="string"/>
    <att name="name" value="myristate(14:0) (pp) palmitoleate(16:1n7)" type="string"/>
    <att name="selected" value="0" type="boolean"/>
    <att name="interaction" value="pp" type="string"/>
  </edge>
  <edge id="615" label="myristoleate(14:1n5) (pp) stearidonate(18:4n3)" source="341" target="237" cy:directed="1">
    <att name="shared name" value="myristoleate(14:1n5) (pp) stearidonate(18:4n3)" type="string"/>
    <att name="shared interaction" value="pp" type="string"/>
    <att name="name" value="myristoleate(14:1n5) (pp) stearidonate(18:4n3)" type="string"/>
    <att name="selected" value="0" type="boolean"/>
    <att name="interaction" value="pp" type="string"/>
  </edge>
  <edge id="614" label="myristoleate(14:1n5) (pp) X-12442" source="341" target="201" cy:directed="1">
    <att name="shared name" value="myristoleate(14:1n5) (pp) X-12442" type="string"/>
    <att name="shared interaction" value="pp" type="string"/>
    <att name="name" value="myristoleate(14:1n5) (pp) X-12442" type="string"/>
    <att name="selected" value="0" type="boolean"/>
    <att name="interaction" value="pp" type="string"/>
  </edge>
  <edge id="613" label="penicillinG(prev.X-13066) (pp) X-13068" source="338" target="337" cy:directed="1">
    <att name="shared name" value="penicillinG(prev.X-13066) (pp) X-13068" type="string"/>
    <att name="shared interaction" value="pp" type="string"/>
    <att name="name" value="penicillinG(prev.X-13066) (pp) X-13068" type="string"/>
    <att name="selected" value="0" type="boolean"/>
    <att name="interaction" value="pp" type="string"/>
  </edge>
  <edge id="612" label="X-13068 (pp) X-13086" source="337" target="312" cy:directed="1">
    <att name="shared name" value="X-13068 (pp) X-13086" type="string"/>
    <att name="shared interaction" value="pp" type="string"/>
    <att name="name" value="X-13068 (pp) X-13086" type="string"/>
    <att name="selected" value="0" type="boolean"/>
    <att name="interaction" value="pp" type="string"/>
  </edge>
  <edge id="611" label="X-13068 (pp) X-13150" source="337" target="294" cy:directed="1">
    <att name="shared name" value="X-13068 (pp) X-13150" type="string"/>
    <att name="shared interaction" value="pp" type="string"/>
    <att name="name" value="X-13068 (pp) X-13150" type="string"/>
    <att name="selected" value="0" type="boolean"/>
    <att name="interaction" value="pp" type="string"/>
  </edge>
  <edge id="610" label="20:5n3);eicosapentaenoate(EPA (pp) glutamine" source="336" target="150" cy:directed="1">
    <att name="shared name" value="20:5n3);eicosapentaenoate(EPA (pp) glutamine" type="string"/>
    <att name="shared interaction" value="pp" type="string"/>
    <att name="name" value="20:5n3);eicosapentaenoate(EPA (pp) glutamine" type="string"/>
    <att name="selected" value="0" type="boolean"/>
    <att name="interaction" value="pp" type="string"/>
  </edge>
  <edge id="609" label="fructose-6-phosphate (pp) glucose-6-phosphate(G6P)" source="334" target="333" cy:directed="1">
    <att name="shared name" value="fructose-6-phosphate (pp) glucose-6-phosphate(G6P)" type="string"/>
    <att name="shared interaction" value="pp" type="string"/>
    <att name="name" value="fructose-6-phosphate (pp) glucose-6-phosphate(G6P)" type="string"/>
    <att name="selected" value="0" type="boolean"/>
    <att name="interaction" value="pp" type="string"/>
  </edge>
  <edge id="608" label="fructose-6-phosphate (pp) mannose-6-phosphate" source="334" target="308" cy:directed="1">
    <att name="shared name" value="fructose-6-phosphate (pp) mannose-6-phosphate" type="string"/>
    <att name="shared interaction" value="pp" type="string"/>
    <att name="name" value="fructose-6-phosphate (pp) mannose-6-phosphate" type="string"/>
    <att name="selected" value="0" type="boolean"/>
    <att name="interaction" value="pp" type="string"/>
  </edge>
  <edge id="607" label="fructose-6-phosphate (pp) phosphoethanolamine" source="334" target="305" cy:directed="1">
    <att name="shared name" value="fructose-6-phosphate (pp) phosphoethanolamine" type="string"/>
    <att name="shared interaction" value="pp" type="string"/>
    <att name="name" value="fructose-6-phosphate (pp) phosphoethanolamine" type="string"/>
    <att name="selected" value="0" type="boolean"/>
    <att name="interaction" value="pp" type="string"/>
  </edge>
  <edge id="606" label="fructose-6-phosphate (pp) inositol1-phosphate(I1P)" source="334" target="282" cy:directed="1">
    <att name="shared name" value="fructose-6-phosphate (pp) inositol1-phosphate(I1P)" type="string"/>
    <att name="shared interaction" value="pp" type="string"/>
    <att name="name" value="fructose-6-phosphate (pp) inositol1-phosphate(I1P)" type="string"/>
    <att name="selected" value="0" type="boolean"/>
    <att name="interaction" value="pp" type="string"/>
  </edge>
  <edge id="605" label="fructose-6-phosphate (pp) guanosine" source="334" target="271" cy:directed="1">
    <att name="shared name" value="fructose-6-phosphate (pp) guanosine" type="string"/>
    <att name="shared interaction" value="pp" type="string"/>
    <att name="name" value="fructose-6-phosphate (pp) guanosine" type="string"/>
    <att name="selected" value="0" type="boolean"/>
    <att name="interaction" value="pp" type="string"/>
  </edge>
  <edge id="604" label="fructose-6-phosphate (pp) X-8994" source="334" target="257" cy:directed="1">
    <att name="shared name" value="fructose-6-phosphate (pp) X-8994" type="string"/>
    <att name="shared interaction" value="pp" type="string"/>
    <att name="name" value="fructose-6-phosphate (pp) X-8994" type="string"/>
    <att name="selected" value="0" type="boolean"/>
    <att name="interaction" value="pp" type="string"/>
  </edge>
  <edge id="603" label="glucose-6-phosphate(G6P) (pp) malate" source="333" target="317" cy:directed="1">
    <att name="shared name" value="glucose-6-phosphate(G6P) (pp) malate" type="string"/>
    <att name="shared interaction" value="pp" type="string"/>
    <att name="name" value="glucose-6-phosphate(G6P) (pp) malate" type="string"/>
    <att name="selected" value="0" type="boolean"/>
    <att name="interaction" value="pp" type="string"/>
  </edge>
  <edge id="602" label="glucose-6-phosphate(G6P) (pp) maltose" source="333" target="178" cy:directed="1">
    <att name="shared name" value="glucose-6-phosphate(G6P) (pp) maltose" type="string"/>
    <att name="shared interaction" value="pp" type="string"/>
    <att name="name" value="glucose-6-phosphate(G6P) (pp) maltose" type="string"/>
    <att name="selected" value="0" type="boolean"/>
    <att name="interaction" value="pp" type="string"/>
  </edge>
  <edge id="601" label="serine (pp) X-14613" source="332" target="162" cy:directed="1">
    <att name="shared name" value="serine (pp) X-14613" type="string"/>
    <att name="shared interaction" value="pp" type="string"/>
    <att name="name" value="serine (pp) X-14613" type="string"/>
    <att name="selected" value="0" type="boolean"/>
    <att name="interaction" value="pp" type="string"/>
  </edge>
  <edge id="600" label="arachidonate(20:4n6) (pp) 22:5n3);docosapentaenoate(n3DPA" source="331" target="361" cy:directed="1">
    <att name="shared name" value="arachidonate(20:4n6) (pp) 22:5n3);docosapentaenoate(n3DPA" type="string"/>
    <att name="shared interaction" value="pp" type="string"/>
    <att name="name" value="arachidonate(20:4n6) (pp) 22:5n3);docosapentaenoate(n3DPA" type="string"/>
    <att name="selected" value="0" type="boolean"/>
    <att name="interaction" value="pp" type="string"/>
  </edge>
  <edge id="599" label="arachidonate(20:4n6) (pp) ornithine" source="331" target="190" cy:directed="1">
    <att name="shared name" value="arachidonate(20:4n6) (pp) ornithine" type="string"/>
    <att name="shared interaction" value="pp" type="string"/>
    <att name="name" value="arachidonate(20:4n6) (pp) ornithine" type="string"/>
    <att name="selected" value="0" type="boolean"/>
    <att name="interaction" value="pp" type="string"/>
  </edge>
  <edge id="598" label="leucine (pp) tryptophan" source="330" target="329" cy:directed="1">
    <att name="shared name" value="leucine (pp) tryptophan" type="string"/>
    <att name="shared interaction" value="pp" type="string"/>
    <att name="name" value="leucine (pp) tryptophan" type="string"/>
    <att name="selected" value="0" type="boolean"/>
    <att name="interaction" value="pp" type="string"/>
  </edge>
  <edge id="597" label="leucine (pp) serine" source="330" target="332" cy:directed="1">
    <att name="shared name" value="leucine (pp) serine" type="string"/>
    <att name="shared interaction" value="pp" type="string"/>
    <att name="name" value="leucine (pp) serine" type="string"/>
    <att name="selected" value="0" type="boolean"/>
    <att name="interaction" value="pp" type="string"/>
  </edge>
  <edge id="596" label="leucine (pp) N-acetylthreonine" source="330" target="277" cy:directed="1">
    <att name="shared name" value="leucine (pp) N-acetylthreonine" type="string"/>
    <att name="shared interaction" value="pp" type="string"/>
    <att name="name" value="leucine (pp) N-acetylthreonine" type="string"/>
    <att name="selected" value="0" type="boolean"/>
    <att name="interaction" value="pp" type="string"/>
  </edge>
  <edge id="595" label="leucine (pp) valine" source="330" target="262" cy:directed="1">
    <att name="shared name" value="leucine (pp) valine" type="string"/>
    <att name="shared interaction" value="pp" type="string"/>
    <att name="name" value="leucine (pp) valine" type="string"/>
    <att name="selected" value="0" type="boolean"/>
    <att name="interaction" value="pp" type="string"/>
  </edge>
  <edge id="594" label="tryptophan (pp) X-14147" source="329" target="167" cy:directed="1">
    <att name="shared name" value="tryptophan (pp) X-14147" type="string"/>
    <att name="shared interaction" value="pp" type="string"/>
    <att name="name" value="tryptophan (pp) X-14147" type="string"/>
    <att name="selected" value="0" type="boolean"/>
    <att name="interaction" value="pp" type="string"/>
  </edge>
  <edge id="593" label="22:6n3);docosahexaenoate(DHA (pp) 22:5n3);docosapentaenoate(n3DPA" source="328" target="361" cy:directed="1">
    <att name="shared name" value="22:6n3);docosahexaenoate(DHA (pp) 22:5n3);docosapentaenoate(n3DPA" type="string"/>
    <att name="shared interaction" value="pp" type="string"/>
    <att name="name" value="22:6n3);docosahexaenoate(DHA (pp) 22:5n3);docosapentaenoate(n3DPA" type="string"/>
    <att name="selected" value="0" type="boolean"/>
    <att name="interaction" value="pp" type="string"/>
  </edge>
  <edge id="592" label="guanine (pp) phosphate" source="327" target="350" cy:directed="1">
    <att name="shared name" value="guanine (pp) phosphate" type="string"/>
    <att name="shared interaction" value="pp" type="string"/>
    <att name="name" value="guanine (pp) phosphate" type="string"/>
    <att name="selected" value="0" type="boolean"/>
    <att name="interaction" value="pp" type="string"/>
  </edge>
  <edge id="591" label="X-12465 (pp) X-12855" source="325" target="324" cy:directed="1">
    <att name="shared name" value="X-12465 (pp) X-12855" type="string"/>
    <att name="shared interaction" value="pp" type="string"/>
    <att name="name" value="X-12465 (pp) X-12855" type="string"/>
    <att name="selected" value="0" type="boolean"/>
    <att name="interaction" value="pp" type="string"/>
  </edge>
  <edge id="590" label="2-arachidonoylglycerophosphocholine* (pp) 2-palmitoylglycerophosphocholine*" source="323" target="322" cy:directed="1">
    <att name="shared name" value="2-arachidonoylglycerophosphocholine* (pp) 2-palmitoylglycerophosphocholine*" type="string"/>
    <att name="shared interaction" value="pp" type="string"/>
    <att name="name" value="2-arachidonoylglycerophosphocholine* (pp) 2-palmitoylglycerophosphocholine*" type="string"/>
    <att name="selected" value="0" type="boolean"/>
    <att name="interaction" value="pp" type="string"/>
  </edge>
  <edge id="589" label="2-arachidonoylglycerophosphocholine* (pp) 2-docosahexaenoylglycerophosphoethanolamine*" source="323" target="310" cy:directed="1">
    <att name="shared name" value="2-arachidonoylglycerophosphocholine* (pp) 2-docosahexaenoylglycerophosphoethanolamine*" type="string"/>
    <att name="shared interaction" value="pp" type="string"/>
    <att name="name" value="2-arachidonoylglycerophosphocholine* (pp) 2-docosahexaenoylglycerophosphoethanolamine*" type="string"/>
    <att name="selected" value="0" type="boolean"/>
    <att name="interaction" value="pp" type="string"/>
  </edge>
  <edge id="588" label="2-arachidonoylglycerophosphocholine* (pp) histidylleucine(prev.X-14123)" source="323" target="137" cy:directed="1">
    <att name="shared name" value="2-arachidonoylglycerophosphocholine* (pp) histidylleucine(prev.X-14123)" type="string"/>
    <att name="shared interaction" value="pp" type="string"/>
    <att name="name" value="2-arachidonoylglycerophosphocholine* (pp) histidylleucine(prev.X-14123)" type="string"/>
    <att name="selected" value="0" type="boolean"/>
    <att name="interaction" value="pp" type="string"/>
  </edge>
  <edge id="587" label="2-oleoylglycerophosphocholine* (pp) 2-oleoylglycerophosphoethanolamine*" source="321" target="320" cy:directed="1">
    <att name="shared name" value="2-oleoylglycerophosphocholine* (pp) 2-oleoylglycerophosphoethanolamine*" type="string"/>
    <att name="shared interaction" value="pp" type="string"/>
    <att name="name" value="2-oleoylglycerophosphocholine* (pp) 2-oleoylglycerophosphoethanolamine*" type="string"/>
    <att name="selected" value="0" type="boolean"/>
    <att name="interaction" value="pp" type="string"/>
  </edge>
  <edge id="586" label="2-oleoylglycerophosphocholine* (pp) 2-palmitoylglycerophosphocholine*" source="321" target="322" cy:directed="1">
    <att name="shared name" value="2-oleoylglycerophosphocholine* (pp) 2-palmitoylglycerophosphocholine*" type="string"/>
    <att name="shared interaction" value="pp" type="string"/>
    <att name="name" value="2-oleoylglycerophosphocholine* (pp) 2-palmitoylglycerophosphocholine*" type="string"/>
    <att name="selected" value="0" type="boolean"/>
    <att name="interaction" value="pp" type="string"/>
  </edge>
  <edge id="585" label="2-oleoylglycerophosphocholine* (pp) sphingosine" source="321" target="293" cy:directed="1">
    <att name="shared name" value="2-oleoylglycerophosphocholine* (pp) sphingosine" type="string"/>
    <att name="shared interaction" value="pp" type="string"/>
    <att name="name" value="2-oleoylglycerophosphocholine* (pp) sphingosine" type="string"/>
    <att name="selected" value="0" type="boolean"/>
    <att name="interaction" value="pp" type="string"/>
  </edge>
  <edge id="584" label="glycine (pp) serine" source="319" target="332" cy:directed="1">
    <att name="shared name" value="glycine (pp) serine" type="string"/>
    <att name="shared interaction" value="pp" type="string"/>
    <att name="name" value="glycine (pp) serine" type="string"/>
    <att name="selected" value="0" type="boolean"/>
    <att name="interaction" value="pp" type="string"/>
  </edge>
  <edge id="583" label="hypoxanthine (pp) malate" source="318" target="317" cy:directed="1">
    <att name="shared name" value="hypoxanthine (pp) malate" type="string"/>
    <att name="shared interaction" value="pp" type="string"/>
    <att name="name" value="hypoxanthine (pp) malate" type="string"/>
    <att name="selected" value="0" type="boolean"/>
    <att name="interaction" value="pp" type="string"/>
  </edge>
  <edge id="582" label="hypoxanthine (pp) putrescine" source="318" target="227" cy:directed="1">
    <att name="shared name" value="hypoxanthine (pp) putrescine" type="string"/>
    <att name="shared interaction" value="pp" type="string"/>
    <att name="name" value="hypoxanthine (pp) putrescine" type="string"/>
    <att name="selected" value="0" type="boolean"/>
    <att name="interaction" value="pp" type="string"/>
  </edge>
  <edge id="581" label="hypoxanthine (pp) X-13230" source="318" target="200" cy:directed="1">
    <att name="shared name" value="hypoxanthine (pp) X-13230" type="string"/>
    <att name="shared interaction" value="pp" type="string"/>
    <att name="name" value="hypoxanthine (pp) X-13230" type="string"/>
    <att name="selected" value="0" type="boolean"/>
    <att name="interaction" value="pp" type="string"/>
  </edge>
  <edge id="580" label="hypoxanthine (pp) trans-4-hydroxyproline" source="318" target="164" cy:directed="1">
    <att name="shared name" value="hypoxanthine (pp) trans-4-hydroxyproline" type="string"/>
    <att name="shared interaction" value="pp" type="string"/>
    <att name="name" value="hypoxanthine (pp) trans-4-hydroxyproline" type="string"/>
    <att name="selected" value="0" type="boolean"/>
    <att name="interaction" value="pp" type="string"/>
  </edge>
  <edge id="579" label="malate (pp) X-12855" source="317" target="324" cy:directed="1">
    <att name="shared name" value="malate (pp) X-12855" type="string"/>
    <att name="shared interaction" value="pp" type="string"/>
    <att name="name" value="malate (pp) X-12855" type="string"/>
    <att name="selected" value="0" type="boolean"/>
    <att name="interaction" value="pp" type="string"/>
  </edge>
  <edge id="578" label="malate (pp) nicotinamide" source="317" target="249" cy:directed="1">
    <att name="shared name" value="malate (pp) nicotinamide" type="string"/>
    <att name="shared interaction" value="pp" type="string"/>
    <att name="name" value="malate (pp) nicotinamide" type="string"/>
    <att name="selected" value="0" type="boolean"/>
    <att name="interaction" value="pp" type="string"/>
  </edge>
  <edge id="577" label="malate (pp) X-15161" source="317" target="246" cy:directed="1">
    <att name="shared name" value="malate (pp) X-15161" type="string"/>
    <att name="shared interaction" value="pp" type="string"/>
    <att name="name" value="malate (pp) X-15161" type="string"/>
    <att name="selected" value="0" type="boolean"/>
    <att name="interaction" value="pp" type="string"/>
  </edge>
  <edge id="576" label="3-methyl-2-oxovalerate (pp) 4-methyl-2-oxopentanoate" source="316" target="315" cy:directed="1">
    <att name="shared name" value="3-methyl-2-oxovalerate (pp) 4-methyl-2-oxopentanoate" type="string"/>
    <att name="shared interaction" value="pp" type="string"/>
    <att name="name" value="3-methyl-2-oxovalerate (pp) 4-methyl-2-oxopentanoate" type="string"/>
    <att name="selected" value="0" type="boolean"/>
    <att name="interaction" value="pp" type="string"/>
  </edge>
  <edge id="575" label="3-methyl-2-oxovalerate (pp) X-12776" source="316" target="202" cy:directed="1">
    <att name="shared name" value="3-methyl-2-oxovalerate (pp) X-12776" type="string"/>
    <att name="shared interaction" value="pp" type="string"/>
    <att name="name" value="3-methyl-2-oxovalerate (pp) X-12776" type="string"/>
    <att name="selected" value="0" type="boolean"/>
    <att name="interaction" value="pp" type="string"/>
  </edge>
  <edge id="574" label="X-13082 (pp) X-13086" source="313" target="312" cy:directed="1">
    <att name="shared name" value="X-13082 (pp) X-13086" type="string"/>
    <att name="shared interaction" value="pp" type="string"/>
    <att name="name" value="X-13082 (pp) X-13086" type="string"/>
    <att name="selected" value="0" type="boolean"/>
    <att name="interaction" value="pp" type="string"/>
  </edge>
  <edge id="573" label="X-13082 (pp) X-13145" source="313" target="248" cy:directed="1">
    <att name="shared name" value="X-13082 (pp) X-13145" type="string"/>
    <att name="shared interaction" value="pp" type="string"/>
    <att name="name" value="X-13082 (pp) X-13145" type="string"/>
    <att name="selected" value="0" type="boolean"/>
    <att name="interaction" value="pp" type="string"/>
  </edge>
  <edge id="572" label="X-13086 (pp) X-13098" source="312" target="283" cy:directed="1">
    <att name="shared name" value="X-13086 (pp) X-13098" type="string"/>
    <att name="shared interaction" value="pp" type="string"/>
    <att name="name" value="X-13086 (pp) X-13098" type="string"/>
    <att name="selected" value="0" type="boolean"/>
    <att name="interaction" value="pp" type="string"/>
  </edge>
  <edge id="571" label="aspartate (pp) glutamate" source="311" target="351" cy:directed="1">
    <att name="shared name" value="aspartate (pp) glutamate" type="string"/>
    <att name="shared interaction" value="pp" type="string"/>
    <att name="name" value="aspartate (pp) glutamate" type="string"/>
    <att name="selected" value="0" type="boolean"/>
    <att name="interaction" value="pp" type="string"/>
  </edge>
  <edge id="570" label="dimethylarginine(SDMA+ADMA) (pp) proline" source="309" target="326" cy:directed="1">
    <att name="shared name" value="dimethylarginine(SDMA+ADMA) (pp) proline" type="string"/>
    <att name="shared interaction" value="pp" type="string"/>
    <att name="name" value="dimethylarginine(SDMA+ADMA) (pp) proline" type="string"/>
    <att name="selected" value="0" type="boolean"/>
    <att name="interaction" value="pp" type="string"/>
  </edge>
  <edge id="569" label="dimethylarginine(SDMA+ADMA) (pp) N6-acetyllysine" source="309" target="304" cy:directed="1">
    <att name="shared name" value="dimethylarginine(SDMA+ADMA) (pp) N6-acetyllysine" type="string"/>
    <att name="shared interaction" value="pp" type="string"/>
    <att name="name" value="dimethylarginine(SDMA+ADMA) (pp) N6-acetyllysine" type="string"/>
    <att name="selected" value="0" type="boolean"/>
    <att name="interaction" value="pp" type="string"/>
  </edge>
  <edge id="568" label="dimethylarginine(SDMA+ADMA) (pp) lysine" source="309" target="270" cy:directed="1">
    <att name="shared name" value="dimethylarginine(SDMA+ADMA) (pp) lysine" type="string"/>
    <att name="shared interaction" value="pp" type="string"/>
    <att name="name" value="dimethylarginine(SDMA+ADMA) (pp) lysine" type="string"/>
    <att name="selected" value="0" type="boolean"/>
    <att name="interaction" value="pp" type="string"/>
  </edge>
  <edge id="567" label="dimethylarginine(SDMA+ADMA) (pp) N-acetylserine" source="309" target="264" cy:directed="1">
    <att name="shared name" value="dimethylarginine(SDMA+ADMA) (pp) N-acetylserine" type="string"/>
    <att name="shared interaction" value="pp" type="string"/>
    <att name="name" value="dimethylarginine(SDMA+ADMA) (pp) N-acetylserine" type="string"/>
    <att name="selected" value="0" type="boolean"/>
    <att name="interaction" value="pp" type="string"/>
  </edge>
  <edge id="566" label="dimethylarginine(SDMA+ADMA) (pp) ethanolamine" source="309" target="256" cy:directed="1">
    <att name="shared name" value="dimethylarginine(SDMA+ADMA) (pp) ethanolamine" type="string"/>
    <att name="shared interaction" value="pp" type="string"/>
    <att name="name" value="dimethylarginine(SDMA+ADMA) (pp) ethanolamine" type="string"/>
    <att name="selected" value="0" type="boolean"/>
    <att name="interaction" value="pp" type="string"/>
  </edge>
  <edge id="565" label="1-oleoylglycerophosphocholine (pp) 2-oleoylglycerophosphocholine*" source="307" target="321" cy:directed="1">
    <att name="shared name" value="1-oleoylglycerophosphocholine (pp) 2-oleoylglycerophosphocholine*" type="string"/>
    <att name="shared interaction" value="pp" type="string"/>
    <att name="name" value="1-oleoylglycerophosphocholine (pp) 2-oleoylglycerophosphocholine*" type="string"/>
    <att name="selected" value="0" type="boolean"/>
    <att name="interaction" value="pp" type="string"/>
  </edge>
  <edge id="564" label="phosphoethanolamine (pp) X-5229" source="305" target="263" cy:directed="1">
    <att name="shared name" value="phosphoethanolamine (pp) X-5229" type="string"/>
    <att name="shared interaction" value="pp" type="string"/>
    <att name="name" value="phosphoethanolamine (pp) X-5229" type="string"/>
    <att name="selected" value="0" type="boolean"/>
    <att name="interaction" value="pp" type="string"/>
  </edge>
  <edge id="563" label="N6-acetyllysine (pp) xanthosine" source="304" target="184" cy:directed="1">
    <att name="shared name" value="N6-acetyllysine (pp) xanthosine" type="string"/>
    <att name="shared interaction" value="pp" type="string"/>
    <att name="name" value="N6-acetyllysine (pp) xanthosine" type="string"/>
    <att name="selected" value="0" type="boolean"/>
    <att name="interaction" value="pp" type="string"/>
  </edge>
  <edge id="562" label="glycerol (pp) palmitoleate(16:1n7)" source="303" target="346" cy:directed="1">
    <att name="shared name" value="glycerol (pp) palmitoleate(16:1n7)" type="string"/>
    <att name="shared interaction" value="pp" type="string"/>
    <att name="name" value="glycerol (pp) palmitoleate(16:1n7)" type="string"/>
    <att name="selected" value="0" type="boolean"/>
    <att name="interaction" value="pp" type="string"/>
  </edge>
  <edge id="561" label="2-arachidonoylglycerophosphoethanolamine* (pp) 2-palmitoylglycerophosphocholine*" source="302" target="322" cy:directed="1">
    <att name="shared name" value="2-arachidonoylglycerophosphoethanolamine* (pp) 2-palmitoylglycerophosphocholine*" type="string"/>
    <att name="shared interaction" value="pp" type="string"/>
    <att name="name" value="2-arachidonoylglycerophosphoethanolamine* (pp) 2-palmitoylglycerophosphocholine*" type="string"/>
    <att name="selected" value="0" type="boolean"/>
    <att name="interaction" value="pp" type="string"/>
  </edge>
  <edge id="560" label="2-arachidonoylglycerophosphoethanolamine* (pp) X-12660" source="302" target="266" cy:directed="1">
    <att name="shared name" value="2-arachidonoylglycerophosphoethanolamine* (pp) X-12660" type="string"/>
    <att name="shared interaction" value="pp" type="string"/>
    <att name="name" value="2-arachidonoylglycerophosphoethanolamine* (pp) X-12660" type="string"/>
    <att name="selected" value="0" type="boolean"/>
    <att name="interaction" value="pp" type="string"/>
  </edge>
  <edge id="559" label="oleoylcarnitine (pp) palmitoylcarnitine" source="301" target="300" cy:directed="1">
    <att name="shared name" value="oleoylcarnitine (pp) palmitoylcarnitine" type="string"/>
    <att name="shared interaction" value="pp" type="string"/>
    <att name="name" value="oleoylcarnitine (pp) palmitoylcarnitine" type="string"/>
    <att name="selected" value="0" type="boolean"/>
    <att name="interaction" value="pp" type="string"/>
  </edge>
  <edge id="558" label="cholesterol (pp) palmitoylsphinomyelin(prev.X-10419)" source="299" target="298" cy:directed="1">
    <att name="shared name" value="cholesterol (pp) palmitoylsphinomyelin(prev.X-10419)" type="string"/>
    <att name="shared interaction" value="pp" type="string"/>
    <att name="name" value="cholesterol (pp) palmitoylsphinomyelin(prev.X-10419)" type="string"/>
    <att name="selected" value="0" type="boolean"/>
    <att name="interaction" value="pp" type="string"/>
  </edge>
  <edge id="557" label="cholesterol (pp) sphingosine" source="299" target="293" cy:directed="1">
    <att name="shared name" value="cholesterol (pp) sphingosine" type="string"/>
    <att name="shared interaction" value="pp" type="string"/>
    <att name="name" value="cholesterol (pp) sphingosine" type="string"/>
    <att name="selected" value="0" type="boolean"/>
    <att name="interaction" value="pp" type="string"/>
  </edge>
  <edge id="556" label="palmitoylsphinomyelin(prev.X-10419) (pp) X-3094" source="298" target="335" cy:directed="1">
    <att name="shared name" value="palmitoylsphinomyelin(prev.X-10419) (pp) X-3094" type="string"/>
    <att name="shared interaction" value="pp" type="string"/>
    <att name="name" value="palmitoylsphinomyelin(prev.X-10419) (pp) X-3094" type="string"/>
    <att name="selected" value="0" type="boolean"/>
    <att name="interaction" value="pp" type="string"/>
  </edge>
  <edge id="555" label="lactate (pp) proline" source="296" target="326" cy:directed="1">
    <att name="shared name" value="lactate (pp) proline" type="string"/>
    <att name="shared interaction" value="pp" type="string"/>
    <att name="name" value="lactate (pp) proline" type="string"/>
    <att name="selected" value="0" type="boolean"/>
    <att name="interaction" value="pp" type="string"/>
  </edge>
  <edge id="554" label="lactate (pp) pseudouridine" source="296" target="234" cy:directed="1">
    <att name="shared name" value="lactate (pp) pseudouridine" type="string"/>
    <att name="shared interaction" value="pp" type="string"/>
    <att name="name" value="lactate (pp) pseudouridine" type="string"/>
    <att name="selected" value="0" type="boolean"/>
    <att name="interaction" value="pp" type="string"/>
  </edge>
  <edge id="553" label="lactate (pp) methioninesulfoxide" source="296" target="170" cy:directed="1">
    <att name="shared name" value="lactate (pp) methioninesulfoxide" type="string"/>
    <att name="shared interaction" value="pp" type="string"/>
    <att name="name" value="lactate (pp) methioninesulfoxide" type="string"/>
    <att name="selected" value="0" type="boolean"/>
    <att name="interaction" value="pp" type="string"/>
  </edge>
  <edge id="552" label="lactate (pp) X-11787" source="296" target="165" cy:directed="1">
    <att name="shared name" value="lactate (pp) X-11787" type="string"/>
    <att name="shared interaction" value="pp" type="string"/>
    <att name="name" value="lactate (pp) X-11787" type="string"/>
    <att name="selected" value="0" type="boolean"/>
    <att name="interaction" value="pp" type="string"/>
  </edge>
  <edge id="551" label="C-glycosyltryptophan* (pp) proline" source="295" target="326" cy:directed="1">
    <att name="shared name" value="C-glycosyltryptophan* (pp) proline" type="string"/>
    <att name="shared interaction" value="pp" type="string"/>
    <att name="name" value="C-glycosyltryptophan* (pp) proline" type="string"/>
    <att name="selected" value="0" type="boolean"/>
    <att name="interaction" value="pp" type="string"/>
  </edge>
  <edge id="550" label="arginine (pp) phenylalanine" source="292" target="367" cy:directed="1">
    <att name="shared name" value="arginine (pp) phenylalanine" type="string"/>
    <att name="shared interaction" value="pp" type="string"/>
    <att name="name" value="arginine (pp) phenylalanine" type="string"/>
    <att name="selected" value="0" type="boolean"/>
    <att name="interaction" value="pp" type="string"/>
  </edge>
  <edge id="549" label="2-linoleoylglycerophosphocholine* (pp) 2-oleoylglycerophosphocholine*" source="291" target="321" cy:directed="1">
    <att name="shared name" value="2-linoleoylglycerophosphocholine* (pp) 2-oleoylglycerophosphocholine*" type="string"/>
    <att name="shared interaction" value="pp" type="string"/>
    <att name="name" value="2-linoleoylglycerophosphocholine* (pp) 2-oleoylglycerophosphocholine*" type="string"/>
    <att name="selected" value="0" type="boolean"/>
    <att name="interaction" value="pp" type="string"/>
  </edge>
  <edge id="548" label="N1-methyladenosine (pp) X-3094" source="290" target="335" cy:directed="1">
    <att name="shared name" value="N1-methyladenosine (pp) X-3094" type="string"/>
    <att name="shared interaction" value="pp" type="string"/>
    <att name="name" value="N1-methyladenosine (pp) X-3094" type="string"/>
    <att name="selected" value="0" type="boolean"/>
    <att name="interaction" value="pp" type="string"/>
  </edge>
  <edge id="547" label="carnitine (pp) deoxycarnitine" source="289" target="288" cy:directed="1">
    <att name="shared name" value="carnitine (pp) deoxycarnitine" type="string"/>
    <att name="shared interaction" value="pp" type="string"/>
    <att name="name" value="carnitine (pp) deoxycarnitine" type="string"/>
    <att name="selected" value="0" type="boolean"/>
    <att name="interaction" value="pp" type="string"/>
  </edge>
  <edge id="546" label="carnitine (pp) X-12855" source="289" target="324" cy:directed="1">
    <att name="shared name" value="carnitine (pp) X-12855" type="string"/>
    <att name="shared interaction" value="pp" type="string"/>
    <att name="name" value="carnitine (pp) X-12855" type="string"/>
    <att name="selected" value="0" type="boolean"/>
    <att name="interaction" value="pp" type="string"/>
  </edge>
  <edge id="545" label="deoxycarnitine (pp) &amp;quot;docosapentaenoate(n6DPA,22:5n6)(prev.X-12990)&amp;quot;" source="288" target="148" cy:directed="1">
    <att name="shared name" value="deoxycarnitine (pp) &quot;docosapentaenoate(n6DPA,22:5n6)(prev.X-12990)&quot;" type="string"/>
    <att name="shared interaction" value="pp" type="string"/>
    <att name="name" value="deoxycarnitine (pp) &quot;docosapentaenoate(n6DPA,22:5n6)(prev.X-12990)&quot;" type="string"/>
    <att name="selected" value="0" type="boolean"/>
    <att name="interaction" value="pp" type="string"/>
  </edge>
  <edge id="544" label="butyrylcarnitine (pp) carnitine" source="287" target="289" cy:directed="1">
    <att name="shared name" value="butyrylcarnitine (pp) carnitine" type="string"/>
    <att name="shared interaction" value="pp" type="string"/>
    <att name="name" value="butyrylcarnitine (pp) carnitine" type="string"/>
    <att name="selected" value="0" type="boolean"/>
    <att name="interaction" value="pp" type="string"/>
  </edge>
  <edge id="543" label="butyrylcarnitine (pp) hexanoylcarnitine" source="287" target="258" cy:directed="1">
    <att name="shared name" value="butyrylcarnitine (pp) hexanoylcarnitine" type="string"/>
    <att name="shared interaction" value="pp" type="string"/>
    <att name="name" value="butyrylcarnitine (pp) hexanoylcarnitine" type="string"/>
    <att name="selected" value="0" type="boolean"/>
    <att name="interaction" value="pp" type="string"/>
  </edge>
  <edge id="542" label="butyrylcarnitine (pp) X-12800" source="287" target="168" cy:directed="1">
    <att name="shared name" value="butyrylcarnitine (pp) X-12800" type="string"/>
    <att name="shared interaction" value="pp" type="string"/>
    <att name="name" value="butyrylcarnitine (pp) X-12800" type="string"/>
    <att name="selected" value="0" type="boolean"/>
    <att name="interaction" value="pp" type="string"/>
  </edge>
  <edge id="541" label="1-stearoylglycerophosphoinositol (pp) 1-palmitoylplasmenylethanolamine(prev.X-13134)" source="286" target="285" cy:directed="1">
    <att name="shared name" value="1-stearoylglycerophosphoinositol (pp) 1-palmitoylplasmenylethanolamine(prev.X-13134)" type="string"/>
    <att name="shared interaction" value="pp" type="string"/>
    <att name="name" value="1-stearoylglycerophosphoinositol (pp) 1-palmitoylplasmenylethanolamine(prev.X-13134)" type="string"/>
    <att name="selected" value="0" type="boolean"/>
    <att name="interaction" value="pp" type="string"/>
  </edge>
  <edge id="540" label="1-stearoylglycerophosphoinositol (pp) X-12797" source="286" target="179" cy:directed="1">
    <att name="shared name" value="1-stearoylglycerophosphoinositol (pp) X-12797" type="string"/>
    <att name="shared interaction" value="pp" type="string"/>
    <att name="name" value="1-stearoylglycerophosphoinositol (pp) X-12797" type="string"/>
    <att name="selected" value="0" type="boolean"/>
    <att name="interaction" value="pp" type="string"/>
  </edge>
  <edge id="539" label="histidine (pp) isoleucine" source="284" target="360" cy:directed="1">
    <att name="shared name" value="histidine (pp) isoleucine" type="string"/>
    <att name="shared interaction" value="pp" type="string"/>
    <att name="name" value="histidine (pp) isoleucine" type="string"/>
    <att name="selected" value="0" type="boolean"/>
    <att name="interaction" value="pp" type="string"/>
  </edge>
  <edge id="538" label="histidine (pp) phenolred" source="284" target="355" cy:directed="1">
    <att name="shared name" value="histidine (pp) phenolred" type="string"/>
    <att name="shared interaction" value="pp" type="string"/>
    <att name="name" value="histidine (pp) phenolred" type="string"/>
    <att name="selected" value="0" type="boolean"/>
    <att name="interaction" value="pp" type="string"/>
  </edge>
  <edge id="537" label="histidine (pp) X-13871" source="284" target="274" cy:directed="1">
    <att name="shared name" value="histidine (pp) X-13871" type="string"/>
    <att name="shared interaction" value="pp" type="string"/>
    <att name="name" value="histidine (pp) X-13871" type="string"/>
    <att name="selected" value="0" type="boolean"/>
    <att name="interaction" value="pp" type="string"/>
  </edge>
  <edge id="536" label="inositol1-phosphate(I1P) (pp) X-10500" source="282" target="210" cy:directed="1">
    <att name="shared name" value="inositol1-phosphate(I1P) (pp) X-10500" type="string"/>
    <att name="shared interaction" value="pp" type="string"/>
    <att name="name" value="inositol1-phosphate(I1P) (pp) X-10500" type="string"/>
    <att name="selected" value="0" type="boolean"/>
    <att name="interaction" value="pp" type="string"/>
  </edge>
  <edge id="535" label="X-13872 (pp) X-3094" source="280" target="335" cy:directed="1">
    <att name="shared name" value="X-13872 (pp) X-3094" type="string"/>
    <att name="shared interaction" value="pp" type="string"/>
    <att name="name" value="X-13872 (pp) X-3094" type="string"/>
    <att name="selected" value="0" type="boolean"/>
    <att name="interaction" value="pp" type="string"/>
  </edge>
  <edge id="534" label="N-acetylglucosamine6-phosphate (pp) uridine" source="279" target="281" cy:directed="1">
    <att name="shared name" value="N-acetylglucosamine6-phosphate (pp) uridine" type="string"/>
    <att name="shared interaction" value="pp" type="string"/>
    <att name="name" value="N-acetylglucosamine6-phosphate (pp) uridine" type="string"/>
    <att name="selected" value="0" type="boolean"/>
    <att name="interaction" value="pp" type="string"/>
  </edge>
  <edge id="533" label="pantothenate (pp) phosphate" source="278" target="350" cy:directed="1">
    <att name="shared name" value="pantothenate (pp) phosphate" type="string"/>
    <att name="shared interaction" value="pp" type="string"/>
    <att name="name" value="pantothenate (pp) phosphate" type="string"/>
    <att name="selected" value="0" type="boolean"/>
    <att name="interaction" value="pp" type="string"/>
  </edge>
  <edge id="532" label="pantothenate (pp) taurine" source="278" target="229" cy:directed="1">
    <att name="shared name" value="pantothenate (pp) taurine" type="string"/>
    <att name="shared interaction" value="pp" type="string"/>
    <att name="name" value="pantothenate (pp) taurine" type="string"/>
    <att name="selected" value="0" type="boolean"/>
    <att name="interaction" value="pp" type="string"/>
  </edge>
  <edge id="531" label="gamma-glutamylleucine (pp) glutamate" source="276" target="351" cy:directed="1">
    <att name="shared name" value="gamma-glutamylleucine (pp) glutamate" type="string"/>
    <att name="shared interaction" value="pp" type="string"/>
    <att name="name" value="gamma-glutamylleucine (pp) glutamate" type="string"/>
    <att name="selected" value="0" type="boolean"/>
    <att name="interaction" value="pp" type="string"/>
  </edge>
  <edge id="530" label="gamma-glutamylleucine (pp) gamma-glutamyltyrosine" source="276" target="195" cy:directed="1">
    <att name="shared name" value="gamma-glutamylleucine (pp) gamma-glutamyltyrosine" type="string"/>
    <att name="shared interaction" value="pp" type="string"/>
    <att name="name" value="gamma-glutamylleucine (pp) gamma-glutamyltyrosine" type="string"/>
    <att name="selected" value="0" type="boolean"/>
    <att name="interaction" value="pp" type="string"/>
  </edge>
  <edge id="529" label="cysteine (pp) dimethylarginine(SDMA+ADMA)" source="275" target="309" cy:directed="1">
    <att name="shared name" value="cysteine (pp) dimethylarginine(SDMA+ADMA)" type="string"/>
    <att name="shared interaction" value="pp" type="string"/>
    <att name="name" value="cysteine (pp) dimethylarginine(SDMA+ADMA)" type="string"/>
    <att name="selected" value="0" type="boolean"/>
    <att name="interaction" value="pp" type="string"/>
  </edge>
  <edge id="528" label="guanosine (pp) ribose" source="271" target="265" cy:directed="1">
    <att name="shared name" value="guanosine (pp) ribose" type="string"/>
    <att name="shared interaction" value="pp" type="string"/>
    <att name="name" value="guanosine (pp) ribose" type="string"/>
    <att name="selected" value="0" type="boolean"/>
    <att name="interaction" value="pp" type="string"/>
  </edge>
  <edge id="527" label="guanosine (pp) inosine" source="271" target="235" cy:directed="1">
    <att name="shared name" value="guanosine (pp) inosine" type="string"/>
    <att name="shared interaction" value="pp" type="string"/>
    <att name="name" value="guanosine (pp) inosine" type="string"/>
    <att name="selected" value="0" type="boolean"/>
    <att name="interaction" value="pp" type="string"/>
  </edge>
  <edge id="526" label="asparagine (pp) histidine" source="269" target="284" cy:directed="1">
    <att name="shared name" value="asparagine (pp) histidine" type="string"/>
    <att name="shared interaction" value="pp" type="string"/>
    <att name="name" value="asparagine (pp) histidine" type="string"/>
    <att name="selected" value="0" type="boolean"/>
    <att name="interaction" value="pp" type="string"/>
  </edge>
  <edge id="525" label="3-dehydrocarnitine* (pp) carnitine" source="268" target="289" cy:directed="1">
    <att name="shared name" value="3-dehydrocarnitine* (pp) carnitine" type="string"/>
    <att name="shared interaction" value="pp" type="string"/>
    <att name="name" value="3-dehydrocarnitine* (pp) carnitine" type="string"/>
    <att name="selected" value="0" type="boolean"/>
    <att name="interaction" value="pp" type="string"/>
  </edge>
  <edge id="524" label="X-11687 (pp) X-3094" source="267" target="335" cy:directed="1">
    <att name="shared name" value="X-11687 (pp) X-3094" type="string"/>
    <att name="shared interaction" value="pp" type="string"/>
    <att name="name" value="X-11687 (pp) X-3094" type="string"/>
    <att name="selected" value="0" type="boolean"/>
    <att name="interaction" value="pp" type="string"/>
  </edge>
  <edge id="523" label="X-12660 (pp) X-13560" source="266" target="163" cy:directed="1">
    <att name="shared name" value="X-12660 (pp) X-13560" type="string"/>
    <att name="shared interaction" value="pp" type="string"/>
    <att name="name" value="X-12660 (pp) X-13560" type="string"/>
    <att name="selected" value="0" type="boolean"/>
    <att name="interaction" value="pp" type="string"/>
  </edge>
  <edge id="522" label="N-acetylserine (pp) X-13421" source="264" target="228" cy:directed="1">
    <att name="shared name" value="N-acetylserine (pp) X-13421" type="string"/>
    <att name="shared interaction" value="pp" type="string"/>
    <att name="name" value="N-acetylserine (pp) X-13421" type="string"/>
    <att name="selected" value="0" type="boolean"/>
    <att name="interaction" value="pp" type="string"/>
  </edge>
  <edge id="521" label="N-acetylserine (pp) X-11315" source="264" target="156" cy:directed="1">
    <att name="shared name" value="N-acetylserine (pp) X-11315" type="string"/>
    <att name="shared interaction" value="pp" type="string"/>
    <att name="name" value="N-acetylserine (pp) X-11315" type="string"/>
    <att name="selected" value="0" type="boolean"/>
    <att name="interaction" value="pp" type="string"/>
  </edge>
  <edge id="520" label="valine (pp) X-11861" source="262" target="191" cy:directed="1">
    <att name="shared name" value="valine (pp) X-11861" type="string"/>
    <att name="shared interaction" value="pp" type="string"/>
    <att name="name" value="valine (pp) X-11861" type="string"/>
    <att name="selected" value="0" type="boolean"/>
    <att name="interaction" value="pp" type="string"/>
  </edge>
  <edge id="519" label="glycylproline (pp) lactate" source="261" target="296" cy:directed="1">
    <att name="shared name" value="glycylproline (pp) lactate" type="string"/>
    <att name="shared interaction" value="pp" type="string"/>
    <att name="name" value="glycylproline (pp) lactate" type="string"/>
    <att name="selected" value="0" type="boolean"/>
    <att name="interaction" value="pp" type="string"/>
  </edge>
  <edge id="518" label="glycylproline (pp) aspartylleucine(prev.X-12801)" source="261" target="217" cy:directed="1">
    <att name="shared name" value="glycylproline (pp) aspartylleucine(prev.X-12801)" type="string"/>
    <att name="shared interaction" value="pp" type="string"/>
    <att name="name" value="glycylproline (pp) aspartylleucine(prev.X-12801)" type="string"/>
    <att name="selected" value="0" type="boolean"/>
    <att name="interaction" value="pp" type="string"/>
  </edge>
  <edge id="517" label="1-stearoylglycerophosphoethanolamine (pp) X-3094" source="260" target="335" cy:directed="1">
    <att name="shared name" value="1-stearoylglycerophosphoethanolamine (pp) X-3094" type="string"/>
    <att name="shared interaction" value="pp" type="string"/>
    <att name="name" value="1-stearoylglycerophosphoethanolamine (pp) X-3094" type="string"/>
    <att name="selected" value="0" type="boolean"/>
    <att name="interaction" value="pp" type="string"/>
  </edge>
  <edge id="516" label="1-stearoylglycerophosphoethanolamine (pp) adenosine" source="260" target="205" cy:directed="1">
    <att name="shared name" value="1-stearoylglycerophosphoethanolamine (pp) adenosine" type="string"/>
    <att name="shared interaction" value="pp" type="string"/>
    <att name="name" value="1-stearoylglycerophosphoethanolamine (pp) adenosine" type="string"/>
    <att name="selected" value="0" type="boolean"/>
    <att name="interaction" value="pp" type="string"/>
  </edge>
  <edge id="515" label="acetylcarnitine (pp) hexanoylcarnitine" source="259" target="258" cy:directed="1">
    <att name="shared name" value="acetylcarnitine (pp) hexanoylcarnitine" type="string"/>
    <att name="shared interaction" value="pp" type="string"/>
    <att name="name" value="acetylcarnitine (pp) hexanoylcarnitine" type="string"/>
    <att name="selected" value="0" type="boolean"/>
    <att name="interaction" value="pp" type="string"/>
  </edge>
  <edge id="514" label="acetylcarnitine (pp) propionylcarnitine" source="259" target="241" cy:directed="1">
    <att name="shared name" value="acetylcarnitine (pp) propionylcarnitine" type="string"/>
    <att name="shared interaction" value="pp" type="string"/>
    <att name="name" value="acetylcarnitine (pp) propionylcarnitine" type="string"/>
    <att name="selected" value="0" type="boolean"/>
    <att name="interaction" value="pp" type="string"/>
  </edge>
  <edge id="513" label="ethanolamine (pp) glycerate" source="256" target="155" cy:directed="1">
    <att name="shared name" value="ethanolamine (pp) glycerate" type="string"/>
    <att name="shared interaction" value="pp" type="string"/>
    <att name="name" value="ethanolamine (pp) glycerate" type="string"/>
    <att name="selected" value="0" type="boolean"/>
    <att name="interaction" value="pp" type="string"/>
  </edge>
  <edge id="512" label="mannose (pp) ribose" source="255" target="265" cy:directed="1">
    <att name="shared name" value="mannose (pp) ribose" type="string"/>
    <att name="shared interaction" value="pp" type="string"/>
    <att name="name" value="mannose (pp) ribose" type="string"/>
    <att name="selected" value="0" type="boolean"/>
    <att name="interaction" value="pp" type="string"/>
  </edge>
  <edge id="511" label="choline (pp) ethanolamine" source="254" target="256" cy:directed="1">
    <att name="shared name" value="choline (pp) ethanolamine" type="string"/>
    <att name="shared interaction" value="pp" type="string"/>
    <att name="name" value="choline (pp) ethanolamine" type="string"/>
    <att name="selected" value="0" type="boolean"/>
    <att name="interaction" value="pp" type="string"/>
  </edge>
  <edge id="510" label="glycerol3-phosphate(G3P) (pp) glycerophosphorylcholine(GPC)" source="253" target="252" cy:directed="1">
    <att name="shared name" value="glycerol3-phosphate(G3P) (pp) glycerophosphorylcholine(GPC)" type="string"/>
    <att name="shared interaction" value="pp" type="string"/>
    <att name="name" value="glycerol3-phosphate(G3P) (pp) glycerophosphorylcholine(GPC)" type="string"/>
    <att name="selected" value="0" type="boolean"/>
    <att name="interaction" value="pp" type="string"/>
  </edge>
  <edge id="509" label="glycerol3-phosphate(G3P) (pp) phosphoethanolamine" source="253" target="305" cy:directed="1">
    <att name="shared name" value="glycerol3-phosphate(G3P) (pp) phosphoethanolamine" type="string"/>
    <att name="shared interaction" value="pp" type="string"/>
    <att name="name" value="glycerol3-phosphate(G3P) (pp) phosphoethanolamine" type="string"/>
    <att name="selected" value="0" type="boolean"/>
    <att name="interaction" value="pp" type="string"/>
  </edge>
  <edge id="508" label="&amp;quot;5,6-dihydrouracil&amp;quot; (pp) lactate" source="251" target="296" cy:directed="1">
    <att name="shared name" value="&quot;5,6-dihydrouracil&quot; (pp) lactate" type="string"/>
    <att name="shared interaction" value="pp" type="string"/>
    <att name="name" value="&quot;5,6-dihydrouracil&quot; (pp) lactate" type="string"/>
    <att name="selected" value="0" type="boolean"/>
    <att name="interaction" value="pp" type="string"/>
  </edge>
  <edge id="507" label="&amp;quot;5,6-dihydrouracil&amp;quot; (pp) xanthine" source="251" target="136" cy:directed="1">
    <att name="shared name" value="&quot;5,6-dihydrouracil&quot; (pp) xanthine" type="string"/>
    <att name="shared interaction" value="pp" type="string"/>
    <att name="name" value="&quot;5,6-dihydrouracil&quot; (pp) xanthine" type="string"/>
    <att name="selected" value="0" type="boolean"/>
    <att name="interaction" value="pp" type="string"/>
  </edge>
  <edge id="506" label="beta-alanine (pp) malate" source="250" target="317" cy:directed="1">
    <att name="shared name" value="beta-alanine (pp) malate" type="string"/>
    <att name="shared interaction" value="pp" type="string"/>
    <att name="name" value="beta-alanine (pp) malate" type="string"/>
    <att name="selected" value="0" type="boolean"/>
    <att name="interaction" value="pp" type="string"/>
  </edge>
  <edge id="505" label="nicotinamide (pp) X-10445_200" source="249" target="243" cy:directed="1">
    <att name="shared name" value="nicotinamide (pp) X-10445_200" type="string"/>
    <att name="shared interaction" value="pp" type="string"/>
    <att name="name" value="nicotinamide (pp) X-10445_200" type="string"/>
    <att name="selected" value="0" type="boolean"/>
    <att name="interaction" value="pp" type="string"/>
  </edge>
  <edge id="504" label="5-oxoproline (pp) glycine" source="247" target="319" cy:directed="1">
    <att name="shared name" value="5-oxoproline (pp) glycine" type="string"/>
    <att name="shared interaction" value="pp" type="string"/>
    <att name="name" value="5-oxoproline (pp) glycine" type="string"/>
    <att name="selected" value="0" type="boolean"/>
    <att name="interaction" value="pp" type="string"/>
  </edge>
  <edge id="503" label="2-methylbutyroylcarnitine (pp) hydroxyisovaleroylcarnitine" source="245" target="244" cy:directed="1">
    <att name="shared name" value="2-methylbutyroylcarnitine (pp) hydroxyisovaleroylcarnitine" type="string"/>
    <att name="shared interaction" value="pp" type="string"/>
    <att name="name" value="2-methylbutyroylcarnitine (pp) hydroxyisovaleroylcarnitine" type="string"/>
    <att name="selected" value="0" type="boolean"/>
    <att name="interaction" value="pp" type="string"/>
  </edge>
  <edge id="502" label="2-methylbutyroylcarnitine (pp) propionylcarnitine" source="245" target="241" cy:directed="1">
    <att name="shared name" value="2-methylbutyroylcarnitine (pp) propionylcarnitine" type="string"/>
    <att name="shared interaction" value="pp" type="string"/>
    <att name="name" value="2-methylbutyroylcarnitine (pp) propionylcarnitine" type="string"/>
    <att name="selected" value="0" type="boolean"/>
    <att name="interaction" value="pp" type="string"/>
  </edge>
  <edge id="501" label="2-methylbutyroylcarnitine (pp) isovalerylcarnitine" source="245" target="186" cy:directed="1">
    <att name="shared name" value="2-methylbutyroylcarnitine (pp) isovalerylcarnitine" type="string"/>
    <att name="shared interaction" value="pp" type="string"/>
    <att name="name" value="2-methylbutyroylcarnitine (pp) isovalerylcarnitine" type="string"/>
    <att name="selected" value="0" type="boolean"/>
    <att name="interaction" value="pp" type="string"/>
  </edge>
  <edge id="500" label="fumarate (pp) phosphate" source="242" target="350" cy:directed="1">
    <att name="shared name" value="fumarate (pp) phosphate" type="string"/>
    <att name="shared interaction" value="pp" type="string"/>
    <att name="name" value="fumarate (pp) phosphate" type="string"/>
    <att name="selected" value="0" type="boolean"/>
    <att name="interaction" value="pp" type="string"/>
  </edge>
  <edge id="499" label="N-acetylmethionine (pp) N1-methyladenosine" source="240" target="290" cy:directed="1">
    <att name="shared name" value="N-acetylmethionine (pp) N1-methyladenosine" type="string"/>
    <att name="shared interaction" value="pp" type="string"/>
    <att name="name" value="N-acetylmethionine (pp) N1-methyladenosine" type="string"/>
    <att name="selected" value="0" type="boolean"/>
    <att name="interaction" value="pp" type="string"/>
  </edge>
  <edge id="498" label="N-acetylmethionine (pp) X-6227" source="240" target="189" cy:directed="1">
    <att name="shared name" value="N-acetylmethionine (pp) X-6227" type="string"/>
    <att name="shared interaction" value="pp" type="string"/>
    <att name="name" value="N-acetylmethionine (pp) X-6227" type="string"/>
    <att name="selected" value="0" type="boolean"/>
    <att name="interaction" value="pp" type="string"/>
  </edge>
  <edge id="497" label="N-acetylmethionine (pp) X-11725" source="240" target="180" cy:directed="1">
    <att name="shared name" value="N-acetylmethionine (pp) X-11725" type="string"/>
    <att name="shared interaction" value="pp" type="string"/>
    <att name="name" value="N-acetylmethionine (pp) X-11725" type="string"/>
    <att name="selected" value="0" type="boolean"/>
    <att name="interaction" value="pp" type="string"/>
  </edge>
  <edge id="496" label="X-14600 (pp) X-14611" source="239" target="238" cy:directed="1">
    <att name="shared name" value="X-14600 (pp) X-14611" type="string"/>
    <att name="shared interaction" value="pp" type="string"/>
    <att name="name" value="X-14600 (pp) X-14611" type="string"/>
    <att name="selected" value="0" type="boolean"/>
    <att name="interaction" value="pp" type="string"/>
  </edge>
  <edge id="495" label="2-aminobutyrate (pp) lactate" source="236" target="296" cy:directed="1">
    <att name="shared name" value="2-aminobutyrate (pp) lactate" type="string"/>
    <att name="shared interaction" value="pp" type="string"/>
    <att name="name" value="2-aminobutyrate (pp) lactate" type="string"/>
    <att name="selected" value="0" type="boolean"/>
    <att name="interaction" value="pp" type="string"/>
  </edge>
  <edge id="494" label="pseudouridine (pp) urea" source="234" target="233" cy:directed="1">
    <att name="shared name" value="pseudouridine (pp) urea" type="string"/>
    <att name="shared interaction" value="pp" type="string"/>
    <att name="name" value="pseudouridine (pp) urea" type="string"/>
    <att name="selected" value="0" type="boolean"/>
    <att name="interaction" value="pp" type="string"/>
  </edge>
  <edge id="493" label="pseudouridine (pp) X-12104" source="234" target="128" cy:directed="1">
    <att name="shared name" value="pseudouridine (pp) X-12104" type="string"/>
    <att name="shared interaction" value="pp" type="string"/>
    <att name="name" value="pseudouridine (pp) X-12104" type="string"/>
    <att name="selected" value="0" type="boolean"/>
    <att name="interaction" value="pp" type="string"/>
  </edge>
  <edge id="492" label="cytidine5&amp;apos;-diphosphocholine (pp) kynurenine" source="232" target="231" cy:directed="1">
    <att name="shared name" value="cytidine5&apos;-diphosphocholine (pp) kynurenine" type="string"/>
    <att name="shared interaction" value="pp" type="string"/>
    <att name="name" value="cytidine5&apos;-diphosphocholine (pp) kynurenine" type="string"/>
    <att name="selected" value="0" type="boolean"/>
    <att name="interaction" value="pp" type="string"/>
  </edge>
  <edge id="491" label="cytidine5&amp;apos;-diphosphocholine (pp) X-3094" source="232" target="335" cy:directed="1">
    <att name="shared name" value="cytidine5&apos;-diphosphocholine (pp) X-3094" type="string"/>
    <att name="shared interaction" value="pp" type="string"/>
    <att name="name" value="cytidine5&apos;-diphosphocholine (pp) X-3094" type="string"/>
    <att name="selected" value="0" type="boolean"/>
    <att name="interaction" value="pp" type="string"/>
  </edge>
  <edge id="490" label="kynurenine (pp) X-15165" source="231" target="214" cy:directed="1">
    <att name="shared name" value="kynurenine (pp) X-15165" type="string"/>
    <att name="shared interaction" value="pp" type="string"/>
    <att name="name" value="kynurenine (pp) X-15165" type="string"/>
    <att name="selected" value="0" type="boolean"/>
    <att name="interaction" value="pp" type="string"/>
  </edge>
  <edge id="489" label="cis-vaccenate(18:1n7) (pp) oleate(18:1n9)" source="230" target="339" cy:directed="1">
    <att name="shared name" value="cis-vaccenate(18:1n7) (pp) oleate(18:1n9)" type="string"/>
    <att name="shared interaction" value="pp" type="string"/>
    <att name="name" value="cis-vaccenate(18:1n7) (pp) oleate(18:1n9)" type="string"/>
    <att name="selected" value="0" type="boolean"/>
    <att name="interaction" value="pp" type="string"/>
  </edge>
  <edge id="488" label="myo-inositol (pp) X-12748" source="226" target="273" cy:directed="1">
    <att name="shared name" value="myo-inositol (pp) X-12748" type="string"/>
    <att name="shared interaction" value="pp" type="string"/>
    <att name="name" value="myo-inositol (pp) X-12748" type="string"/>
    <att name="selected" value="0" type="boolean"/>
    <att name="interaction" value="pp" type="string"/>
  </edge>
  <edge id="487" label="myo-inositol (pp) scyllo-inositol" source="226" target="199" cy:directed="1">
    <att name="shared name" value="myo-inositol (pp) scyllo-inositol" type="string"/>
    <att name="shared interaction" value="pp" type="string"/>
    <att name="name" value="myo-inositol (pp) scyllo-inositol" type="string"/>
    <att name="selected" value="0" type="boolean"/>
    <att name="interaction" value="pp" type="string"/>
  </edge>
  <edge id="486" label="cholinephosphate (pp) phosphoethanolamine" source="225" target="305" cy:directed="1">
    <att name="shared name" value="cholinephosphate (pp) phosphoethanolamine" type="string"/>
    <att name="shared interaction" value="pp" type="string"/>
    <att name="name" value="cholinephosphate (pp) phosphoethanolamine" type="string"/>
    <att name="selected" value="0" type="boolean"/>
    <att name="interaction" value="pp" type="string"/>
  </edge>
  <edge id="485" label="betaine (pp) malate" source="224" target="317" cy:directed="1">
    <att name="shared name" value="betaine (pp) malate" type="string"/>
    <att name="shared interaction" value="pp" type="string"/>
    <att name="name" value="betaine (pp) malate" type="string"/>
    <att name="selected" value="0" type="boolean"/>
    <att name="interaction" value="pp" type="string"/>
  </edge>
  <edge id="484" label="1-methylnicotinamide (pp) C-glycosyltryptophan*" source="223" target="295" cy:directed="1">
    <att name="shared name" value="1-methylnicotinamide (pp) C-glycosyltryptophan*" type="string"/>
    <att name="shared interaction" value="pp" type="string"/>
    <att name="name" value="1-methylnicotinamide (pp) C-glycosyltryptophan*" type="string"/>
    <att name="selected" value="0" type="boolean"/>
    <att name="interaction" value="pp" type="string"/>
  </edge>
  <edge id="483" label="1-methylnicotinamide (pp) citrulline" source="223" target="100" cy:directed="1">
    <att name="shared name" value="1-methylnicotinamide (pp) citrulline" type="string"/>
    <att name="shared interaction" value="pp" type="string"/>
    <att name="name" value="1-methylnicotinamide (pp) citrulline" type="string"/>
    <att name="selected" value="0" type="boolean"/>
    <att name="interaction" value="pp" type="string"/>
  </edge>
  <edge id="482" label="N-acetylneuraminate (pp) 1-palmitoylplasmenylethanolamine(prev.X-13134)" source="222" target="285" cy:directed="1">
    <att name="shared name" value="N-acetylneuraminate (pp) 1-palmitoylplasmenylethanolamine(prev.X-13134)" type="string"/>
    <att name="shared interaction" value="pp" type="string"/>
    <att name="name" value="N-acetylneuraminate (pp) 1-palmitoylplasmenylethanolamine(prev.X-13134)" type="string"/>
    <att name="selected" value="0" type="boolean"/>
    <att name="interaction" value="pp" type="string"/>
  </edge>
  <edge id="481" label="N-acetylneuraminate (pp) succinate" source="222" target="146" cy:directed="1">
    <att name="shared name" value="N-acetylneuraminate (pp) succinate" type="string"/>
    <att name="shared interaction" value="pp" type="string"/>
    <att name="name" value="N-acetylneuraminate (pp) succinate" type="string"/>
    <att name="selected" value="0" type="boolean"/>
    <att name="interaction" value="pp" type="string"/>
  </edge>
  <edge id="480" label="X-12127 (pp) X-13872" source="221" target="280" cy:directed="1">
    <att name="shared name" value="X-12127 (pp) X-13872" type="string"/>
    <att name="shared interaction" value="pp" type="string"/>
    <att name="name" value="X-12127 (pp) X-13872" type="string"/>
    <att name="selected" value="0" type="boolean"/>
    <att name="interaction" value="pp" type="string"/>
  </edge>
  <edge id="479" label="2-linoleoylglycerophosphoethanolamine* (pp) 2-palmitoylglycerophosphocholine*" source="220" target="322" cy:directed="1">
    <att name="shared name" value="2-linoleoylglycerophosphoethanolamine* (pp) 2-palmitoylglycerophosphocholine*" type="string"/>
    <att name="shared interaction" value="pp" type="string"/>
    <att name="name" value="2-linoleoylglycerophosphoethanolamine* (pp) 2-palmitoylglycerophosphocholine*" type="string"/>
    <att name="selected" value="0" type="boolean"/>
    <att name="interaction" value="pp" type="string"/>
  </edge>
  <edge id="478" label="1-arachidonoylglycerophosphoethanolamine* (pp) 1-palmitoylplasmenylethanolamine(prev.X-13134)" source="219" target="285" cy:directed="1">
    <att name="shared name" value="1-arachidonoylglycerophosphoethanolamine* (pp) 1-palmitoylplasmenylethanolamine(prev.X-13134)" type="string"/>
    <att name="shared interaction" value="pp" type="string"/>
    <att name="name" value="1-arachidonoylglycerophosphoethanolamine* (pp) 1-palmitoylplasmenylethanolamine(prev.X-13134)" type="string"/>
    <att name="selected" value="0" type="boolean"/>
    <att name="interaction" value="pp" type="string"/>
  </edge>
  <edge id="477" label="1-arachidonoylglycerophosphoethanolamine* (pp) stearoylsphingomyelin" source="219" target="143" cy:directed="1">
    <att name="shared name" value="1-arachidonoylglycerophosphoethanolamine* (pp) stearoylsphingomyelin" type="string"/>
    <att name="shared interaction" value="pp" type="string"/>
    <att name="name" value="1-arachidonoylglycerophosphoethanolamine* (pp) stearoylsphingomyelin" type="string"/>
    <att name="selected" value="0" type="boolean"/>
    <att name="interaction" value="pp" type="string"/>
  </edge>
  <edge id="476" label="creatine (pp) malate" source="218" target="317" cy:directed="1">
    <att name="shared name" value="creatine (pp) malate" type="string"/>
    <att name="shared interaction" value="pp" type="string"/>
    <att name="name" value="creatine (pp) malate" type="string"/>
    <att name="selected" value="0" type="boolean"/>
    <att name="interaction" value="pp" type="string"/>
  </edge>
  <edge id="475" label="cystathionine (pp) N1-methyladenosine" source="216" target="290" cy:directed="1">
    <att name="shared name" value="cystathionine (pp) N1-methyladenosine" type="string"/>
    <att name="shared interaction" value="pp" type="string"/>
    <att name="name" value="cystathionine (pp) N1-methyladenosine" type="string"/>
    <att name="selected" value="0" type="boolean"/>
    <att name="interaction" value="pp" type="string"/>
  </edge>
  <edge id="474" label="erythronate* (pp) phosphoethanolamine" source="215" target="305" cy:directed="1">
    <att name="shared name" value="erythronate* (pp) phosphoethanolamine" type="string"/>
    <att name="shared interaction" value="pp" type="string"/>
    <att name="name" value="erythronate* (pp) phosphoethanolamine" type="string"/>
    <att name="selected" value="0" type="boolean"/>
    <att name="interaction" value="pp" type="string"/>
  </edge>
  <edge id="473" label="N-acetyl-aspartyl-glutamate(NAAG) (pp) N-acetylaspartate(NAA)" source="213" target="212" cy:directed="1">
    <att name="shared name" value="N-acetyl-aspartyl-glutamate(NAAG) (pp) N-acetylaspartate(NAA)" type="string"/>
    <att name="shared interaction" value="pp" type="string"/>
    <att name="name" value="N-acetyl-aspartyl-glutamate(NAAG) (pp) N-acetylaspartate(NAA)" type="string"/>
    <att name="selected" value="0" type="boolean"/>
    <att name="interaction" value="pp" type="string"/>
  </edge>
  <edge id="472" label="N-acetylaspartate(NAA) (pp) phosphoethanolamine" source="212" target="305" cy:directed="1">
    <att name="shared name" value="N-acetylaspartate(NAA) (pp) phosphoethanolamine" type="string"/>
    <att name="shared interaction" value="pp" type="string"/>
    <att name="name" value="N-acetylaspartate(NAA) (pp) phosphoethanolamine" type="string"/>
    <att name="selected" value="0" type="boolean"/>
    <att name="interaction" value="pp" type="string"/>
  </edge>
  <edge id="471" label="1-arachidonoylglycerophosphoinositol* (pp) 1-palmitoylplasmenylethanolamine(prev.X-13134)" source="211" target="285" cy:directed="1">
    <att name="shared name" value="1-arachidonoylglycerophosphoinositol* (pp) 1-palmitoylplasmenylethanolamine(prev.X-13134)" type="string"/>
    <att name="shared interaction" value="pp" type="string"/>
    <att name="name" value="1-arachidonoylglycerophosphoinositol* (pp) 1-palmitoylplasmenylethanolamine(prev.X-13134)" type="string"/>
    <att name="selected" value="0" type="boolean"/>
    <att name="interaction" value="pp" type="string"/>
  </edge>
  <edge id="470" label="X-12051 (pp) X-12660" source="209" target="266" cy:directed="1">
    <att name="shared name" value="X-12051 (pp) X-12660" type="string"/>
    <att name="shared interaction" value="pp" type="string"/>
    <att name="name" value="X-12051 (pp) X-12660" type="string"/>
    <att name="selected" value="0" type="boolean"/>
    <att name="interaction" value="pp" type="string"/>
  </edge>
  <edge id="469" label="Aminosugarmetabolism&amp;apos; (pp) Hyaluronanmetabolism&amp;apos;" source="208" target="207" cy:directed="1">
    <att name="shared name" value="Aminosugarmetabolism&apos; (pp) Hyaluronanmetabolism&apos;" type="string"/>
    <att name="shared interaction" value="pp" type="string"/>
    <att name="name" value="Aminosugarmetabolism&apos; (pp) Hyaluronanmetabolism&apos;" type="string"/>
    <att name="selected" value="0" type="boolean"/>
    <att name="interaction" value="pp" type="string"/>
  </edge>
  <edge id="468" label="Hyaluronanmetabolism&amp;apos; (pp) X-13372" source="207" target="115" cy:directed="1">
    <att name="shared name" value="Hyaluronanmetabolism&apos; (pp) X-13372" type="string"/>
    <att name="shared interaction" value="pp" type="string"/>
    <att name="name" value="Hyaluronanmetabolism&apos; (pp) X-13372" type="string"/>
    <att name="selected" value="0" type="boolean"/>
    <att name="interaction" value="pp" type="string"/>
  </edge>
  <edge id="467" label="adenosine (pp) spermidine" source="205" target="196" cy:directed="1">
    <att name="shared name" value="adenosine (pp) spermidine" type="string"/>
    <att name="shared interaction" value="pp" type="string"/>
    <att name="name" value="adenosine (pp) spermidine" type="string"/>
    <att name="selected" value="0" type="boolean"/>
    <att name="interaction" value="pp" type="string"/>
  </edge>
  <edge id="466" label="urate (pp) urea" source="203" target="233" cy:directed="1">
    <att name="shared name" value="urate (pp) urea" type="string"/>
    <att name="shared interaction" value="pp" type="string"/>
    <att name="name" value="urate (pp) urea" type="string"/>
    <att name="selected" value="0" type="boolean"/>
    <att name="interaction" value="pp" type="string"/>
  </edge>
  <edge id="465" label="X-12776 (pp) X-4357" source="202" target="272" cy:directed="1">
    <att name="shared name" value="X-12776 (pp) X-4357" type="string"/>
    <att name="shared interaction" value="pp" type="string"/>
    <att name="name" value="X-12776 (pp) X-4357" type="string"/>
    <att name="selected" value="0" type="boolean"/>
    <att name="interaction" value="pp" type="string"/>
  </edge>
  <edge id="464" label="scyllo-inositol (pp) stachydrine" source="199" target="145" cy:directed="1">
    <att name="shared name" value="scyllo-inositol (pp) stachydrine" type="string"/>
    <att name="shared interaction" value="pp" type="string"/>
    <att name="name" value="scyllo-inositol (pp) stachydrine" type="string"/>
    <att name="selected" value="0" type="boolean"/>
    <att name="interaction" value="pp" type="string"/>
  </edge>
  <edge id="463" label="S-adenosylhomocysteine(SAH) (pp) X-3094" source="198" target="335" cy:directed="1">
    <att name="shared name" value="S-adenosylhomocysteine(SAH) (pp) X-3094" type="string"/>
    <att name="shared interaction" value="pp" type="string"/>
    <att name="name" value="S-adenosylhomocysteine(SAH) (pp) X-3094" type="string"/>
    <att name="selected" value="0" type="boolean"/>
    <att name="interaction" value="pp" type="string"/>
  </edge>
  <edge id="462" label="methylphosphate (pp) nicotinamide" source="197" target="249" cy:directed="1">
    <att name="shared name" value="methylphosphate (pp) nicotinamide" type="string"/>
    <att name="shared interaction" value="pp" type="string"/>
    <att name="name" value="methylphosphate (pp) nicotinamide" type="string"/>
    <att name="selected" value="0" type="boolean"/>
    <att name="interaction" value="pp" type="string"/>
  </edge>
  <edge id="461" label="spermidine (pp) X-4015" source="196" target="364" cy:directed="1">
    <att name="shared name" value="spermidine (pp) X-4015" type="string"/>
    <att name="shared interaction" value="pp" type="string"/>
    <att name="name" value="spermidine (pp) X-4015" type="string"/>
    <att name="selected" value="0" type="boolean"/>
    <att name="interaction" value="pp" type="string"/>
  </edge>
  <edge id="460" label="gamma-glutamylglutamate (pp) gamma-glutamylglutamine" source="194" target="193" cy:directed="1">
    <att name="shared name" value="gamma-glutamylglutamate (pp) gamma-glutamylglutamine" type="string"/>
    <att name="shared interaction" value="pp" type="string"/>
    <att name="name" value="gamma-glutamylglutamate (pp) gamma-glutamylglutamine" type="string"/>
    <att name="selected" value="0" type="boolean"/>
    <att name="interaction" value="pp" type="string"/>
  </edge>
  <edge id="459" label="gamma-glutamylglutamate (pp) X-12748" source="194" target="273" cy:directed="1">
    <att name="shared name" value="gamma-glutamylglutamate (pp) X-12748" type="string"/>
    <att name="shared interaction" value="pp" type="string"/>
    <att name="name" value="gamma-glutamylglutamate (pp) X-12748" type="string"/>
    <att name="selected" value="0" type="boolean"/>
    <att name="interaction" value="pp" type="string"/>
  </edge>
  <edge id="458" label="laurate(12:0) (pp) myristate(14:0)" source="192" target="342" cy:directed="1">
    <att name="shared name" value="laurate(12:0) (pp) myristate(14:0)" type="string"/>
    <att name="shared interaction" value="pp" type="string"/>
    <att name="name" value="laurate(12:0) (pp) myristate(14:0)" type="string"/>
    <att name="selected" value="0" type="boolean"/>
    <att name="interaction" value="pp" type="string"/>
  </edge>
  <edge id="457" label="p-cresolsulfate (pp) phenylacetylglutamine" source="188" target="187" cy:directed="1">
    <att name="shared name" value="p-cresolsulfate (pp) phenylacetylglutamine" type="string"/>
    <att name="shared interaction" value="pp" type="string"/>
    <att name="name" value="p-cresolsulfate (pp) phenylacetylglutamine" type="string"/>
    <att name="selected" value="0" type="boolean"/>
    <att name="interaction" value="pp" type="string"/>
  </edge>
  <edge id="456" label="p-cresolsulfate (pp) urea" source="188" target="233" cy:directed="1">
    <att name="shared name" value="p-cresolsulfate (pp) urea" type="string"/>
    <att name="shared interaction" value="pp" type="string"/>
    <att name="name" value="p-cresolsulfate (pp) urea" type="string"/>
    <att name="selected" value="0" type="boolean"/>
    <att name="interaction" value="pp" type="string"/>
  </edge>
  <edge id="455" label="p-cresolsulfate (pp) &amp;quot;1,2-propanediol(prev.X-4796)&amp;quot;" source="188" target="105" cy:directed="1">
    <att name="shared name" value="p-cresolsulfate (pp) &quot;1,2-propanediol(prev.X-4796)&quot;" type="string"/>
    <att name="shared interaction" value="pp" type="string"/>
    <att name="name" value="p-cresolsulfate (pp) &quot;1,2-propanediol(prev.X-4796)&quot;" type="string"/>
    <att name="selected" value="0" type="boolean"/>
    <att name="interaction" value="pp" type="string"/>
  </edge>
  <edge id="454" label="cystine (pp) X-13421" source="182" target="228" cy:directed="1">
    <att name="shared name" value="cystine (pp) X-13421" type="string"/>
    <att name="shared interaction" value="pp" type="string"/>
    <att name="name" value="cystine (pp) X-13421" type="string"/>
    <att name="selected" value="0" type="boolean"/>
    <att name="interaction" value="pp" type="string"/>
  </edge>
  <edge id="453" label="cysteine-glutathionedisulfide (pp) gamma-glutamylglutamine" source="181" target="193" cy:directed="1">
    <att name="shared name" value="cysteine-glutathionedisulfide (pp) gamma-glutamylglutamine" type="string"/>
    <att name="shared interaction" value="pp" type="string"/>
    <att name="name" value="cysteine-glutathionedisulfide (pp) gamma-glutamylglutamine" type="string"/>
    <att name="selected" value="0" type="boolean"/>
    <att name="interaction" value="pp" type="string"/>
  </edge>
  <edge id="452" label="X-11725 (pp) X-12854" source="180" target="149" cy:directed="1">
    <att name="shared name" value="X-11725 (pp) X-12854" type="string"/>
    <att name="shared interaction" value="pp" type="string"/>
    <att name="name" value="X-11725 (pp) X-12854" type="string"/>
    <att name="selected" value="0" type="boolean"/>
    <att name="interaction" value="pp" type="string"/>
  </edge>
  <edge id="451" label="2-hydroxypalmitate (pp) 2-hydroxystearate" source="177" target="176" cy:directed="1">
    <att name="shared name" value="2-hydroxypalmitate (pp) 2-hydroxystearate" type="string"/>
    <att name="shared interaction" value="pp" type="string"/>
    <att name="name" value="2-hydroxypalmitate (pp) 2-hydroxystearate" type="string"/>
    <att name="selected" value="0" type="boolean"/>
    <att name="interaction" value="pp" type="string"/>
  </edge>
  <edge id="450" label="2-hydroxypalmitate (pp) lactate" source="177" target="296" cy:directed="1">
    <att name="shared name" value="2-hydroxypalmitate (pp) lactate" type="string"/>
    <att name="shared interaction" value="pp" type="string"/>
    <att name="name" value="2-hydroxypalmitate (pp) lactate" type="string"/>
    <att name="selected" value="0" type="boolean"/>
    <att name="interaction" value="pp" type="string"/>
  </edge>
  <edge id="449" label="X-12786 (pp) X-4357" source="175" target="272" cy:directed="1">
    <att name="shared name" value="X-12786 (pp) X-4357" type="string"/>
    <att name="shared interaction" value="pp" type="string"/>
    <att name="name" value="X-12786 (pp) X-4357" type="string"/>
    <att name="selected" value="0" type="boolean"/>
    <att name="interaction" value="pp" type="string"/>
  </edge>
  <edge id="448" label="3-(4-hydroxyphenyl)lactate (pp) glycine" source="174" target="319" cy:directed="1">
    <att name="shared name" value="3-(4-hydroxyphenyl)lactate (pp) glycine" type="string"/>
    <att name="shared interaction" value="pp" type="string"/>
    <att name="name" value="3-(4-hydroxyphenyl)lactate (pp) glycine" type="string"/>
    <att name="selected" value="0" type="boolean"/>
    <att name="interaction" value="pp" type="string"/>
  </edge>
  <edge id="447" label="2-hydroxybutyrate(AHB) (pp) urea" source="173" target="233" cy:directed="1">
    <att name="shared name" value="2-hydroxybutyrate(AHB) (pp) urea" type="string"/>
    <att name="shared interaction" value="pp" type="string"/>
    <att name="name" value="2-hydroxybutyrate(AHB) (pp) urea" type="string"/>
    <att name="selected" value="0" type="boolean"/>
    <att name="interaction" value="pp" type="string"/>
  </edge>
  <edge id="446" label="Phenylalaninemetabolism&amp;apos; (pp) Tetrahydrobiopterinmetabolism&amp;apos;" source="172" target="171" cy:directed="1">
    <att name="shared name" value="Phenylalaninemetabolism&apos; (pp) Tetrahydrobiopterinmetabolism&apos;" type="string"/>
    <att name="shared interaction" value="pp" type="string"/>
    <att name="name" value="Phenylalaninemetabolism&apos; (pp) Tetrahydrobiopterinmetabolism&apos;" type="string"/>
    <att name="selected" value="0" type="boolean"/>
    <att name="interaction" value="pp" type="string"/>
  </edge>
  <edge id="445" label="Tetrahydrobiopterinmetabolism&amp;apos; (pp) X-12776" source="171" target="202" cy:directed="1">
    <att name="shared name" value="Tetrahydrobiopterinmetabolism&apos; (pp) X-12776" type="string"/>
    <att name="shared interaction" value="pp" type="string"/>
    <att name="name" value="Tetrahydrobiopterinmetabolism&apos; (pp) X-12776" type="string"/>
    <att name="selected" value="0" type="boolean"/>
    <att name="interaction" value="pp" type="string"/>
  </edge>
  <edge id="444" label="3-phosphoglycerate (pp) glucose-6-phosphate(G6P)" source="169" target="333" cy:directed="1">
    <att name="shared name" value="3-phosphoglycerate (pp) glucose-6-phosphate(G6P)" type="string"/>
    <att name="shared interaction" value="pp" type="string"/>
    <att name="name" value="3-phosphoglycerate (pp) glucose-6-phosphate(G6P)" type="string"/>
    <att name="selected" value="0" type="boolean"/>
    <att name="interaction" value="pp" type="string"/>
  </edge>
  <edge id="443" label="X-12800 (pp) X-13743" source="168" target="161" cy:directed="1">
    <att name="shared name" value="X-12800 (pp) X-13743" type="string"/>
    <att name="shared interaction" value="pp" type="string"/>
    <att name="name" value="X-12800 (pp) X-13743" type="string"/>
    <att name="selected" value="0" type="boolean"/>
    <att name="interaction" value="pp" type="string"/>
  </edge>
  <edge id="442" label="X-14590 (pp) X-14600" source="166" target="239" cy:directed="1">
    <att name="shared name" value="X-14590 (pp) X-14600" type="string"/>
    <att name="shared interaction" value="pp" type="string"/>
    <att name="name" value="X-14590 (pp) X-14600" type="string"/>
    <att name="selected" value="0" type="boolean"/>
    <att name="interaction" value="pp" type="string"/>
  </edge>
  <edge id="441" label="alpha-tocopherol (pp) gamma-tocopherol" source="160" target="159" cy:directed="1">
    <att name="shared name" value="alpha-tocopherol (pp) gamma-tocopherol" type="string"/>
    <att name="shared interaction" value="pp" type="string"/>
    <att name="name" value="alpha-tocopherol (pp) gamma-tocopherol" type="string"/>
    <att name="selected" value="0" type="boolean"/>
    <att name="interaction" value="pp" type="string"/>
  </edge>
  <edge id="440" label="alpha-tocopherol (pp) cis-vaccenate(18:1n7)" source="160" target="230" cy:directed="1">
    <att name="shared name" value="alpha-tocopherol (pp) cis-vaccenate(18:1n7)" type="string"/>
    <att name="shared interaction" value="pp" type="string"/>
    <att name="name" value="alpha-tocopherol (pp) cis-vaccenate(18:1n7)" type="string"/>
    <att name="selected" value="0" type="boolean"/>
    <att name="interaction" value="pp" type="string"/>
  </edge>
  <edge id="439" label="alpha-tocopherol (pp) X-13372" source="160" target="115" cy:directed="1">
    <att name="shared name" value="alpha-tocopherol (pp) X-13372" type="string"/>
    <att name="shared interaction" value="pp" type="string"/>
    <att name="name" value="alpha-tocopherol (pp) X-13372" type="string"/>
    <att name="selected" value="0" type="boolean"/>
    <att name="interaction" value="pp" type="string"/>
  </edge>
  <edge id="438" label="histamine (pp) X-14590" source="158" target="166" cy:directed="1">
    <att name="shared name" value="histamine (pp) X-14590" type="string"/>
    <att name="shared interaction" value="pp" type="string"/>
    <att name="name" value="histamine (pp) X-14590" type="string"/>
    <att name="selected" value="0" type="boolean"/>
    <att name="interaction" value="pp" type="string"/>
  </edge>
  <edge id="437" label="creatinine (pp) urea" source="157" target="233" cy:directed="1">
    <att name="shared name" value="creatinine (pp) urea" type="string"/>
    <att name="shared interaction" value="pp" type="string"/>
    <att name="name" value="creatinine (pp) urea" type="string"/>
    <att name="selected" value="0" type="boolean"/>
    <att name="interaction" value="pp" type="string"/>
  </edge>
  <edge id="436" label="glycerate (pp) phenolsulfate" source="155" target="94" cy:directed="1">
    <att name="shared name" value="glycerate (pp) phenolsulfate" type="string"/>
    <att name="shared interaction" value="pp" type="string"/>
    <att name="name" value="glycerate (pp) phenolsulfate" type="string"/>
    <att name="selected" value="0" type="boolean"/>
    <att name="interaction" value="pp" type="string"/>
  </edge>
  <edge id="435" label="glycerate (pp) X-13621" source="155" target="80" cy:directed="1">
    <att name="shared name" value="glycerate (pp) X-13621" type="string"/>
    <att name="shared interaction" value="pp" type="string"/>
    <att name="name" value="glycerate (pp) X-13621" type="string"/>
    <att name="selected" value="0" type="boolean"/>
    <att name="interaction" value="pp" type="string"/>
  </edge>
  <edge id="434" label="2-aminoadipate (pp) X-13743" source="154" target="161" cy:directed="1">
    <att name="shared name" value="2-aminoadipate (pp) X-13743" type="string"/>
    <att name="shared interaction" value="pp" type="string"/>
    <att name="name" value="2-aminoadipate (pp) X-13743" type="string"/>
    <att name="selected" value="0" type="boolean"/>
    <att name="interaction" value="pp" type="string"/>
  </edge>
  <edge id="433" label="citrate (pp) glycerophosphorylcholine(GPC)" source="153" target="252" cy:directed="1">
    <att name="shared name" value="citrate (pp) glycerophosphorylcholine(GPC)" type="string"/>
    <att name="shared interaction" value="pp" type="string"/>
    <att name="name" value="citrate (pp) glycerophosphorylcholine(GPC)" type="string"/>
    <att name="selected" value="0" type="boolean"/>
    <att name="interaction" value="pp" type="string"/>
  </edge>
  <edge id="432" label="3-hydroxybutyrate(BHBA) (pp) urate" source="152" target="203" cy:directed="1">
    <att name="shared name" value="3-hydroxybutyrate(BHBA) (pp) urate" type="string"/>
    <att name="shared interaction" value="pp" type="string"/>
    <att name="name" value="3-hydroxybutyrate(BHBA) (pp) urate" type="string"/>
    <att name="selected" value="0" type="boolean"/>
    <att name="interaction" value="pp" type="string"/>
  </edge>
  <edge id="431" label="glucose (pp) glutamine" source="151" target="150" cy:directed="1">
    <att name="shared name" value="glucose (pp) glutamine" type="string"/>
    <att name="shared interaction" value="pp" type="string"/>
    <att name="name" value="glucose (pp) glutamine" type="string"/>
    <att name="selected" value="0" type="boolean"/>
    <att name="interaction" value="pp" type="string"/>
  </edge>
  <edge id="430" label="X-12854 (pp) X-14590" source="149" target="166" cy:directed="1">
    <att name="shared name" value="X-12854 (pp) X-14590" type="string"/>
    <att name="shared interaction" value="pp" type="string"/>
    <att name="name" value="X-12854 (pp) X-14590" type="string"/>
    <att name="selected" value="0" type="boolean"/>
    <att name="interaction" value="pp" type="string"/>
  </edge>
  <edge id="429" label="pyroglutamine* (pp) uridine" source="147" target="281" cy:directed="1">
    <att name="shared name" value="pyroglutamine* (pp) uridine" type="string"/>
    <att name="shared interaction" value="pp" type="string"/>
    <att name="name" value="pyroglutamine* (pp) uridine" type="string"/>
    <att name="selected" value="0" type="boolean"/>
    <att name="interaction" value="pp" type="string"/>
  </edge>
  <edge id="428" label="&amp;quot;1,5-anhydroglucitol(1,5-AG)&amp;quot; (pp) methioninesulfoxide" source="144" target="170" cy:directed="1">
    <att name="shared name" value="&quot;1,5-anhydroglucitol(1,5-AG)&quot; (pp) methioninesulfoxide" type="string"/>
    <att name="shared interaction" value="pp" type="string"/>
    <att name="name" value="&quot;1,5-anhydroglucitol(1,5-AG)&quot; (pp) methioninesulfoxide" type="string"/>
    <att name="selected" value="0" type="boolean"/>
    <att name="interaction" value="pp" type="string"/>
  </edge>
  <edge id="427" label="&amp;quot;1,5-anhydroglucitol(1,5-AG)&amp;quot; (pp) cytidine" source="144" target="95" cy:directed="1">
    <att name="shared name" value="&quot;1,5-anhydroglucitol(1,5-AG)&quot; (pp) cytidine" type="string"/>
    <att name="shared interaction" value="pp" type="string"/>
    <att name="name" value="&quot;1,5-anhydroglucitol(1,5-AG)&quot; (pp) cytidine" type="string"/>
    <att name="selected" value="0" type="boolean"/>
    <att name="interaction" value="pp" type="string"/>
  </edge>
  <edge id="426" label="CoAcatabolism&amp;apos; (pp) p-cresolsulfate" source="142" target="188" cy:directed="1">
    <att name="shared name" value="CoAcatabolism&apos; (pp) p-cresolsulfate" type="string"/>
    <att name="shared interaction" value="pp" type="string"/>
    <att name="name" value="CoAcatabolism&apos; (pp) p-cresolsulfate" type="string"/>
    <att name="selected" value="0" type="boolean"/>
    <att name="interaction" value="pp" type="string"/>
  </edge>
  <edge id="425" label="Arachidonicacidmetabolism&amp;apos; (pp) N1-methyladenosine" source="140" target="290" cy:directed="1">
    <att name="shared name" value="Arachidonicacidmetabolism&apos; (pp) N1-methyladenosine" type="string"/>
    <att name="shared interaction" value="pp" type="string"/>
    <att name="name" value="Arachidonicacidmetabolism&apos; (pp) N1-methyladenosine" type="string"/>
    <att name="selected" value="0" type="boolean"/>
    <att name="interaction" value="pp" type="string"/>
  </edge>
  <edge id="424" label="Bileacidsynthesis&amp;apos; (pp) 1-stearoylglycerophosphoinositol" source="139" target="286" cy:directed="1">
    <att name="shared name" value="Bileacidsynthesis&apos; (pp) 1-stearoylglycerophosphoinositol" type="string"/>
    <att name="shared interaction" value="pp" type="string"/>
    <att name="name" value="Bileacidsynthesis&apos; (pp) 1-stearoylglycerophosphoinositol" type="string"/>
    <att name="selected" value="0" type="boolean"/>
    <att name="interaction" value="pp" type="string"/>
  </edge>
  <edge id="423" label="isobutyrylcarnitine (pp) isovalerylcarnitine" source="135" target="186" cy:directed="1">
    <att name="shared name" value="isobutyrylcarnitine (pp) isovalerylcarnitine" type="string"/>
    <att name="shared interaction" value="pp" type="string"/>
    <att name="name" value="isobutyrylcarnitine (pp) isovalerylcarnitine" type="string"/>
    <att name="selected" value="0" type="boolean"/>
    <att name="interaction" value="pp" type="string"/>
  </edge>
  <edge id="422" label="gluconate (pp) myo-inositol" source="134" target="226" cy:directed="1">
    <att name="shared name" value="gluconate (pp) myo-inositol" type="string"/>
    <att name="shared interaction" value="pp" type="string"/>
    <att name="name" value="gluconate (pp) myo-inositol" type="string"/>
    <att name="selected" value="0" type="boolean"/>
    <att name="interaction" value="pp" type="string"/>
  </edge>
  <edge id="421" label="Androgenandestrogensynthesisandmetabolism&amp;apos; (pp) 3-dehydrocarnitine*" source="133" target="268" cy:directed="1">
    <att name="shared name" value="Androgenandestrogensynthesisandmetabolism&apos; (pp) 3-dehydrocarnitine*" type="string"/>
    <att name="shared interaction" value="pp" type="string"/>
    <att name="name" value="Androgenandestrogensynthesisandmetabolism&apos; (pp) 3-dehydrocarnitine*" type="string"/>
    <att name="selected" value="0" type="boolean"/>
    <att name="interaction" value="pp" type="string"/>
  </edge>
  <edge id="420" label="Androgenandestrogensynthesisandmetabolism&amp;apos; (pp) VitaminAmetabolism&amp;apos;" source="133" target="114" cy:directed="1">
    <att name="shared name" value="Androgenandestrogensynthesisandmetabolism&apos; (pp) VitaminAmetabolism&apos;" type="string"/>
    <att name="shared interaction" value="pp" type="string"/>
    <att name="name" value="Androgenandestrogensynthesisandmetabolism&apos; (pp) VitaminAmetabolism&apos;" type="string"/>
    <att name="selected" value="0" type="boolean"/>
    <att name="interaction" value="pp" type="string"/>
  </edge>
  <edge id="419" label="caproate(6:0) (pp) glucose" source="132" target="151" cy:directed="1">
    <att name="shared name" value="caproate(6:0) (pp) glucose" type="string"/>
    <att name="shared interaction" value="pp" type="string"/>
    <att name="name" value="caproate(6:0) (pp) glucose" type="string"/>
    <att name="selected" value="0" type="boolean"/>
    <att name="interaction" value="pp" type="string"/>
  </edge>
  <edge id="418" label="Glutathionemetabolism&amp;apos; (pp) VitaminCmetabolism&amp;apos;" source="130" target="129" cy:directed="1">
    <att name="shared name" value="Glutathionemetabolism&apos; (pp) VitaminCmetabolism&apos;" type="string"/>
    <att name="shared interaction" value="pp" type="string"/>
    <att name="name" value="Glutathionemetabolism&apos; (pp) VitaminCmetabolism&apos;" type="string"/>
    <att name="selected" value="0" type="boolean"/>
    <att name="interaction" value="pp" type="string"/>
  </edge>
  <edge id="417" label="VitaminCmetabolism&amp;apos; (pp) X-4357" source="129" target="272" cy:directed="1">
    <att name="shared name" value="VitaminCmetabolism&apos; (pp) X-4357" type="string"/>
    <att name="shared interaction" value="pp" type="string"/>
    <att name="name" value="VitaminCmetabolism&apos; (pp) X-4357" type="string"/>
    <att name="selected" value="0" type="boolean"/>
    <att name="interaction" value="pp" type="string"/>
  </edge>
  <edge id="416" label="Pyrimidinecatabolism&amp;apos; (pp) Tyrosinemetabolism&amp;apos;" source="127" target="126" cy:directed="1">
    <att name="shared name" value="Pyrimidinecatabolism&apos; (pp) Tyrosinemetabolism&apos;" type="string"/>
    <att name="shared interaction" value="pp" type="string"/>
    <att name="name" value="Pyrimidinecatabolism&apos; (pp) Tyrosinemetabolism&apos;" type="string"/>
    <att name="selected" value="0" type="boolean"/>
    <att name="interaction" value="pp" type="string"/>
  </edge>
  <edge id="415" label="Tyrosinemetabolism&amp;apos; (pp) stearidonate(18:4n3)" source="126" target="237" cy:directed="1">
    <att name="shared name" value="Tyrosinemetabolism&apos; (pp) stearidonate(18:4n3)" type="string"/>
    <att name="shared interaction" value="pp" type="string"/>
    <att name="name" value="Tyrosinemetabolism&apos; (pp) stearidonate(18:4n3)" type="string"/>
    <att name="selected" value="0" type="boolean"/>
    <att name="interaction" value="pp" type="string"/>
  </edge>
  <edge id="414" label="Phosphatidylinositolphosphatemetabolism&amp;apos; (pp) dihomo-linolenate(20:3n3orn6)" source="125" target="359" cy:directed="1">
    <att name="shared name" value="Phosphatidylinositolphosphatemetabolism&apos; (pp) dihomo-linolenate(20:3n3orn6)" type="string"/>
    <att name="shared interaction" value="pp" type="string"/>
    <att name="name" value="Phosphatidylinositolphosphatemetabolism&apos; (pp) dihomo-linolenate(20:3n3orn6)" type="string"/>
    <att name="selected" value="0" type="boolean"/>
    <att name="interaction" value="pp" type="string"/>
  </edge>
  <edge id="413" label="Purinecatabolism&amp;apos; (pp) valine" source="124" target="262" cy:directed="1">
    <att name="shared name" value="Purinecatabolism&apos; (pp) valine" type="string"/>
    <att name="shared interaction" value="pp" type="string"/>
    <att name="name" value="Purinecatabolism&apos; (pp) valine" type="string"/>
    <att name="selected" value="0" type="boolean"/>
    <att name="interaction" value="pp" type="string"/>
  </edge>
  <edge id="412" label="&amp;quot;Valine,leucine,andisoleucinemetabolism&amp;apos;&amp;quot; (pp) X-12854" source="123" target="149" cy:directed="1">
    <att name="shared name" value="&quot;Valine,leucine,andisoleucinemetabolism&apos;&quot; (pp) X-12854" type="string"/>
    <att name="shared interaction" value="pp" type="string"/>
    <att name="name" value="&quot;Valine,leucine,andisoleucinemetabolism&apos;&quot; (pp) X-12854" type="string"/>
    <att name="selected" value="0" type="boolean"/>
    <att name="interaction" value="pp" type="string"/>
  </edge>
  <edge id="411" label="Glyoxylateanddicarboxylatemetabolism&amp;apos; (pp) tryptophanbetaine" source="122" target="138" cy:directed="1">
    <att name="shared name" value="Glyoxylateanddicarboxylatemetabolism&apos; (pp) tryptophanbetaine" type="string"/>
    <att name="shared interaction" value="pp" type="string"/>
    <att name="name" value="Glyoxylateanddicarboxylatemetabolism&apos; (pp) tryptophanbetaine" type="string"/>
    <att name="selected" value="0" type="boolean"/>
    <att name="interaction" value="pp" type="string"/>
  </edge>
  <edge id="410" label="Rgroupsynthesis&amp;apos; (pp) inosine" source="121" target="235" cy:directed="1">
    <att name="shared name" value="Rgroupsynthesis&apos; (pp) inosine" type="string"/>
    <att name="shared interaction" value="pp" type="string"/>
    <att name="name" value="Rgroupsynthesis&apos; (pp) inosine" type="string"/>
    <att name="selected" value="0" type="boolean"/>
    <att name="interaction" value="pp" type="string"/>
  </edge>
  <edge id="409" label="&amp;apos;Glycolysis/gluconeogenesis&amp;apos; (pp) Pyrimidinesynthesis&amp;apos;" source="120" target="119" cy:directed="1">
    <att name="shared name" value="&apos;Glycolysis/gluconeogenesis&apos; (pp) Pyrimidinesynthesis&apos;" type="string"/>
    <att name="shared interaction" value="pp" type="string"/>
    <att name="name" value="&apos;Glycolysis/gluconeogenesis&apos; (pp) Pyrimidinesynthesis&apos;" type="string"/>
    <att name="selected" value="0" type="boolean"/>
    <att name="interaction" value="pp" type="string"/>
  </edge>
  <edge id="408" label="Pyrimidinesynthesis&amp;apos; (pp) citrate" source="119" target="153" cy:directed="1">
    <att name="shared name" value="Pyrimidinesynthesis&apos; (pp) citrate" type="string"/>
    <att name="shared interaction" value="pp" type="string"/>
    <att name="name" value="Pyrimidinesynthesis&apos; (pp) citrate" type="string"/>
    <att name="selected" value="0" type="boolean"/>
    <att name="interaction" value="pp" type="string"/>
  </edge>
  <edge id="407" label="Pyruvatemetabolism&amp;apos; (pp) 1-methylnicotinamide" source="118" target="223" cy:directed="1">
    <att name="shared name" value="Pyruvatemetabolism&apos; (pp) 1-methylnicotinamide" type="string"/>
    <att name="shared interaction" value="pp" type="string"/>
    <att name="name" value="Pyruvatemetabolism&apos; (pp) 1-methylnicotinamide" type="string"/>
    <att name="selected" value="0" type="boolean"/>
    <att name="interaction" value="pp" type="string"/>
  </edge>
  <edge id="406" label="heme* (pp) palmitoylcarnitine" source="117" target="300" cy:directed="1">
    <att name="shared name" value="heme* (pp) palmitoylcarnitine" type="string"/>
    <att name="shared interaction" value="pp" type="string"/>
    <att name="name" value="heme* (pp) palmitoylcarnitine" type="string"/>
    <att name="selected" value="0" type="boolean"/>
    <att name="interaction" value="pp" type="string"/>
  </edge>
  <edge id="405" label="Glycerophospholipidmetabolism&amp;apos; (pp) palmitate(16:0)" source="116" target="343" cy:directed="1">
    <att name="shared name" value="Glycerophospholipidmetabolism&apos; (pp) palmitate(16:0)" type="string"/>
    <att name="shared interaction" value="pp" type="string"/>
    <att name="name" value="Glycerophospholipidmetabolism&apos; (pp) palmitate(16:0)" type="string"/>
    <att name="selected" value="0" type="boolean"/>
    <att name="interaction" value="pp" type="string"/>
  </edge>
  <edge id="404" label="VitaminAmetabolism&amp;apos; (pp) VitaminB6metabolism&amp;apos;" source="114" target="73" cy:directed="1">
    <att name="shared name" value="VitaminAmetabolism&apos; (pp) VitaminB6metabolism&apos;" type="string"/>
    <att name="shared interaction" value="pp" type="string"/>
    <att name="name" value="VitaminAmetabolism&apos; (pp) VitaminB6metabolism&apos;" type="string"/>
    <att name="selected" value="0" type="boolean"/>
    <att name="interaction" value="pp" type="string"/>
  </edge>
  <edge id="403" label="Methionineandcysteinemetabolism&amp;apos; (pp) X-12797" source="113" target="179" cy:directed="1">
    <att name="shared name" value="Methionineandcysteinemetabolism&apos; (pp) X-12797" type="string"/>
    <att name="shared interaction" value="pp" type="string"/>
    <att name="name" value="Methionineandcysteinemetabolism&apos; (pp) X-12797" type="string"/>
    <att name="selected" value="0" type="boolean"/>
    <att name="interaction" value="pp" type="string"/>
  </edge>
  <edge id="402" label="Ureacycle&amp;apos; (pp) &amp;quot;1,5-anhydroglucitol(1,5-AG)&amp;quot;" source="112" target="144" cy:directed="1">
    <att name="shared name" value="Ureacycle&apos; (pp) &quot;1,5-anhydroglucitol(1,5-AG)&quot;" type="string"/>
    <att name="shared interaction" value="pp" type="string"/>
    <att name="name" value="Ureacycle&apos; (pp) &quot;1,5-anhydroglucitol(1,5-AG)&quot;" type="string"/>
    <att name="selected" value="0" type="boolean"/>
    <att name="interaction" value="pp" type="string"/>
  </edge>
  <edge id="401" label="Galactosemetabolism&amp;apos; (pp) Glutamatemetabolism&amp;apos;" source="111" target="110" cy:directed="1">
    <att name="shared name" value="Galactosemetabolism&apos; (pp) Glutamatemetabolism&apos;" type="string"/>
    <att name="shared interaction" value="pp" type="string"/>
    <att name="name" value="Galactosemetabolism&apos; (pp) Glutamatemetabolism&apos;" type="string"/>
    <att name="selected" value="0" type="boolean"/>
    <att name="interaction" value="pp" type="string"/>
  </edge>
  <edge id="400" label="Glutamatemetabolism&amp;apos; (pp) gamma-glutamyltyrosine" source="110" target="195" cy:directed="1">
    <att name="shared name" value="Glutamatemetabolism&apos; (pp) gamma-glutamyltyrosine" type="string"/>
    <att name="shared interaction" value="pp" type="string"/>
    <att name="name" value="Glutamatemetabolism&apos; (pp) gamma-glutamyltyrosine" type="string"/>
    <att name="selected" value="0" type="boolean"/>
    <att name="interaction" value="pp" type="string"/>
  </edge>
  <edge id="399" label="ROSdetoxification&amp;apos; (pp) beta-alanine" source="109" target="250" cy:directed="1">
    <att name="shared name" value="ROSdetoxification&apos; (pp) beta-alanine" type="string"/>
    <att name="shared interaction" value="pp" type="string"/>
    <att name="name" value="ROSdetoxification&apos; (pp) beta-alanine" type="string"/>
    <att name="selected" value="0" type="boolean"/>
    <att name="interaction" value="pp" type="string"/>
  </edge>
  <edge id="398" label="Nucleotidesalvagepathway&amp;apos; (pp) X-12786" source="108" target="175" cy:directed="1">
    <att name="shared name" value="Nucleotidesalvagepathway&apos; (pp) X-12786" type="string"/>
    <att name="shared interaction" value="pp" type="string"/>
    <att name="name" value="Nucleotidesalvagepathway&apos; (pp) X-12786" type="string"/>
    <att name="selected" value="0" type="boolean"/>
    <att name="interaction" value="pp" type="string"/>
  </edge>
  <edge id="397" label="Propanoatemetabolism&amp;apos; (pp) Ureacycle&amp;apos;" source="107" target="112" cy:directed="1">
    <att name="shared name" value="Propanoatemetabolism&apos; (pp) Ureacycle&apos;" type="string"/>
    <att name="shared interaction" value="pp" type="string"/>
    <att name="name" value="Propanoatemetabolism&apos; (pp) Ureacycle&apos;" type="string"/>
    <att name="selected" value="0" type="boolean"/>
    <att name="interaction" value="pp" type="string"/>
  </edge>
  <edge id="396" label="VitaminB2metabolism&amp;apos; (pp) stachydrine" source="106" target="145" cy:directed="1">
    <att name="shared name" value="VitaminB2metabolism&apos; (pp) stachydrine" type="string"/>
    <att name="shared interaction" value="pp" type="string"/>
    <att name="name" value="VitaminB2metabolism&apos; (pp) stachydrine" type="string"/>
    <att name="selected" value="0" type="boolean"/>
    <att name="interaction" value="pp" type="string"/>
  </edge>
  <edge id="395" label="CoAsynthesis&amp;apos; (pp) Pentosephosphatepathway&amp;apos;" source="104" target="103" cy:directed="1">
    <att name="shared name" value="CoAsynthesis&apos; (pp) Pentosephosphatepathway&apos;" type="string"/>
    <att name="shared interaction" value="pp" type="string"/>
    <att name="name" value="CoAsynthesis&apos; (pp) Pentosephosphatepathway&apos;" type="string"/>
    <att name="selected" value="0" type="boolean"/>
    <att name="interaction" value="pp" type="string"/>
  </edge>
  <edge id="394" label="CoAsynthesis&amp;apos; (pp) Propanoatemetabolism&amp;apos;" source="104" target="107" cy:directed="1">
    <att name="shared name" value="CoAsynthesis&apos; (pp) Propanoatemetabolism&apos;" type="string"/>
    <att name="shared interaction" value="pp" type="string"/>
    <att name="name" value="CoAsynthesis&apos; (pp) Propanoatemetabolism&apos;" type="string"/>
    <att name="selected" value="0" type="boolean"/>
    <att name="interaction" value="pp" type="string"/>
  </edge>
  <edge id="393" label="Starchandsucrosemetabolism&amp;apos; (pp) glutamine" source="102" target="150" cy:directed="1">
    <att name="shared name" value="Starchandsucrosemetabolism&apos; (pp) glutamine" type="string"/>
    <att name="shared interaction" value="pp" type="string"/>
    <att name="name" value="Starchandsucrosemetabolism&apos; (pp) glutamine" type="string"/>
    <att name="selected" value="0" type="boolean"/>
    <att name="interaction" value="pp" type="string"/>
  </edge>
  <edge id="392" label="VitaminDmetabolism&amp;apos; (pp) putrescine" source="101" target="227" cy:directed="1">
    <att name="shared name" value="VitaminDmetabolism&apos; (pp) putrescine" type="string"/>
    <att name="shared interaction" value="pp" type="string"/>
    <att name="name" value="VitaminDmetabolism&apos; (pp) putrescine" type="string"/>
    <att name="selected" value="0" type="boolean"/>
    <att name="interaction" value="pp" type="string"/>
  </edge>
  <edge id="391" label="Histidinemetabolism&amp;apos; (pp) 1-stearoylglycerophosphoethanolamine" source="99" target="260" cy:directed="1">
    <att name="shared name" value="Histidinemetabolism&apos; (pp) 1-stearoylglycerophosphoethanolamine" type="string"/>
    <att name="shared interaction" value="pp" type="string"/>
    <att name="name" value="Histidinemetabolism&apos; (pp) 1-stearoylglycerophosphoethanolamine" type="string"/>
    <att name="selected" value="0" type="boolean"/>
    <att name="interaction" value="pp" type="string"/>
  </edge>
  <edge id="390" label="CysteineMetabolism&amp;apos; (pp) creatinine" source="98" target="157" cy:directed="1">
    <att name="shared name" value="CysteineMetabolism&apos; (pp) creatinine" type="string"/>
    <att name="shared interaction" value="pp" type="string"/>
    <att name="name" value="CysteineMetabolism&apos; (pp) creatinine" type="string"/>
    <att name="selected" value="0" type="boolean"/>
    <att name="interaction" value="pp" type="string"/>
  </edge>
  <edge id="389" label="Alanineandaspartatemetabolism&amp;apos; (pp) Glutamatemetabolism&amp;apos;" source="97" target="110" cy:directed="1">
    <att name="shared name" value="Alanineandaspartatemetabolism&apos; (pp) Glutamatemetabolism&apos;" type="string"/>
    <att name="shared interaction" value="pp" type="string"/>
    <att name="name" value="Alanineandaspartatemetabolism&apos; (pp) Glutamatemetabolism&apos;" type="string"/>
    <att name="selected" value="0" type="boolean"/>
    <att name="interaction" value="pp" type="string"/>
  </edge>
  <edge id="388" label="Nucleotideinterconversion&amp;apos; (pp) Purinecatabolism&amp;apos;" source="96" target="124" cy:directed="1">
    <att name="shared name" value="Nucleotideinterconversion&apos; (pp) Purinecatabolism&apos;" type="string"/>
    <att name="shared interaction" value="pp" type="string"/>
    <att name="name" value="Nucleotideinterconversion&apos; (pp) Purinecatabolism&apos;" type="string"/>
    <att name="selected" value="0" type="boolean"/>
    <att name="interaction" value="pp" type="string"/>
  </edge>
  <edge id="387" label="ArginineandProlineMetabolism&amp;apos; (pp) X-13872" source="93" target="280" cy:directed="1">
    <att name="shared name" value="ArginineandProlineMetabolism&apos; (pp) X-13872" type="string"/>
    <att name="shared interaction" value="pp" type="string"/>
    <att name="name" value="ArginineandProlineMetabolism&apos; (pp) X-13872" type="string"/>
    <att name="selected" value="0" type="boolean"/>
    <att name="interaction" value="pp" type="string"/>
  </edge>
  <edge id="386" label="Triacylglycerolsynthesis&amp;apos; (pp) pyruvate" source="92" target="185" cy:directed="1">
    <att name="shared name" value="Triacylglycerolsynthesis&apos; (pp) pyruvate" type="string"/>
    <att name="shared interaction" value="pp" type="string"/>
    <att name="name" value="Triacylglycerolsynthesis&apos; (pp) pyruvate" type="string"/>
    <att name="selected" value="0" type="boolean"/>
    <att name="interaction" value="pp" type="string"/>
  </edge>
  <edge id="385" label="Sphingolipidmetabolism&amp;apos; (pp) &amp;quot;docosapentaenoate(n6DPA,22:5n6)(prev.X-12990)&amp;quot;" source="91" target="148" cy:directed="1">
    <att name="shared name" value="Sphingolipidmetabolism&apos; (pp) &quot;docosapentaenoate(n6DPA,22:5n6)(prev.X-12990)&quot;" type="string"/>
    <att name="shared interaction" value="pp" type="string"/>
    <att name="name" value="Sphingolipidmetabolism&apos; (pp) &quot;docosapentaenoate(n6DPA,22:5n6)(prev.X-12990)&quot;" type="string"/>
    <att name="selected" value="0" type="boolean"/>
    <att name="interaction" value="pp" type="string"/>
  </edge>
  <edge id="384" label="Oxidativephosphorylation&amp;apos; (pp) phenolsulfate" source="90" target="94" cy:directed="1">
    <att name="shared name" value="Oxidativephosphorylation&apos; (pp) phenolsulfate" type="string"/>
    <att name="shared interaction" value="pp" type="string"/>
    <att name="name" value="Oxidativephosphorylation&apos; (pp) phenolsulfate" type="string"/>
    <att name="selected" value="0" type="boolean"/>
    <att name="interaction" value="pp" type="string"/>
  </edge>
  <edge id="383" label="Steroidmetabolism&amp;apos; (pp) X-12797" source="89" target="179" cy:directed="1">
    <att name="shared name" value="Steroidmetabolism&apos; (pp) X-12797" type="string"/>
    <att name="shared interaction" value="pp" type="string"/>
    <att name="name" value="Steroidmetabolism&apos; (pp) X-12797" type="string"/>
    <att name="selected" value="0" type="boolean"/>
    <att name="interaction" value="pp" type="string"/>
  </edge>
  <edge id="382" label="Lysinemetabolism&amp;apos; (pp) cystathionine" source="88" target="216" cy:directed="1">
    <att name="shared name" value="Lysinemetabolism&apos; (pp) cystathionine" type="string"/>
    <att name="shared interaction" value="pp" type="string"/>
    <att name="name" value="Lysinemetabolism&apos; (pp) cystathionine" type="string"/>
    <att name="selected" value="0" type="boolean"/>
    <att name="interaction" value="pp" type="string"/>
  </edge>
  <edge id="381" label="Eicosanoidmetabolism&amp;apos; (pp) glutamine" source="87" target="150" cy:directed="1">
    <att name="shared name" value="Eicosanoidmetabolism&apos; (pp) glutamine" type="string"/>
    <att name="shared interaction" value="pp" type="string"/>
    <att name="name" value="Eicosanoidmetabolism&apos; (pp) glutamine" type="string"/>
    <att name="selected" value="0" type="boolean"/>
    <att name="interaction" value="pp" type="string"/>
  </edge>
  <edge id="380" label="D-alaninemetabolism&amp;apos; (pp) VitaminCmetabolism&amp;apos;" source="86" target="129" cy:directed="1">
    <att name="shared name" value="D-alaninemetabolism&apos; (pp) VitaminCmetabolism&apos;" type="string"/>
    <att name="shared interaction" value="pp" type="string"/>
    <att name="name" value="D-alaninemetabolism&apos; (pp) VitaminCmetabolism&apos;" type="string"/>
    <att name="selected" value="0" type="boolean"/>
    <att name="interaction" value="pp" type="string"/>
  </edge>
  <edge id="379" label="Butanoatemetabolism&amp;apos; (pp) 1-methylnicotinamide" source="85" target="223" cy:directed="1">
    <att name="shared name" value="Butanoatemetabolism&apos; (pp) 1-methylnicotinamide" type="string"/>
    <att name="shared interaction" value="pp" type="string"/>
    <att name="name" value="Butanoatemetabolism&apos; (pp) 1-methylnicotinamide" type="string"/>
    <att name="selected" value="0" type="boolean"/>
    <att name="interaction" value="pp" type="string"/>
  </edge>
  <edge id="378" label="Butanoatemetabolism&amp;apos; (pp) Tryptophanmetabolism&amp;apos;" source="85" target="81" cy:directed="1">
    <att name="shared name" value="Butanoatemetabolism&apos; (pp) Tryptophanmetabolism&apos;" type="string"/>
    <att name="shared interaction" value="pp" type="string"/>
    <att name="name" value="Butanoatemetabolism&apos; (pp) Tryptophanmetabolism&apos;" type="string"/>
    <att name="selected" value="0" type="boolean"/>
    <att name="interaction" value="pp" type="string"/>
  </edge>
  <edge id="377" label="Butanoatemetabolism&amp;apos; (pp) Fattyacidsynthesis&amp;apos;" source="85" target="78" cy:directed="1">
    <att name="shared name" value="Butanoatemetabolism&apos; (pp) Fattyacidsynthesis&apos;" type="string"/>
    <att name="shared interaction" value="pp" type="string"/>
    <att name="name" value="Butanoatemetabolism&apos; (pp) Fattyacidsynthesis&apos;" type="string"/>
    <att name="selected" value="0" type="boolean"/>
    <att name="interaction" value="pp" type="string"/>
  </edge>
  <edge id="376" label="Folatemetabolism&amp;apos; (pp) succinate" source="84" target="146" cy:directed="1">
    <att name="shared name" value="Folatemetabolism&apos; (pp) succinate" type="string"/>
    <att name="shared interaction" value="pp" type="string"/>
    <att name="name" value="Folatemetabolism&apos; (pp) succinate" type="string"/>
    <att name="selected" value="0" type="boolean"/>
    <att name="interaction" value="pp" type="string"/>
  </edge>
  <edge id="375" label="NADmetabolism&amp;apos; (pp) urate" source="83" target="203" cy:directed="1">
    <att name="shared name" value="NADmetabolism&apos; (pp) urate" type="string"/>
    <att name="shared interaction" value="pp" type="string"/>
    <att name="name" value="NADmetabolism&apos; (pp) urate" type="string"/>
    <att name="selected" value="0" type="boolean"/>
    <att name="interaction" value="pp" type="string"/>
  </edge>
  <edge id="374" label="NADmetabolism&amp;apos; (pp) Taurineandhypotaurinemetabolism&amp;apos;" source="83" target="79" cy:directed="1">
    <att name="shared name" value="NADmetabolism&apos; (pp) Taurineandhypotaurinemetabolism&apos;" type="string"/>
    <att name="shared interaction" value="pp" type="string"/>
    <att name="name" value="NADmetabolism&apos; (pp) Taurineandhypotaurinemetabolism&apos;" type="string"/>
    <att name="selected" value="0" type="boolean"/>
    <att name="interaction" value="pp" type="string"/>
  </edge>
  <edge id="373" label="Citricacidcycle&amp;apos; (pp) Propanoatemetabolism&amp;apos;" source="82" target="107" cy:directed="1">
    <att name="shared name" value="Citricacidcycle&apos; (pp) Propanoatemetabolism&apos;" type="string"/>
    <att name="shared interaction" value="pp" type="string"/>
    <att name="name" value="Citricacidcycle&apos; (pp) Propanoatemetabolism&apos;" type="string"/>
    <att name="selected" value="0" type="boolean"/>
    <att name="interaction" value="pp" type="string"/>
  </edge>
  <edge id="372" label="&amp;quot;Glycine,serine,alanineandthreoninemetabolism&amp;apos;&amp;quot; (pp) Triacylglycerolsynthesis&amp;apos;" source="77" target="92" cy:directed="1">
    <att name="shared name" value="&quot;Glycine,serine,alanineandthreoninemetabolism&apos;&quot; (pp) Triacylglycerolsynthesis&apos;" type="string"/>
    <att name="shared interaction" value="pp" type="string"/>
    <att name="name" value="&quot;Glycine,serine,alanineandthreoninemetabolism&apos;&quot; (pp) Triacylglycerolsynthesis&apos;" type="string"/>
    <att name="selected" value="0" type="boolean"/>
    <att name="interaction" value="pp" type="string"/>
  </edge>
  <edge id="371" label="beta-Alaninemetabolism&amp;apos; (pp) CoAcatabolism&amp;apos;" source="76" target="142" cy:directed="1">
    <att name="shared name" value="beta-Alaninemetabolism&apos; (pp) CoAcatabolism&apos;" type="string"/>
    <att name="shared interaction" value="pp" type="string"/>
    <att name="name" value="beta-Alaninemetabolism&apos; (pp) CoAcatabolism&apos;" type="string"/>
    <att name="selected" value="0" type="boolean"/>
    <att name="interaction" value="pp" type="string"/>
  </edge>
  <edge id="370" label="Fructoseandmannosemetabolism&amp;apos; (pp) Phenylalaninemetabolism&amp;apos;" source="75" target="172" cy:directed="1">
    <att name="shared name" value="Fructoseandmannosemetabolism&apos; (pp) Phenylalaninemetabolism&apos;" type="string"/>
    <att name="shared interaction" value="pp" type="string"/>
    <att name="name" value="Fructoseandmannosemetabolism&apos; (pp) Phenylalaninemetabolism&apos;" type="string"/>
    <att name="selected" value="0" type="boolean"/>
    <att name="interaction" value="pp" type="string"/>
  </edge>
  <edge id="369" label="Fattyacidoxidation&amp;apos; (pp) Galactosemetabolism&amp;apos;" source="74" target="111" cy:directed="1">
    <att name="shared name" value="Fattyacidoxidation&apos; (pp) Galactosemetabolism&apos;" type="string"/>
    <att name="shared interaction" value="pp" type="string"/>
    <att name="name" value="Fattyacidoxidation&apos; (pp) Galactosemetabolism&apos;" type="string"/>
    <att name="selected" value="0" type="boolean"/>
    <att name="interaction" value="pp" type="string"/>
  </edge>
  <edge id="368" label="Cholesterolmetabolism&amp;apos; (pp) &amp;quot;1,2-propanediol(prev.X-4796)&amp;quot;" source="72" target="105" cy:directed="1">
    <att name="shared name" value="Cholesterolmetabolism&apos; (pp) &quot;1,2-propanediol(prev.X-4796)&quot;" type="string"/>
    <att name="shared interaction" value="pp" type="string"/>
    <att name="name" value="Cholesterolmetabolism&apos; (pp) &quot;1,2-propanediol(prev.X-4796)&quot;" type="string"/>
    <att name="selected" value="0" type="boolean"/>
    <att name="interaction" value="pp" type="string"/>
  </edge>
</graph>
